# Supplementary material for: Combined BET bromodomain and CDK2 inhibition in MYC-driven medulloblastoma
Source: Oncogene. 2018 Mar 7;37(21):2850–62. doi: 10.1038/s41388-018-0135-1 (PMC5966365; doi:10.1038/s41388-018-0135-1)
Supplement: Supplementary file 8 — Supplementary table 1 [file 41388_2018_135_MOESM8_ESM.xlsx]

## Sheet: DMSO_vs_Dox
Gene Set Database	Condition 1	Condition 2	NAME	GS<br> follow link to MSigDB	GS DETAILS	SIZE	ES	NES	NOM p-val	FDR q-val	FWER p-val	RANK AT MAX	LEADING EDGE
H	DMSO	DOX	HALLMARK_MYC_TARGETS_V2	HALLMARK_MYC_TARGETS_V2	Details ...	55	0.7136027	2.4132268	0.0	0.0	0.0	2831	tags=71%, list=20%, signal=88%
H	DMSO	DOX	HALLMARK_MYC_TARGETS_V1	HALLMARK_MYC_TARGETS_V1	Details ...	179	0.42796743	1.7384661	0.0	0.012285885	0.021	5432	tags=56%, list=38%, signal=89%
H	DMSO	DOX	HALLMARK_UNFOLDED_PROTEIN_RESPONSE	HALLMARK_UNFOLDED_PROTEIN_RESPONSE	Details ...	100	0.40888453	1.5291992	0.00295858	0.07855655	0.197	4224	tags=43%, list=29%, signal=61%
H	DMSO	DOX	HALLMARK_TGF_BETA_SIGNALING	HALLMARK_TGF_BETA_SIGNALING	Details ...	43	0.46907458	1.4841452	0.020797227	0.09691545	0.303	2766	tags=40%, list=19%, signal=49%
H	DMSO	DOX	HALLMARK_TNFA_SIGNALING_VIA_NFKB	HALLMARK_TNFA_SIGNALING_VIA_NFKB	Details ...	173	0.36256287	1.4540161	0.010130246	0.10428165	0.378	3387	tags=36%, list=24%, signal=47%
H	DMSO	DOX	HALLMARK_HEDGEHOG_SIGNALING	HALLMARK_HEDGEHOG_SIGNALING	Details ...	26	0.487169	1.4205467	0.063439064	0.12647331	0.495	3335	tags=46%, list=23%, signal=60%
H	DMSO	DOX	HALLMARK_APICAL_SURFACE	HALLMARK_APICAL_SURFACE	Details ...	32	0.4575197	1.4066463	0.053511705	0.12724708	0.555	1575	tags=31%, list=11%, signal=35%
H	DMSO	DOX	HALLMARK_COAGULATION	HALLMARK_COAGULATION	Details ...	118	0.34933776	1.3323356	0.037537538	0.21431525	0.789	3148	tags=30%, list=22%, signal=38%
H	DMSO	DOX	HALLMARK_ANGIOGENESIS	HALLMARK_ANGIOGENESIS	Details ...	29	0.43867987	1.3101629	0.11	0.23090532	0.857	3267	tags=31%, list=23%, signal=40%
H	DMSO	DOX	HALLMARK_ESTROGEN_RESPONSE_EARLY	HALLMARK_ESTROGEN_RESPONSE_EARLY	Details ...	167	0.3059761	1.2258582	0.08806818	0.4155257	0.979	3015	tags=32%, list=21%, signal=40%
H	DMSO	DOX	HALLMARK_ALLOGRAFT_REJECTION	HALLMARK_ALLOGRAFT_REJECTION	Details ...	171	0.30668455	1.2227949	0.09312321	0.38668147	0.982	4536	tags=36%, list=32%, signal=52%
H	DMSO	DOX	HALLMARK_INFLAMMATORY_RESPONSE	HALLMARK_INFLAMMATORY_RESPONSE	Details ...	172	0.30020338	1.1954812	0.1006006	0.4329859	0.996	3796	tags=33%, list=26%, signal=44%
H	DMSO	DOX	HALLMARK_ESTROGEN_RESPONSE_LATE	HALLMARK_ESTROGEN_RESPONSE_LATE	Details ...	165	0.29441828	1.1791689	0.123188406	0.4497949	0.997	3048	tags=28%, list=21%, signal=36%
H	DMSO	DOX	HALLMARK_KRAS_SIGNALING_DN	HALLMARK_KRAS_SIGNALING_DN	Details ...	148	0.28994027	1.1385342	0.20061256	0.5504222	0.999	3691	tags=37%, list=26%, signal=50%
H	DMSO	DOX	HALLMARK_WNT_BETA_CATENIN_SIGNALING	HALLMARK_WNT_BETA_CATENIN_SIGNALING	Details ...	33	0.37241498	1.1362525	0.27107438	0.5220456	0.999	923	tags=12%, list=6%, signal=13%
H	DMSO	DOX	HALLMARK_APICAL_JUNCTION	HALLMARK_APICAL_JUNCTION	Details ...	135	0.28737444	1.1193709	0.23206107	0.5426791	0.999	1038	tags=13%, list=7%, signal=14%
H	DMSO	DOX	HALLMARK_IL6_JAK_STAT3_SIGNALING	HALLMARK_IL6_JAK_STAT3_SIGNALING	Details ...	80	0.31018838	1.114192	0.2512	0.52868557	1.0	2986	tags=29%, list=21%, signal=36%
H	DMSO	DOX	HALLMARK_KRAS_SIGNALING_UP	HALLMARK_KRAS_SIGNALING_UP	Details ...	166	0.26817825	1.0771501	0.29749632	0.6271032	1.0	1217	tags=13%, list=8%, signal=14%
H	DMSO	DOX	HALLMARK_HYPOXIA	HALLMARK_HYPOXIA	Details ...	163	0.26908612	1.071425	0.29929078	0.6136826	1.0	2338	tags=22%, list=16%, signal=26%
H	DMSO	DOX	HALLMARK_MYOGENESIS	HALLMARK_MYOGENESIS	Details ...	154	0.26857853	1.0606693	0.34370372	0.6183684	1.0	2553	tags=24%, list=18%, signal=29%
H	DMSO	DOX	HALLMARK_P53_PATHWAY	HALLMARK_P53_PATHWAY		167	0.25930437	1.0452046	0.34462446	0.64053166	1.0	1777	tags=17%, list=12%, signal=19%
H	DMSO	DOX	HALLMARK_COMPLEMENT	HALLMARK_COMPLEMENT		156	0.258237	1.0206367	0.41702127	0.6922879	1.0	3279	tags=28%, list=23%, signal=36%
H	DMSO	DOX	HALLMARK_NOTCH_SIGNALING	HALLMARK_NOTCH_SIGNALING		26	0.3511921	1.0175266	0.42006803	0.67174983	1.0	2477	tags=27%, list=17%, signal=32%
H	DMSO	DOX	HALLMARK_UV_RESPONSE_UP	HALLMARK_UV_RESPONSE_UP		131	0.25071594	0.97991407	0.5	0.76641643	1.0	4767	tags=47%, list=33%, signal=69%
H	DMSO	DOX	HALLMARK_IL2_STAT5_SIGNALING	HALLMARK_IL2_STAT5_SIGNALING		173	0.24152401	0.9705251	0.53555876	0.764542	1.0	3466	tags=27%, list=24%, signal=35%
H	DMSO	DOX	HALLMARK_SPERMATOGENESIS	HALLMARK_SPERMATOGENESIS		98	0.24401562	0.9181513	0.63380283	0.9126336	1.0	965	tags=10%, list=7%, signal=11%
H	DMSO	DOX	HALLMARK_XENOBIOTIC_METABOLISM	HALLMARK_XENOBIOTIC_METABOLISM		170	0.23136789	0.917034	0.6565097	0.88259256	1.0	3379	tags=28%, list=24%, signal=36%
H	DMSO	DOX	HALLMARK_CHOLESTEROL_HOMEOSTASIS	HALLMARK_CHOLESTEROL_HOMEOSTASIS		65	0.25697213	0.9045763	0.65451664	0.8909347	1.0	3333	tags=29%, list=23%, signal=38%
H	DMSO	DOX	HALLMARK_GLYCOLYSIS	HALLMARK_GLYCOLYSIS		163	0.22232957	0.89484656	0.7176128	0.8878919	1.0	3603	tags=26%, list=25%, signal=34%
H	DMSO	DOX	HALLMARK_EPITHELIAL_MESENCHYMAL_TRANSITION	HALLMARK_EPITHELIAL_MESENCHYMAL_TRANSITION		153	0.21843773	0.8636555	0.7795389	0.9452586	1.0	3456	tags=25%, list=24%, signal=33%
H	DMSO	DOX	HALLMARK_DNA_REPAIR	HALLMARK_DNA_REPAIR		126	0.2200566	0.8462763	0.8325653	0.96009564	1.0	4520	tags=35%, list=31%, signal=51%
H	DMSO	DOX	HALLMARK_PEROXISOME	HALLMARK_PEROXISOME		87	0.23151825	0.84356135	0.7677725	0.93620247	1.0	3512	tags=26%, list=24%, signal=35%
H	DMSO	DOX	HALLMARK_ADIPOGENESIS	HALLMARK_ADIPOGENESIS		175	0.20246911	0.8192326	0.8961039	0.95973617	1.0	3318	tags=22%, list=23%, signal=28%
H	DMSO	DOX	HALLMARK_MTORC1_SIGNALING	HALLMARK_MTORC1_SIGNALING		177	0.19568989	0.7916757	0.9306931	0.97892565	1.0	3945	tags=27%, list=27%, signal=37%
H	DMSO	DOX	HALLMARK_ANDROGEN_RESPONSE	HALLMARK_ANDROGEN_RESPONSE		77	0.220204	0.7877775	0.8529862	0.9558745	1.0	3364	tags=23%, list=23%, signal=30%
H	DMSO	DOX	HALLMARK_OXIDATIVE_PHOSPHORYLATION	HALLMARK_OXIDATIVE_PHOSPHORYLATION		176	0.19517681	0.78143513	0.9595537	0.9375885	1.0	5307	tags=42%, list=37%, signal=66%
H	DMSO	DOX	HALLMARK_REACTIVE_OXIGEN_SPECIES_PATHWAY	HALLMARK_REACTIVE_OXIGEN_SPECIES_PATHWAY		41	0.23982044	0.75142866	0.87908494	0.9444147	1.0	5221	tags=49%, list=36%, signal=76%
H	DMSO	DOX	HALLMARK_MITOTIC_SPINDLE	HALLMARK_MITOTIC_SPINDLE	Details ...	159	-0.5089119	-2.188716	0.0	0.0	0.0	3692	tags=57%, list=26%, signal=75%
H	DMSO	DOX	HALLMARK_PROTEIN_SECRETION	HALLMARK_PROTEIN_SECRETION	Details ...	83	-0.50166297	-1.9907955	0.0	0.0	0.0	3667	tags=42%, list=26%, signal=56%
H	DMSO	DOX	HALLMARK_E2F_TARGETS	HALLMARK_E2F_TARGETS	Details ...	178	-0.44690964	-1.9745824	0.0	0.0	0.0	3745	tags=48%, list=26%, signal=64%
H	DMSO	DOX	HALLMARK_G2M_CHECKPOINT	HALLMARK_G2M_CHECKPOINT	Details ...	170	-0.4226903	-1.8553185	0.0	7.3734054E-4	0.003	2587	tags=36%, list=18%, signal=43%
H	DMSO	DOX	HALLMARK_INTERFERON_ALPHA_RESPONSE	HALLMARK_INTERFERON_ALPHA_RESPONSE	Details ...	84	-0.36596444	-1.4342086	0.016348774	0.04200969	0.235	2012	tags=30%, list=14%, signal=34%
H	DMSO	DOX	HALLMARK_INTERFERON_GAMMA_RESPONSE	HALLMARK_INTERFERON_GAMMA_RESPONSE	Details ...	167	-0.28409553	-1.2108828	0.07023411	0.22062925	0.836	2332	tags=25%, list=16%, signal=30%
H	DMSO	DOX	HALLMARK_FATTY_ACID_METABOLISM	HALLMARK_FATTY_ACID_METABOLISM	Details ...	133	-0.28209758	-1.2007258	0.09968847	0.20634004	0.857	3786	tags=32%, list=26%, signal=42%
H	DMSO	DOX	HALLMARK_BILE_ACID_METABOLISM	HALLMARK_BILE_ACID_METABOLISM	Details ...	97	-0.29133984	-1.1824969	0.14450867	0.2082618	0.895	2092	tags=23%, list=15%, signal=26%
H	DMSO	DOX	HALLMARK_PANCREAS_BETA_CELLS	HALLMARK_PANCREAS_BETA_CELLS	Details ...	35	-0.32158437	-1.071602	0.31486145	0.41827312	0.995	2963	tags=26%, list=21%, signal=32%
H	DMSO	DOX	HALLMARK_UV_RESPONSE_DN	HALLMARK_UV_RESPONSE_DN	Details ...	106	-0.23368719	-0.9543249	0.5434174	0.74325854	1.0	3008	tags=27%, list=21%, signal=34%
H	DMSO	DOX	HALLMARK_APOPTOSIS	HALLMARK_APOPTOSIS	Details ...	140	-0.21606782	-0.9136821	0.71428573	0.8078195	1.0	2303	tags=21%, list=16%, signal=24%
H	DMSO	DOX	HALLMARK_HEME_METABOLISM	HALLMARK_HEME_METABOLISM	Details ...	155	-0.21112297	-0.91092116	0.75490195	0.7486133	1.0	1390	tags=14%, list=10%, signal=15%
H	DMSO	DOX	HALLMARK_PI3K_AKT_MTOR_SIGNALING	HALLMARK_PI3K_AKT_MTOR_SIGNALING	Details ...	84	-0.17184928	-0.6805945	0.9890411	0.98692757	1.0	4399	tags=36%, list=31%, signal=51%
C2	DMSO	DOX	SCHUHMACHER_MYC_TARGETS_UP	SCHUHMACHER_MYC_TARGETS_UP	Details ...	68	0.6161285	2.1649191	0.0	0.0036019175	0.004	3463	tags=56%, list=24%, signal=73%
C2	DMSO	DOX	MEISSNER_NPC_HCP_WITH_H3K4ME2_AND_H3K27ME3	MEISSNER_NPC_HCP_WITH_H3K4ME2_AND_H3K27ME3	Details ...	268	0.5116849	2.1492755	0.0	0.0018009588	0.004	2812	tags=46%, list=20%, signal=56%
C2	DMSO	DOX	MIKKELSEN_MCV6_HCP_WITH_H3K27ME3	MIKKELSEN_MCV6_HCP_WITH_H3K27ME3	Details ...	314	0.48708957	2.0758219	0.0	0.0057178712	0.019	2839	tags=41%, list=20%, signal=50%
C2	DMSO	DOX	BHAT_ESR1_TARGETS_VIA_AKT1_UP	BHAT_ESR1_TARGETS_VIA_AKT1_UP	Details ...	231	0.4982733	2.0739172	0.0	0.0047386563	0.021	2978	tags=43%, list=21%, signal=54%
C2	DMSO	DOX	MARTENS_TRETINOIN_RESPONSE_UP	MARTENS_TRETINOIN_RESPONSE_UP	Details ...	583	0.46076995	2.0704947	0.0	0.004333535	0.024	2912	tags=33%, list=20%, signal=40%
C2	DMSO	DOX	SCHLOSSER_MYC_TARGETS_AND_SERUM_RESPONSE_DN	SCHLOSSER_MYC_TARGETS_AND_SERUM_RESPONSE_DN	Details ...	41	0.63722646	2.0636039	0.0	0.003909127	0.026	4132	tags=63%, list=29%, signal=89%
C2	DMSO	DOX	SARTIPY_NORMAL_AT_INSULIN_RESISTANCE_UP	SARTIPY_NORMAL_AT_INSULIN_RESISTANCE_UP	Details ...	27	0.700652	2.0495517	0.0	0.004644079	0.036	2901	tags=56%, list=20%, signal=69%
C2	DMSO	DOX	MIKKELSEN_NPC_HCP_WITH_H3K27ME3	MIKKELSEN_NPC_HCP_WITH_H3K27ME3	Details ...	261	0.48014343	2.016689	0.0	0.009248538	0.08	2964	tags=44%, list=21%, signal=55%
C2	DMSO	DOX	BILD_MYC_ONCOGENIC_SIGNATURE	BILD_MYC_ONCOGENIC_SIGNATURE	Details ...	157	0.50531644	2.0069735	0.0	0.009827071	0.095	2754	tags=45%, list=19%, signal=55%
C2	DMSO	DOX	NAGASHIMA_EGF_SIGNALING_UP	NAGASHIMA_EGF_SIGNALING_UP	Details ...	53	0.58279586	2.0010457	0.0	0.009562222	0.103	3185	tags=57%, list=22%, signal=72%
C2	DMSO	DOX	REACTOME_3_UTR_MEDIATED_TRANSLATIONAL_REGULATION	REACTOME_3_UTR_MEDIATED_TRANSLATIONAL_REGULATION	Details ...	98	0.5317358	1.9740742	0.0	0.015256839	0.173	5684	tags=69%, list=40%, signal=114%
C2	DMSO	DOX	ELVIDGE_HIF1A_AND_HIF2A_TARGETS_UP	ELVIDGE_HIF1A_AND_HIF2A_TARGETS_UP	Details ...	34	0.6438466	1.9649686	0.0	0.016990447	0.204	1652	tags=44%, list=12%, signal=50%
C2	DMSO	DOX	WELCSH_BRCA1_TARGETS_DN	WELCSH_BRCA1_TARGETS_DN	Details ...	119	0.5091178	1.9343772	0.0	0.027057024	0.332	4083	tags=46%, list=28%, signal=64%
C2	DMSO	DOX	ELVIDGE_HIF1A_TARGETS_UP	ELVIDGE_HIF1A_TARGETS_UP	Details ...	56	0.57175213	1.9314427	0.0	0.026349548	0.345	2467	tags=41%, list=17%, signal=49%
C2	DMSO	DOX	MIKKELSEN_MEF_HCP_WITH_H3K27ME3	MIKKELSEN_MEF_HCP_WITH_H3K27ME3	Details ...	431	0.43837568	1.9294385	0.0	0.025490472	0.352	2914	tags=35%, list=20%, signal=43%
C2	DMSO	DOX	SCHLOSSER_MYC_TARGETS_AND_SERUM_RESPONSE_UP	SCHLOSSER_MYC_TARGETS_AND_SERUM_RESPONSE_UP	Details ...	40	0.5962143	1.9279659	0.0	0.024515348	0.361	4319	tags=63%, list=30%, signal=89%
C2	DMSO	DOX	REACTOME_TRANSLATION	REACTOME_TRANSLATION	Details ...	132	0.4890611	1.904055	0.0	0.03342362	0.474	5684	tags=65%, list=40%, signal=107%
C2	DMSO	DOX	REACTOME_BILE_SALT_AND_ORGANIC_ANION_SLC_TRANSPORTERS	REACTOME_BILE_SALT_AND_ORGANIC_ANION_SLC_TRANSPORTERS	Details ...	10	0.83042353	1.8997281	0.0	0.03372217	0.495	1518	tags=60%, list=11%, signal=67%
C2	DMSO	DOX	NAGASHIMA_NRG1_SIGNALING_UP	NAGASHIMA_NRG1_SIGNALING_UP	Details ...	145	0.48269755	1.8937651	0.0	0.035219587	0.532	3098	tags=44%, list=22%, signal=56%
C2	DMSO	DOX	BHAT_ESR1_TARGETS_NOT_VIA_AKT1_UP	BHAT_ESR1_TARGETS_NOT_VIA_AKT1_UP	Details ...	181	0.46721163	1.893454	0.0	0.033683136	0.533	3024	tags=44%, list=21%, signal=55%
C2	DMSO	DOX	REACTOME_ACTIVATION_OF_THE_MRNA_UPON_BINDING_OF_THE_CAP_BINDING_COMPLEX_AND_EIFS_AND_SUBSEQUENT_BINDING_TO_43S	REACTOME_ACTIVATION_OF_THE_MRNA_UPON_BINDING_OF_THE_CAP_BINDING_COMPLEX_AND_EIFS_AND_SUBSEQUENT_BINDING_TO_43S		54	0.5586536	1.8905333	0.0	0.03293878	0.545	5684	tags=76%, list=40%, signal=125%
C2	DMSO	DOX	MARTENS_TRETINOIN_RESPONSE_DN	MARTENS_TRETINOIN_RESPONSE_DN		626	0.4211991	1.8865527	0.0	0.033981234	0.575	3066	tags=33%, list=21%, signal=40%
C2	DMSO	DOX	LIU_CDX2_TARGETS_UP	LIU_CDX2_TARGETS_UP		27	0.6396576	1.8854772	0.0	0.033091534	0.583	2545	tags=44%, list=18%, signal=54%
C2	DMSO	DOX	MEISSNER_BRAIN_HCP_WITH_H3K27ME3	MEISSNER_BRAIN_HCP_WITH_H3K27ME3		208	0.45756382	1.8800575	0.0	0.034830086	0.613	3559	tags=46%, list=25%, signal=60%
C2	DMSO	DOX	LEE_BMP2_TARGETS_DN	LEE_BMP2_TARGETS_DN		749	0.41542634	1.8791243	0.0	0.03379997	0.616	2645	tags=30%, list=18%, signal=35%
C2	DMSO	DOX	REACTOME_PEPTIDE_CHAIN_ELONGATION	REACTOME_PEPTIDE_CHAIN_ELONGATION		79	0.5215571	1.878412	0.0	0.03291668	0.622	6070	tags=73%, list=42%, signal=127%
C2	DMSO	DOX	KEGG_RIBOSOME	KEGG_RIBOSOME		79	0.5215053	1.8749326	0.0	0.033062253	0.641	6070	tags=75%, list=42%, signal=129%
C2	DMSO	DOX	OKAWA_NEUROBLASTOMA_1P36_31_DELETION	OKAWA_NEUROBLASTOMA_1P36_31_DELETION		19	0.6855093	1.8749208	0.0	0.03188146	0.641	2864	tags=63%, list=20%, signal=79%
C2	DMSO	DOX	HUANG_GATA2_TARGETS_DN	HUANG_GATA2_TARGETS_DN		62	0.54198486	1.8741882	0.0	0.031032382	0.646	2722	tags=42%, list=19%, signal=52%
C2	DMSO	DOX	KANG_AR_TARGETS_DN	KANG_AR_TARGETS_DN		16	0.73198646	1.8736687	0.0	0.030177364	0.647	1624	tags=38%, list=11%, signal=42%
C2	DMSO	DOX	ELVIDGE_HYPOXIA_BY_DMOG_DN	ELVIDGE_HYPOXIA_BY_DMOG_DN		48	0.56513184	1.8720471	0.0	0.030280998	0.66	1793	tags=42%, list=12%, signal=47%
C2	DMSO	DOX	AZARE_NEOPLASTIC_TRANSFORMATION_BY_STAT3_DN	AZARE_NEOPLASTIC_TRANSFORMATION_BY_STAT3_DN		14	0.736482	1.854565	0.0	0.036828455	0.727	888	tags=36%, list=6%, signal=38%
C2	DMSO	DOX	DIRMEIER_LMP1_RESPONSE_EARLY	DIRMEIER_LMP1_RESPONSE_EARLY		57	0.55018824	1.853175	0.0	0.036641724	0.735	3387	tags=46%, list=24%, signal=59%
C2	DMSO	DOX	SHEPARD_CRUSH_AND_BURN_MUTANT_UP	SHEPARD_CRUSH_AND_BURN_MUTANT_UP		160	0.46568924	1.8529482	0.0	0.035776053	0.738	3226	tags=47%, list=22%, signal=60%
C2	DMSO	DOX	PENG_GLUTAMINE_DEPRIVATION_DN	PENG_GLUTAMINE_DEPRIVATION_DN		277	0.43521938	1.8395131	0.0	0.041784924	0.81	3845	tags=36%, list=27%, signal=48%
C2	DMSO	DOX	GESERICK_TERT_TARGETS_DN	GESERICK_TERT_TARGETS_DN		18	0.70152247	1.8394651	0.0	0.04062423	0.81	3000	tags=61%, list=21%, signal=77%
C2	DMSO	DOX	BOYLAN_MULTIPLE_MYELOMA_D_UP	BOYLAN_MULTIPLE_MYELOMA_D_UP		72	0.5184802	1.8384815	0.0	0.04021056	0.816	2038	tags=36%, list=14%, signal=42%
C2	DMSO	DOX	KRIGE_RESPONSE_TO_TOSEDOSTAT_24HR_DN	KRIGE_RESPONSE_TO_TOSEDOSTAT_24HR_DN		794	0.40309316	1.8379657	0.0	0.039342683	0.818	3220	tags=36%, list=22%, signal=44%
C2	DMSO	DOX	PID_INTEGRIN2_PATHWAY	PID_INTEGRIN2_PATHWAY		26	0.6299442	1.830931	0.0	0.042009134	0.836	3287	tags=58%, list=23%, signal=75%
C2	DMSO	DOX	DASU_IL6_SIGNALING_UP	DASU_IL6_SIGNALING_UP		46	0.5519854	1.8217726	0.0016051364	0.045774017	0.864	3575	tags=50%, list=25%, signal=66%
C2	DMSO	DOX	VILIMAS_NOTCH1_TARGETS_UP	VILIMAS_NOTCH1_TARGETS_UP		45	0.5628375	1.8210526	0.0	0.045250125	0.867	2035	tags=33%, list=14%, signal=39%
C2	DMSO	DOX	REACTOME_FORMATION_OF_THE_TERNARY_COMPLEX_AND_SUBSEQUENTLY_THE_43S_COMPLEX	REACTOME_FORMATION_OF_THE_TERNARY_COMPLEX_AND_SUBSEQUENTLY_THE_43S_COMPLEX		47	0.5534488	1.812377	0.0	0.05031957	0.895	5684	tags=74%, list=40%, signal=123%
C2	DMSO	DOX	ABE_VEGFA_TARGETS_30MIN	ABE_VEGFA_TARGETS_30MIN		22	0.64247423	1.8116276	0.005172414	0.049781084	0.897	3185	tags=64%, list=22%, signal=82%
C2	DMSO	DOX	SANCHEZ_MDM2_TARGETS	SANCHEZ_MDM2_TARGETS		11	0.77441794	1.8101355	0.001776199	0.049553182	0.9	2297	tags=64%, list=16%, signal=76%
C2	DMSO	DOX	MARZEC_IL2_SIGNALING_UP	MARZEC_IL2_SIGNALING_UP		100	0.48407087	1.8089119	0.0	0.04915366	0.904	1752	tags=29%, list=12%, signal=33%
C2	DMSO	DOX	NIKOLSKY_BREAST_CANCER_16P13_AMPLICON	NIKOLSKY_BREAST_CANCER_16P13_AMPLICON		84	0.49495602	1.8051842	0.0	0.050258473	0.916	3650	tags=48%, list=25%, signal=63%
C2	DMSO	DOX	MONNIER_POSTRADIATION_TUMOR_ESCAPE_UP	MONNIER_POSTRADIATION_TUMOR_ESCAPE_UP		324	0.42229617	1.8051641	0.0	0.049208287	0.916	4060	tags=44%, list=28%, signal=60%
C2	DMSO	DOX	REACTOME_INFLUENZA_VIRAL_RNA_TRANSCRIPTION_AND_REPLICATION	REACTOME_INFLUENZA_VIRAL_RNA_TRANSCRIPTION_AND_REPLICATION		95	0.48861206	1.7998371	0.0	0.05190492	0.926	6070	tags=73%, list=42%, signal=125%
C2	DMSO	DOX	CHNG_MULTIPLE_MYELOMA_HYPERPLOID_UP	CHNG_MULTIPLE_MYELOMA_HYPERPLOID_UP		48	0.5427383	1.7975054	0.0	0.05264985	0.932	5342	tags=79%, list=37%, signal=126%
C2	DMSO	DOX	MEISSNER_BRAIN_HCP_WITH_H3K4ME2_AND_H3K27ME3	MEISSNER_BRAIN_HCP_WITH_H3K4ME2_AND_H3K27ME3		48	0.53987825	1.7904736	0.0017857143	0.05623165	0.947	1318	tags=31%, list=9%, signal=34%
C2	DMSO	DOX	ELVIDGE_HYPOXIA_DN	ELVIDGE_HYPOXIA_DN		115	0.46720228	1.7856376	0.0	0.059262246	0.962	2467	tags=33%, list=17%, signal=40%
C2	DMSO	DOX	REACTOME_NONSENSE_MEDIATED_DECAY_ENHANCED_BY_THE_EXON_JUNCTION_COMPLEX	REACTOME_NONSENSE_MEDIATED_DECAY_ENHANCED_BY_THE_EXON_JUNCTION_COMPLEX		98	0.47926044	1.7826654	0.0	0.060536467	0.966	6070	tags=69%, list=42%, signal=119%
C2	DMSO	DOX	WHITE_NEUROBLASTOMA_WITH_1P36.3_DELETION	WHITE_NEUROBLASTOMA_WITH_1P36.3_DELETION		17	0.69632965	1.7752771	0.0	0.06547044	0.977	2864	tags=65%, list=20%, signal=81%
C2	DMSO	DOX	PID_ALK1_PATHWAY	PID_ALK1_PATHWAY		20	0.6494404	1.7750084	0.0017152659	0.06445851	0.977	2077	tags=40%, list=14%, signal=47%
C2	DMSO	DOX	BROWN_MYELOID_CELL_DEVELOPMENT_DN	BROWN_MYELOID_CELL_DEVELOPMENT_DN		101	0.4680507	1.7687874	0.0	0.068725705	0.982	3903	tags=47%, list=27%, signal=63%
C2	DMSO	DOX	GROSS_HYPOXIA_VIA_HIF1A_UP	GROSS_HYPOXIA_VIA_HIF1A_UP		60	0.517103	1.7687033	0.0	0.06758007	0.982	2775	tags=40%, list=19%, signal=49%
C2	DMSO	DOX	PID_WNT_SIGNALING_PATHWAY	PID_WNT_SIGNALING_PATHWAY		18	0.6683048	1.7684258	0.0017921147	0.06667932	0.982	2083	tags=44%, list=15%, signal=52%
C2	DMSO	DOX	ZHAN_MULTIPLE_MYELOMA_DN	ZHAN_MULTIPLE_MYELOMA_DN		33	0.58369356	1.7654892	0.0033112583	0.06828085	0.987	3118	tags=52%, list=22%, signal=66%
C2	DMSO	DOX	ABE_VEGFA_TARGETS	ABE_VEGFA_TARGETS		15	0.6852241	1.7587214	0.0070921984	0.07326539	0.993	866	tags=27%, list=6%, signal=28%
C2	DMSO	DOX	PLASARI_TGFB1_TARGETS_1HR_UP	PLASARI_TGFB1_TARGETS_1HR_UP		30	0.57416534	1.757057	0.0016977929	0.0735028	0.993	1324	tags=47%, list=9%, signal=51%
C2	DMSO	DOX	KARLSSON_TGFB1_TARGETS_UP	KARLSSON_TGFB1_TARGETS_UP		105	0.46275818	1.7399135	0.0	0.089402504	0.997	2768	tags=34%, list=19%, signal=42%
C2	DMSO	DOX	CERVERA_SDHB_TARGETS_1_DN	CERVERA_SDHB_TARGETS_1_DN		28	0.58185303	1.7395289	0.0070546735	0.0882813	0.997	3392	tags=46%, list=24%, signal=61%
C2	DMSO	DOX	MIKKELSEN_IPS_ICP_WITH_H3K27ME3	MIKKELSEN_IPS_ICP_WITH_H3K27ME3		39	0.5554516	1.7376637	0.0032948928	0.0885538	0.997	1613	tags=31%, list=11%, signal=35%
C2	DMSO	DOX	SCHLOSSER_MYC_AND_SERUM_RESPONSE_SYNERGY	SCHLOSSER_MYC_AND_SERUM_RESPONSE_SYNERGY		28	0.6002732	1.7367085	0.0033557047	0.08831003	0.997	4462	tags=71%, list=31%, signal=103%
C2	DMSO	DOX	NIELSEN_LIPOSARCOMA_UP	NIELSEN_LIPOSARCOMA_UP		17	0.6550477	1.7361442	0.0073126145	0.08772869	0.997	3453	tags=53%, list=24%, signal=70%
C2	DMSO	DOX	ABE_INNER_EAR	ABE_INNER_EAR		36	0.54838806	1.7304522	0.005	0.09251698	0.998	2939	tags=44%, list=20%, signal=56%
C2	DMSO	DOX	BENPORATH_PRC2_TARGETS	BENPORATH_PRC2_TARGETS		475	0.39328414	1.7251567	0.0	0.09700866	0.999	2910	tags=34%, list=20%, signal=41%
C2	DMSO	DOX	REACTOME_SRP_DEPENDENT_COTRANSLATIONAL_PROTEIN_TARGETING_TO_MEMBRANE	REACTOME_SRP_DEPENDENT_COTRANSLATIONAL_PROTEIN_TARGETING_TO_MEMBRANE		98	0.45411247	1.7210037	0.0	0.09961987	1.0	6070	tags=66%, list=42%, signal=114%
C2	DMSO	DOX	WANG_ADIPOGENIC_GENES_REPRESSED_BY_SIRT1	WANG_ADIPOGENIC_GENES_REPRESSED_BY_SIRT1		23	0.60536927	1.7165391	0.0051107327	0.10312862	1.0	4023	tags=52%, list=28%, signal=72%
C2	DMSO	DOX	YAO_TEMPORAL_RESPONSE_TO_PROGESTERONE_CLUSTER_5	YAO_TEMPORAL_RESPONSE_TO_PROGESTERONE_CLUSTER_5		24	0.6014617	1.71518	0.0034602077	0.10321272	1.0	1326	tags=29%, list=9%, signal=32%
C2	DMSO	DOX	GERHOLD_RESPONSE_TO_TZD_DN	GERHOLD_RESPONSE_TO_TZD_DN		13	0.6919604	1.7136154	0.0017953322	0.103609115	1.0	633	tags=31%, list=4%, signal=32%
C2	DMSO	DOX	REACTOME_MITOCHONDRIAL_PROTEIN_IMPORT	REACTOME_MITOCHONDRIAL_PROTEIN_IMPORT		43	0.5326068	1.7082193	0.0050167223	0.10841477	1.0	5123	tags=53%, list=36%, signal=83%
C2	DMSO	DOX	KEGG_RNA_POLYMERASE	KEGG_RNA_POLYMERASE		27	0.57504	1.707095	0.0050847456	0.10829909	1.0	4293	tags=67%, list=30%, signal=95%
C2	DMSO	DOX	NABA_CORE_MATRISOME	NABA_CORE_MATRISOME		213	0.4148363	1.6982987	0.0	0.117748	1.0	1761	tags=24%, list=12%, signal=27%
C2	DMSO	DOX	CHASSOT_SKIN_WOUND	CHASSOT_SKIN_WOUND		10	0.7527988	1.6963425	0.006849315	0.11852112	1.0	3098	tags=90%, list=22%, signal=115%
C2	DMSO	DOX	LI_WILMS_TUMOR	LI_WILMS_TUMOR		20	0.6234709	1.6963037	0.006849315	0.11699691	1.0	1363	tags=30%, list=9%, signal=33%
C2	DMSO	DOX	TIAN_TNF_SIGNALING_NOT_VIA_NFKB	TIAN_TNF_SIGNALING_NOT_VIA_NFKB		19	0.62699723	1.6938814	0.013651877	0.118202515	1.0	1516	tags=47%, list=11%, signal=53%
C2	DMSO	DOX	MANTOVANI_NFKB_TARGETS_UP	MANTOVANI_NFKB_TARGETS_UP		37	0.54559803	1.692797	0.0033444816	0.117981315	1.0	1632	tags=32%, list=11%, signal=36%
C2	DMSO	DOX	MIZUKAMI_HYPOXIA_UP	MIZUKAMI_HYPOXIA_UP		10	0.7373047	1.6901605	0.00915751	0.119566865	1.0	1326	tags=40%, list=9%, signal=44%
C2	DMSO	DOX	YAO_TEMPORAL_RESPONSE_TO_PROGESTERONE_CLUSTER_11	YAO_TEMPORAL_RESPONSE_TO_PROGESTERONE_CLUSTER_11		83	0.46139848	1.6895263	0.0031796503	0.11894818	1.0	4321	tags=51%, list=30%, signal=72%
C2	DMSO	DOX	KRIGE_RESPONSE_TO_TOSEDOSTAT_6HR_DN	KRIGE_RESPONSE_TO_TOSEDOSTAT_6HR_DN		712	0.37005618	1.6851517	0.0	0.12320446	1.0	3081	tags=33%, list=21%, signal=40%
C2	DMSO	DOX	VART_KSHV_INFECTION_ANGIOGENIC_MARKERS_DN	VART_KSHV_INFECTION_ANGIOGENIC_MARKERS_DN		94	0.45064744	1.6831657	0.0	0.124130316	1.0	1623	tags=21%, list=11%, signal=24%
C2	DMSO	DOX	REACTOME_AMINE_LIGAND_BINDING_RECEPTORS	REACTOME_AMINE_LIGAND_BINDING_RECEPTORS		35	0.5456672	1.6811836	0.0017123288	0.12543559	1.0	535	tags=17%, list=4%, signal=18%
C2	DMSO	DOX	MEISSNER_BRAIN_HCP_WITH_H3K4ME2	MEISSNER_BRAIN_HCP_WITH_H3K4ME2		13	0.68421113	1.6805274	0.005586592	0.12496054	1.0	2325	tags=46%, list=16%, signal=55%
C2	DMSO	DOX	TONKS_TARGETS_OF_RUNX1_RUNX1T1_FUSION_MONOCYTE_UP	TONKS_TARGETS_OF_RUNX1_RUNX1T1_FUSION_MONOCYTE_UP		159	0.4218964	1.6761781	0.0	0.12967356	1.0	2548	tags=28%, list=18%, signal=34%
C2	DMSO	DOX	WONG_ENDMETRIUM_CANCER_DN	WONG_ENDMETRIUM_CANCER_DN		56	0.5023036	1.6729616	0.0016207455	0.1325577	1.0	1443	tags=27%, list=10%, signal=30%
C2	DMSO	DOX	FUNG_IL2_SIGNALING_1	FUNG_IL2_SIGNALING_1		10	0.729001	1.6687963	0.010889292	0.1371107	1.0	1917	tags=70%, list=13%, signal=81%
C2	DMSO	DOX	BENPORATH_ES_WITH_H3K27ME3	BENPORATH_ES_WITH_H3K27ME3		806	0.3675538	1.6682013	0.0	0.13637242	1.0	2888	tags=33%, list=20%, signal=39%
C2	DMSO	DOX	DANG_MYC_TARGETS_UP	DANG_MYC_TARGETS_UP		125	0.43151048	1.6657583	0.0	0.13829502	1.0	4926	tags=59%, list=34%, signal=89%
C2	DMSO	DOX	REACTOME_OXYGEN_DEPENDENT_PROLINE_HYDROXYLATION_OF_HYPOXIA_INDUCIBLE_FACTOR_ALPHA	REACTOME_OXYGEN_DEPENDENT_PROLINE_HYDROXYLATION_OF_HYPOXIA_INDUCIBLE_FACTOR_ALPHA		11	0.70845777	1.6653897	0.016274864	0.1372996	1.0	637	tags=27%, list=4%, signal=29%
C2	DMSO	DOX	BENPORATH_MYC_TARGETS_WITH_EBOX	BENPORATH_MYC_TARGETS_WITH_EBOX		182	0.41078478	1.6648694	0.0	0.1365941	1.0	3078	tags=30%, list=21%, signal=37%
C2	DMSO	DOX	HAMAI_APOPTOSIS_VIA_TRAIL_DN	HAMAI_APOPTOSIS_VIA_TRAIL_DN		144	0.42201743	1.6638614	0.0	0.13655742	1.0	2569	tags=33%, list=18%, signal=39%
C2	DMSO	DOX	IIZUKA_LIVER_CANCER_PROGRESSION_L0_L1_UP	IIZUKA_LIVER_CANCER_PROGRESSION_L0_L1_UP		12	0.6776585	1.6599798	0.015957447	0.14052543	1.0	174	tags=25%, list=1%, signal=25%
C2	DMSO	DOX	SANSOM_APC_TARGETS_REQUIRE_MYC	SANSOM_APC_TARGETS_REQUIRE_MYC		167	0.41481298	1.6582798	0.0	0.1415485	1.0	1928	tags=26%, list=13%, signal=29%
C2	DMSO	DOX	NAKAMURA_LUNG_CANCER_DIFFERENTIATION_MARKERS	NAKAMURA_LUNG_CANCER_DIFFERENTIATION_MARKERS		10	0.72280586	1.6555947	0.012658228	0.143625	1.0	1101	tags=40%, list=8%, signal=43%
C2	DMSO	DOX	MIKKELSEN_MEF_HCP_WITH_H3_UNMETHYLATED	MIKKELSEN_MEF_HCP_WITH_H3_UNMETHYLATED		162	0.42057028	1.6543658	0.0014285714	0.14375433	1.0	2136	tags=26%, list=15%, signal=30%
C2	DMSO	DOX	BROWNE_HCMV_INFECTION_2HR_UP	BROWNE_HCMV_INFECTION_2HR_UP		30	0.5547718	1.6533724	0.013745705	0.14359176	1.0	1995	tags=43%, list=14%, signal=50%
C2	DMSO	DOX	RASHI_RESPONSE_TO_IONIZING_RADIATION_3	RASHI_RESPONSE_TO_IONIZING_RADIATION_3		37	0.5312782	1.6520898	0.0067681894	0.14412934	1.0	4228	tags=62%, list=29%, signal=88%
C2	DMSO	DOX	REACTOME_INFLUENZA_LIFE_CYCLE	REACTOME_INFLUENZA_LIFE_CYCLE		125	0.43313605	1.6514043	0.0	0.14372979	1.0	5685	tags=62%, list=40%, signal=102%
C2	DMSO	DOX	GINESTIER_BREAST_CANCER_ZNF217_AMPLIFIED_DN	GINESTIER_BREAST_CANCER_ZNF217_AMPLIFIED_DN		248	0.39424577	1.6511513	0.0	0.14266174	1.0	2922	tags=32%, list=20%, signal=39%
C2	DMSO	DOX	KOBAYASHI_EGFR_SIGNALING_6HR_DN	KOBAYASHI_EGFR_SIGNALING_6HR_DN		15	0.6437812	1.6484226	0.010810811	0.14536344	1.0	2108	tags=53%, list=15%, signal=62%
C2	DMSO	DOX	PEDERSEN_METASTASIS_BY_ERBB2_ISOFORM_1	PEDERSEN_METASTASIS_BY_ERBB2_ISOFORM_1		36	0.5223854	1.6451123	0.005042017	0.14838922	1.0	3758	tags=58%, list=26%, signal=79%
C2	DMSO	DOX	LEE_AGING_NEOCORTEX_UP	LEE_AGING_NEOCORTEX_UP		72	0.46221474	1.6394838	0.0	0.15569726	1.0	2085	tags=28%, list=15%, signal=32%
C2	DMSO	DOX	YAO_TEMPORAL_RESPONSE_TO_PROGESTERONE_CLUSTER_7	YAO_TEMPORAL_RESPONSE_TO_PROGESTERONE_CLUSTER_7		63	0.47964013	1.6382333	0.004746835	0.15633199	1.0	4067	tags=52%, list=28%, signal=73%
C2	DMSO	DOX	PID_RHODOPSIN_PATHWAY	PID_RHODOPSIN_PATHWAY		19	0.60209286	1.6319273	0.015517241	0.1651507	1.0	1966	tags=47%, list=14%, signal=55%
C2	DMSO	DOX	ZHAN_MULTIPLE_MYELOMA_CD1_UP	ZHAN_MULTIPLE_MYELOMA_CD1_UP		31	0.5412122	1.6311218	0.011111111	0.1647155	1.0	3354	tags=52%, list=23%, signal=67%
C2	DMSO	DOX	TARTE_PLASMA_CELL_VS_B_LYMPHOCYTE_DN	TARTE_PLASMA_CELL_VS_B_LYMPHOCYTE_DN		32	0.53353333	1.6304069	0.01718213	0.1643209	1.0	3259	tags=38%, list=23%, signal=48%
C2	DMSO	DOX	MEISSNER_NPC_HCP_WITH_H3_UNMETHYLATED	MEISSNER_NPC_HCP_WITH_H3_UNMETHYLATED		395	0.37263116	1.6298989	0.0	0.16366848	1.0	2450	tags=27%, list=17%, signal=32%
C2	DMSO	DOX	MOREIRA_RESPONSE_TO_TSA_DN	MOREIRA_RESPONSE_TO_TSA_DN		16	0.6368182	1.628544	0.018932875	0.16435663	1.0	2166	tags=50%, list=15%, signal=59%
C2	DMSO	DOX	REACTOME_INITIAL_TRIGGERING_OF_COMPLEMENT	REACTOME_INITIAL_TRIGGERING_OF_COMPLEMENT		13	0.6599627	1.6278319	0.014035088	0.16414051	1.0	3879	tags=69%, list=27%, signal=95%
C2	DMSO	DOX	PID_HIF2PATHWAY	PID_HIF2PATHWAY		29	0.54432225	1.6266258	0.014059754	0.16453657	1.0	872	tags=21%, list=6%, signal=22%
C2	DMSO	DOX	JIANG_AGING_HYPOTHALAMUS_DN	JIANG_AGING_HYPOTHALAMUS_DN		32	0.54304326	1.6259447	0.016157988	0.16406482	1.0	1995	tags=22%, list=14%, signal=25%
C2	DMSO	DOX	YAO_TEMPORAL_RESPONSE_TO_PROGESTERONE_CLUSTER_3	YAO_TEMPORAL_RESPONSE_TO_PROGESTERONE_CLUSTER_3		10	0.70762235	1.6258059	0.017667845	0.16285196	1.0	3434	tags=60%, list=24%, signal=79%
C2	DMSO	DOX	COLLER_MYC_TARGETS_UP	COLLER_MYC_TARGETS_UP		23	0.5718437	1.625515	0.018900344	0.16193731	1.0	4958	tags=61%, list=35%, signal=93%
C2	DMSO	DOX	ZAIDI_OSTEOBLAST_TRANSCRIPTION_FACTORS	ZAIDI_OSTEOBLAST_TRANSCRIPTION_FACTORS		14	0.6508104	1.6213354	0.0120689655	0.1671196	1.0	1974	tags=36%, list=14%, signal=41%
C2	DMSO	DOX	YANG_BREAST_CANCER_ESR1_BULK_UP	YANG_BREAST_CANCER_ESR1_BULK_UP		21	0.5769962	1.6212962	0.018932875	0.16574144	1.0	1858	tags=29%, list=13%, signal=33%
C2	DMSO	DOX	REACTOME_LIPOPROTEIN_METABOLISM	REACTOME_LIPOPROTEIN_METABOLISM		26	0.5511773	1.6179814	0.018900344	0.16955256	1.0	3201	tags=46%, list=22%, signal=59%
C2	DMSO	DOX	HWANG_PROSTATE_CANCER_MARKERS	HWANG_PROSTATE_CANCER_MARKERS		26	0.56109	1.6128377	0.020761246	0.17669374	1.0	3319	tags=38%, list=23%, signal=50%
C2	DMSO	DOX	SANSOM_APC_TARGETS_UP	SANSOM_APC_TARGETS_UP		99	0.43146375	1.6117281	0.0015384615	0.17701127	1.0	2868	tags=31%, list=20%, signal=39%
C2	DMSO	DOX	YAO_HOXA10_TARGETS_VIA_PROGESTERONE_UP	YAO_HOXA10_TARGETS_VIA_PROGESTERONE_UP		58	0.46549493	1.6102287	0.006655574	0.17814822	1.0	2392	tags=33%, list=17%, signal=39%
C2	DMSO	DOX	DANG_REGULATED_BY_MYC_UP	DANG_REGULATED_BY_MYC_UP		63	0.46341687	1.6097927	0.004601227	0.17743617	1.0	3860	tags=49%, list=27%, signal=67%
C2	DMSO	DOX	ODONNELL_METASTASIS_DN	ODONNELL_METASTASIS_DN		19	0.59692526	1.6095932	0.013722127	0.176433	1.0	953	tags=32%, list=7%, signal=34%
C2	DMSO	DOX	KIM_WT1_TARGETS_UP	KIM_WT1_TARGETS_UP		174	0.40164086	1.6095396	0.0014450867	0.17505711	1.0	2901	tags=35%, list=20%, signal=43%
C2	DMSO	DOX	REACTOME_MRNA_DECAY_BY_3_TO_5_EXORIBONUCLEASE	REACTOME_MRNA_DECAY_BY_3_TO_5_EXORIBONUCLEASE		11	0.68814254	1.6091043	0.009090909	0.17431383	1.0	2822	tags=64%, list=20%, signal=79%
C2	DMSO	DOX	REACTOME_FORMATION_OF_TRANSCRIPTION_COUPLED_NER_TC_NER_REPAIR_COMPLEX	REACTOME_FORMATION_OF_TRANSCRIPTION_COUPLED_NER_TC_NER_REPAIR_COMPLEX		27	0.5504731	1.6047149	0.020304568	0.18046385	1.0	4660	tags=59%, list=32%, signal=88%
C2	DMSO	DOX	BURTON_ADIPOGENESIS_4	BURTON_ADIPOGENESIS_4		35	0.5166329	1.5991067	0.01880342	0.18834974	1.0	4254	tags=54%, list=30%, signal=77%
C2	DMSO	DOX	REACTOME_RNA_POL_I_TRANSCRIPTION_INITIATION	REACTOME_RNA_POL_I_TRANSCRIPTION_INITIATION		21	0.5714692	1.5988147	0.031578947	0.18736354	1.0	4325	tags=67%, list=30%, signal=95%
C2	DMSO	DOX	KEGG_RENIN_ANGIOTENSIN_SYSTEM	KEGG_RENIN_ANGIOTENSIN_SYSTEM		14	0.63835555	1.5984523	0.022847101	0.18657671	1.0	3348	tags=36%, list=23%, signal=47%
C2	DMSO	DOX	CLASPER_LYMPHATIC_VESSELS_DURING_METASTASIS_UP	CLASPER_LYMPHATIC_VESSELS_DURING_METASTASIS_UP		15	0.62675595	1.5983734	0.022018349	0.18524866	1.0	1976	tags=47%, list=14%, signal=54%
C2	DMSO	DOX	LEIN_MIDBRAIN_MARKERS	LEIN_MIDBRAIN_MARKERS		61	0.46545416	1.5975258	0.006504065	0.18531373	1.0	2478	tags=38%, list=17%, signal=45%
C2	DMSO	DOX	NAKAMURA_METASTASIS_MODEL_UP	NAKAMURA_METASTASIS_MODEL_UP		35	0.5161395	1.5975258	0.01188455	0.1838991	1.0	2135	tags=34%, list=15%, signal=40%
C2	DMSO	DOX	TANG_SENESCENCE_TP53_TARGETS_UP	TANG_SENESCENCE_TP53_TARGETS_UP		24	0.5660855	1.5960895	0.022727273	0.18488827	1.0	2529	tags=46%, list=18%, signal=56%
C2	DMSO	DOX	REACTOME_CHYLOMICRON_MEDIATED_LIPID_TRANSPORT	REACTOME_CHYLOMICRON_MEDIATED_LIPID_TRANSPORT		15	0.6319511	1.5955168	0.012891345	0.18436031	1.0	1035	tags=27%, list=7%, signal=29%
C2	DMSO	DOX	NABA_MATRISOME	NABA_MATRISOME		773	0.34871307	1.5950052	0.0	0.18390714	1.0	2319	tags=23%, list=16%, signal=26%
C2	DMSO	DOX	PHONG_TNF_TARGETS_UP	PHONG_TNF_TARGETS_UP		53	0.470974	1.5937837	0.0065681445	0.1847468	1.0	2016	tags=32%, list=14%, signal=37%
C2	DMSO	DOX	XU_HGF_TARGETS_INDUCED_BY_AKT1_48HR_UP	XU_HGF_TARGETS_INDUCED_BY_AKT1_48HR_UP		10	0.6967735	1.593703	0.03024911	0.18351465	1.0	1575	tags=50%, list=11%, signal=56%
C2	DMSO	DOX	MODY_HIPPOCAMPUS_POSTNATAL	MODY_HIPPOCAMPUS_POSTNATAL		45	0.49258006	1.5933601	0.010785825	0.18277393	1.0	3906	tags=40%, list=27%, signal=55%
C2	DMSO	DOX	SCHURINGA_STAT5A_TARGETS_DN	SCHURINGA_STAT5A_TARGETS_DN		13	0.65125084	1.5922898	0.023508137	0.18314716	1.0	628	tags=31%, list=4%, signal=32%
C2	DMSO	DOX	JUBAN_TARGETS_OF_SPI1_AND_FLI1_DN	JUBAN_TARGETS_OF_SPI1_AND_FLI1_DN		75	0.44486713	1.5886854	0.0063593006	0.18811524	1.0	3260	tags=43%, list=23%, signal=55%
C2	DMSO	DOX	TSUNODA_CISPLATIN_RESISTANCE_DN	TSUNODA_CISPLATIN_RESISTANCE_DN		36	0.5193494	1.5863539	0.0068259384	0.19095814	1.0	2166	tags=42%, list=15%, signal=49%
C2	DMSO	DOX	AMIT_EGF_RESPONSE_120_HELA	AMIT_EGF_RESPONSE_120_HELA		51	0.4671548	1.5859934	0.0078125	0.19012848	1.0	2108	tags=27%, list=15%, signal=32%
C2	DMSO	DOX	MUELLER_METHYLATED_IN_GLIOBLASTOMA	MUELLER_METHYLATED_IN_GLIOBLASTOMA		28	0.53739804	1.5835	0.023931624	0.1930949	1.0	3853	tags=57%, list=27%, signal=78%
C2	DMSO	DOX	RODRIGUES_NTN1_TARGETS_DN	RODRIGUES_NTN1_TARGETS_DN		117	0.4103921	1.5820622	0.0015503876	0.19433899	1.0	2888	tags=31%, list=20%, signal=38%
C2	DMSO	DOX	SCHLESINGER_METHYLATED_DE_NOVO_IN_CANCER	SCHLESINGER_METHYLATED_DE_NOVO_IN_CANCER		74	0.43974143	1.5805454	0.0063795852	0.19572626	1.0	1996	tags=26%, list=14%, signal=30%
C2	DMSO	DOX	PID_MYC_ACTIV_PATHWAY	PID_MYC_ACTIV_PATHWAY		71	0.4484666	1.5777502	0.0030257185	0.19936119	1.0	2776	tags=37%, list=19%, signal=45%
C2	DMSO	DOX	IRITANI_MAD1_TARGETS_DN	IRITANI_MAD1_TARGETS_DN		43	0.49190357	1.5762712	0.016638935	0.20064922	1.0	5616	tags=70%, list=39%, signal=114%
C2	DMSO	DOX	SARTIPY_BLUNTED_BY_INSULIN_RESISTANCE_UP	SARTIPY_BLUNTED_BY_INSULIN_RESISTANCE_UP		16	0.60862213	1.5754136	0.019503547	0.20094956	1.0	1403	tags=31%, list=10%, signal=35%
C2	DMSO	DOX	HESS_TARGETS_OF_HOXA9_AND_MEIS1_UP	HESS_TARGETS_OF_HOXA9_AND_MEIS1_UP		60	0.45770282	1.574711	0.008291874	0.20077185	1.0	2635	tags=30%, list=18%, signal=37%
C2	DMSO	DOX	REACTOME_SIGNALING_BY_NODAL	REACTOME_SIGNALING_BY_NODAL		12	0.65738344	1.5745519	0.026501767	0.19966073	1.0	3132	tags=67%, list=22%, signal=85%
C2	DMSO	DOX	PLASARI_TGFB1_TARGETS_10HR_UP	PLASARI_TGFB1_TARGETS_10HR_UP		160	0.39480224	1.5741061	0.0	0.19902098	1.0	2712	tags=36%, list=19%, signal=44%
C2	DMSO	DOX	REACTOME_GLUTATHIONE_CONJUGATION	REACTOME_GLUTATHIONE_CONJUGATION		15	0.6119245	1.5738636	0.021390375	0.1981257	1.0	4550	tags=60%, list=32%, signal=88%
C2	DMSO	DOX	BIOCARTA_COMP_PATHWAY	BIOCARTA_COMP_PATHWAY		16	0.6157773	1.5735966	0.016393442	0.19736059	1.0	3879	tags=63%, list=27%, signal=86%
C2	DMSO	DOX	WILENSKY_RESPONSE_TO_DARAPLADIB	WILENSKY_RESPONSE_TO_DARAPLADIB		25	0.5502919	1.5729201	0.017271157	0.19733061	1.0	2676	tags=44%, list=19%, signal=54%
C2	DMSO	DOX	WANG_LSD1_TARGETS_DN	WANG_LSD1_TARGETS_DN		32	0.51657385	1.5719903	0.021452146	0.19756627	1.0	1974	tags=31%, list=14%, signal=36%
C2	DMSO	DOX	REACTOME_DEGRADATION_OF_THE_EXTRACELLULAR_MATRIX	REACTOME_DEGRADATION_OF_THE_EXTRACELLULAR_MATRIX		21	0.584416	1.5706306	0.018115941	0.19872032	1.0	1339	tags=24%, list=9%, signal=26%
C2	DMSO	DOX	PENG_RAPAMYCIN_RESPONSE_DN	PENG_RAPAMYCIN_RESPONSE_DN		203	0.38441184	1.5704782	0.0	0.19768879	1.0	5140	tags=52%, list=36%, signal=79%
C2	DMSO	DOX	REACTOME_RNA_POL_I_TRANSCRIPTION_TERMINATION	REACTOME_RNA_POL_I_TRANSCRIPTION_TERMINATION		19	0.5783441	1.567798	0.029360967	0.20154694	1.0	4325	tags=68%, list=30%, signal=98%
C2	DMSO	DOX	REACTOME_EXTRACELLULAR_MATRIX_ORGANIZATION	REACTOME_EXTRACELLULAR_MATRIX_ORGANIZATION		47	0.4806885	1.567521	0.011666667	0.20076197	1.0	1524	tags=26%, list=11%, signal=28%
C2	DMSO	DOX	WANG_METASTASIS_OF_BREAST_CANCER_ESR1_DN	WANG_METASTASIS_OF_BREAST_CANCER_ESR1_DN		21	0.56820005	1.5665128	0.01663586	0.2012325	1.0	1560	tags=38%, list=11%, signal=43%
C2	DMSO	DOX	SAGIV_CD24_TARGETS_DN	SAGIV_CD24_TARGETS_DN		40	0.49557394	1.5655258	0.018302828	0.20180659	1.0	3234	tags=48%, list=23%, signal=61%
C2	DMSO	DOX	HAHTOLA_SEZARY_SYNDROM_DN	HAHTOLA_SEZARY_SYNDROM_DN		29	0.5218191	1.5645654	0.027118644	0.20239332	1.0	1708	tags=24%, list=12%, signal=27%
C2	DMSO	DOX	VANDESLUIS_COMMD1_TARGETS_GROUP_2_UP	VANDESLUIS_COMMD1_TARGETS_GROUP_2_UP		13	0.65459114	1.5641282	0.028119508	0.20185603	1.0	814	tags=38%, list=6%, signal=41%
C2	DMSO	DOX	TONKS_TARGETS_OF_RUNX1_RUNX1T1_FUSION_HSC_DN	TONKS_TARGETS_OF_RUNX1_RUNX1T1_FUSION_HSC_DN		157	0.39160782	1.5630578	0.0	0.20245378	1.0	2644	tags=27%, list=18%, signal=32%
C2	DMSO	DOX	BENPORATH_EED_TARGETS	BENPORATH_EED_TARGETS		758	0.3452745	1.5626189	0.0	0.20198861	1.0	2888	tags=31%, list=20%, signal=37%
C2	DMSO	DOX	MANTOVANI_VIRAL_GPCR_SIGNALING_UP	MANTOVANI_VIRAL_GPCR_SIGNALING_UP		69	0.44278342	1.5617334	0.0080256825	0.20234343	1.0	1632	tags=26%, list=11%, signal=29%
C2	DMSO	DOX	MAINA_VHL_TARGETS_DN	MAINA_VHL_TARGETS_DN		14	0.6244338	1.5603256	0.044905007	0.20360868	1.0	1274	tags=43%, list=9%, signal=47%
C2	DMSO	DOX	SU_LIVER	SU_LIVER		38	0.5031165	1.5597389	0.0144	0.20341992	1.0	4436	tags=53%, list=31%, signal=76%
C2	DMSO	DOX	BIOCARTA_GRANULOCYTES_PATHWAY	BIOCARTA_GRANULOCYTES_PATHWAY		12	0.6546223	1.5577959	0.033333335	0.20575549	1.0	2249	tags=50%, list=16%, signal=59%
C2	DMSO	DOX	PID_AP1_PATHWAY	PID_AP1_PATHWAY		63	0.4496279	1.5554616	0.011456628	0.20895396	1.0	2242	tags=29%, list=16%, signal=34%
C2	DMSO	DOX	NABA_PROTEOGLYCANS	NABA_PROTEOGLYCANS		33	0.5092938	1.5552948	0.021487603	0.20804846	1.0	1286	tags=24%, list=9%, signal=27%
C2	DMSO	DOX	LU_TUMOR_VASCULATURE_UP	LU_TUMOR_VASCULATURE_UP		25	0.541535	1.5533612	0.032258064	0.21024784	1.0	1556	tags=24%, list=11%, signal=27%
C2	DMSO	DOX	NIKOLSKY_BREAST_CANCER_12Q13_Q21_AMPLICON	NIKOLSKY_BREAST_CANCER_12Q13_Q21_AMPLICON		35	0.50130117	1.5513536	0.02618658	0.21271564	1.0	2919	tags=34%, list=20%, signal=43%
C2	DMSO	DOX	MIKKELSEN_MEF_ICP_WITH_H3K27ME3	MIKKELSEN_MEF_ICP_WITH_H3K27ME3		144	0.3952252	1.5498484	0.0044182623	0.21450427	1.0	3173	tags=34%, list=22%, signal=43%
C2	DMSO	DOX	DUTERTRE_ESTRADIOL_RESPONSE_6HR_UP	DUTERTRE_ESTRADIOL_RESPONSE_6HR_UP		200	0.38049588	1.5484891	0.0	0.21568061	1.0	3015	tags=34%, list=21%, signal=42%
C2	DMSO	DOX	REACTOME_A_TETRASACCHARIDE_LINKER_SEQUENCE_IS_REQUIRED_FOR_GAG_SYNTHESIS	REACTOME_A_TETRASACCHARIDE_LINKER_SEQUENCE_IS_REQUIRED_FOR_GAG_SYNTHESIS		23	0.54523045	1.5476918	0.035714287	0.21584196	1.0	2247	tags=39%, list=16%, signal=46%
C2	DMSO	DOX	ROSS_ACUTE_MYELOID_LEUKEMIA_CBF	ROSS_ACUTE_MYELOID_LEUKEMIA_CBF		60	0.45607373	1.5470784	0.01453958	0.2158038	1.0	1120	tags=20%, list=8%, signal=22%
C2	DMSO	DOX	NABA_ECM_GLYCOPROTEINS	NABA_ECM_GLYCOPROTEINS		160	0.3876343	1.5457134	0.0014749262	0.21708435	1.0	1761	tags=23%, list=12%, signal=25%
C2	DMSO	DOX	BIOCARTA_EIF_PATHWAY	BIOCARTA_EIF_PATHWAY		15	0.5961509	1.5455616	0.023722628	0.21617351	1.0	5423	tags=80%, list=38%, signal=128%
C2	DMSO	DOX	VART_KSHV_INFECTION_ANGIOGENIC_MARKERS_UP	VART_KSHV_INFECTION_ANGIOGENIC_MARKERS_UP		121	0.39854223	1.5425615	0.007256894	0.2207527	1.0	2271	tags=28%, list=16%, signal=33%
C2	DMSO	DOX	MURAKAMI_UV_RESPONSE_24HR	MURAKAMI_UV_RESPONSE_24HR		16	0.5990066	1.5422791	0.029209621	0.22011253	1.0	3073	tags=44%, list=21%, signal=56%
C2	DMSO	DOX	PID_FRA_PATHWAY	PID_FRA_PATHWAY		32	0.5054208	1.5421476	0.01861252	0.2191504	1.0	2108	tags=31%, list=15%, signal=37%
C2	DMSO	DOX	MARSON_FOXP3_TARGETS_DN	MARSON_FOXP3_TARGETS_DN		45	0.4755166	1.5396932	0.016891891	0.22263798	1.0	2969	tags=40%, list=21%, signal=50%
C2	DMSO	DOX	BENPORATH_SUZ12_TARGETS	BENPORATH_SUZ12_TARGETS		757	0.33790028	1.5388693	0.0	0.22276606	1.0	2888	tags=29%, list=20%, signal=34%
C2	DMSO	DOX	REACTOME_KERATAN_SULFATE_BIOSYNTHESIS	REACTOME_KERATAN_SULFATE_BIOSYNTHESIS		21	0.5520587	1.5347621	0.025510205	0.2292588	1.0	2624	tags=33%, list=18%, signal=41%
C2	DMSO	DOX	BIOCARTA_ARENRF2_PATHWAY	BIOCARTA_ARENRF2_PATHWAY		10	0.6669439	1.5346373	0.03797468	0.22822925	1.0	2008	tags=60%, list=14%, signal=70%
C2	DMSO	DOX	LEIN_ASTROCYTE_MARKERS	LEIN_ASTROCYTE_MARKERS		33	0.5059239	1.5345621	0.025773196	0.22711867	1.0	2876	tags=45%, list=20%, signal=57%
C2	DMSO	DOX	HAHTOLA_MYCOSIS_FUNGOIDES_DN	HAHTOLA_MYCOSIS_FUNGOIDES_DN		13	0.63118446	1.5337442	0.031894933	0.22740896	1.0	704	tags=23%, list=5%, signal=24%
C2	DMSO	DOX	ONGUSAHA_BRCA1_TARGETS_UP	ONGUSAHA_BRCA1_TARGETS_UP		10	0.6758956	1.5311993	0.04204753	0.23094232	1.0	1777	tags=30%, list=12%, signal=34%
C2	DMSO	DOX	MEISSNER_NPC_HCP_WITH_H3K4ME2	MEISSNER_NPC_HCP_WITH_H3K4ME2		372	0.35374704	1.5309008	0.0	0.23038849	1.0	2935	tags=34%, list=20%, signal=41%
C2	DMSO	DOX	REACTOME_RNA_POL_I_TRANSCRIPTION	REACTOME_RNA_POL_I_TRANSCRIPTION		26	0.52868146	1.5308931	0.022298457	0.2291855	1.0	4325	tags=58%, list=30%, signal=82%
C2	DMSO	DOX	GHANDHI_DIRECT_IRRADIATION_UP	GHANDHI_DIRECT_IRRADIATION_UP		79	0.42122748	1.5295945	0.011382114	0.2304645	1.0	2353	tags=24%, list=16%, signal=29%
C2	DMSO	DOX	WEST_ADRENOCORTICAL_CARCINOMA_VS_ADENOMA_UP	WEST_ADRENOCORTICAL_CARCINOMA_VS_ADENOMA_UP		16	0.59365153	1.5289766	0.039711192	0.23047617	1.0	1775	tags=31%, list=12%, signal=36%
C2	DMSO	DOX	LIN_APC_TARGETS	LIN_APC_TARGETS		65	0.4309703	1.5287443	0.011111111	0.2297591	1.0	3773	tags=42%, list=26%, signal=56%
C2	DMSO	DOX	LU_TUMOR_ANGIOGENESIS_UP	LU_TUMOR_ANGIOGENESIS_UP		21	0.5420211	1.5286951	0.040780142	0.22867244	1.0	1032	tags=29%, list=7%, signal=31%
C2	DMSO	DOX	CHAN_INTERFERON_PRODUCING_DENDRITIC_CELL	CHAN_INTERFERON_PRODUCING_DENDRITIC_CELL		11	0.6489001	1.5285469	0.047531992	0.2277862	1.0	1802	tags=27%, list=13%, signal=31%
C2	DMSO	DOX	WANG_CLASSIC_ADIPOGENIC_TARGETS_OF_PPARG	WANG_CLASSIC_ADIPOGENIC_TARGETS_OF_PPARG		25	0.53383446	1.5274334	0.04	0.2287883	1.0	633	tags=20%, list=4%, signal=21%
C2	DMSO	DOX	KANG_FLUOROURACIL_RESISTANCE_DN	KANG_FLUOROURACIL_RESISTANCE_DN		11	0.6589065	1.5264592	0.035714287	0.22944923	1.0	3703	tags=64%, list=26%, signal=86%
C2	DMSO	DOX	LUND_SILENCED_BY_METHYLATION	LUND_SILENCED_BY_METHYLATION		14	0.6032001	1.5256726	0.046554934	0.2298489	1.0	3640	tags=64%, list=25%, signal=86%
C2	DMSO	DOX	HUMMERICH_SKIN_CANCER_PROGRESSION_UP	HUMMERICH_SKIN_CANCER_PROGRESSION_UP		68	0.42847902	1.5256433	0.00949367	0.2287347	1.0	1989	tags=26%, list=14%, signal=31%
C2	DMSO	DOX	BIOCARTA_SPPA_PATHWAY	BIOCARTA_SPPA_PATHWAY		17	0.57982886	1.5234623	0.036458332	0.23170967	1.0	1855	tags=29%, list=13%, signal=34%
C2	DMSO	DOX	MEISSNER_ES_ICP_WITH_H3K4ME3_AND_H3K27ME3	MEISSNER_ES_ICP_WITH_H3K4ME3_AND_H3K27ME3		10	0.6673099	1.5221118	0.04379562	0.23309107	1.0	1254	tags=50%, list=9%, signal=55%
C2	DMSO	DOX	HOFFMANN_SMALL_PRE_BII_TO_IMMATURE_B_LYMPHOCYTE_UP	HOFFMANN_SMALL_PRE_BII_TO_IMMATURE_B_LYMPHOCYTE_UP		63	0.44135687	1.5205481	0.017001545	0.23485647	1.0	3679	tags=43%, list=26%, signal=57%
C2	DMSO	DOX	RHEIN_ALL_GLUCOCORTICOID_THERAPY_UP	RHEIN_ALL_GLUCOCORTICOID_THERAPY_UP		57	0.45099026	1.5205358	0.011111111	0.23372616	1.0	1836	tags=23%, list=13%, signal=26%
C2	DMSO	DOX	DE_YY1_TARGETS_UP	DE_YY1_TARGETS_UP		15	0.590773	1.520434	0.02877698	0.2327486	1.0	1278	tags=27%, list=9%, signal=29%
C2	DMSO	DOX	REACTOME_ACTIVATION_OF_GENES_BY_ATF4	REACTOME_ACTIVATION_OF_GENES_BY_ATF4		22	0.54658395	1.5199256	0.023931624	0.2325084	1.0	4332	tags=59%, list=30%, signal=85%
C2	DMSO	DOX	KYNG_RESPONSE_TO_H2O2	KYNG_RESPONSE_TO_H2O2		60	0.4441252	1.5196674	0.011400651	0.23191328	1.0	1881	tags=23%, list=13%, signal=27%
C2	DMSO	DOX	REACTOME_FORMATION_OF_RNA_POL_II_ELONGATION_COMPLEX_	REACTOME_FORMATION_OF_RNA_POL_II_ELONGATION_COMPLEX_		35	0.48387277	1.5192071	0.027164686	0.23163739	1.0	5391	tags=60%, list=38%, signal=96%
C2	DMSO	DOX	BIOCARTA_CLASSIC_PATHWAY	BIOCARTA_CLASSIC_PATHWAY		11	0.64112055	1.5187707	0.046846848	0.23141217	1.0	3716	tags=64%, list=26%, signal=86%
C2	DMSO	DOX	NING_CHRONIC_OBSTRUCTIVE_PULMONARY_DISEASE_UP	NING_CHRONIC_OBSTRUCTIVE_PULMONARY_DISEASE_UP		134	0.38944808	1.5184083	0.003012048	0.2309651	1.0	4123	tags=40%, list=29%, signal=56%
C2	DMSO	DOX	REACTOME_TRANSPORT_OF_VITAMINS_NUCLEOSIDES_AND_RELATED_MOLECULES	REACTOME_TRANSPORT_OF_VITAMINS_NUCLEOSIDES_AND_RELATED_MOLECULES		26	0.5172973	1.5174971	0.033450704	0.23147954	1.0	1166	tags=27%, list=8%, signal=29%
C2	DMSO	DOX	PID_CIRCADIAN_PATHWAY	PID_CIRCADIAN_PATHWAY		11	0.63797945	1.5169388	0.038321167	0.23146896	1.0	1957	tags=45%, list=14%, signal=53%
C2	DMSO	DOX	HUMMERICH_BENIGN_SKIN_TUMOR_DN	HUMMERICH_BENIGN_SKIN_TUMOR_DN		11	0.6432662	1.5152212	0.056384742	0.23366292	1.0	3094	tags=55%, list=22%, signal=69%
C2	DMSO	DOX	HATADA_METHYLATED_IN_LUNG_CANCER_UP	HATADA_METHYLATED_IN_LUNG_CANCER_UP		288	0.35815623	1.5145627	0.0	0.23377225	1.0	2698	tags=30%, list=19%, signal=36%
C2	DMSO	DOX	CORRE_MULTIPLE_MYELOMA_DN	CORRE_MULTIPLE_MYELOMA_DN		50	0.45560187	1.5139003	0.016447369	0.23399934	1.0	1435	tags=24%, list=10%, signal=27%
C2	DMSO	DOX	BURTON_ADIPOGENESIS_PEAK_AT_8HR	BURTON_ADIPOGENESIS_PEAK_AT_8HR		31	0.49432278	1.5133433	0.021702837	0.23395965	1.0	2108	tags=29%, list=15%, signal=34%
C2	DMSO	DOX	REACTOME_BMAL1_CLOCK_NPAS2_ACTIVATES_CIRCADIAN_EXPRESSION	REACTOME_BMAL1_CLOCK_NPAS2_ACTIVATES_CIRCADIAN_EXPRESSION		27	0.51545453	1.5133289	0.029876977	0.23289736	1.0	2130	tags=41%, list=15%, signal=48%
C2	DMSO	DOX	SHEN_SMARCA2_TARGETS_DN	SHEN_SMARCA2_TARGETS_DN		242	0.36329532	1.5129619	0.002688172	0.23256354	1.0	3001	tags=31%, list=21%, signal=39%
C2	DMSO	DOX	REACTOME_SLC_MEDIATED_TRANSMEMBRANE_TRANSPORT	REACTOME_SLC_MEDIATED_TRANSMEMBRANE_TRANSPORT		183	0.37230843	1.5120006	0.0028612304	0.23320983	1.0	2244	tags=27%, list=16%, signal=32%
C2	DMSO	DOX	REACTOME_MRNA_SPLICING_MINOR_PATHWAY	REACTOME_MRNA_SPLICING_MINOR_PATHWAY		37	0.491051	1.5066584	0.038062282	0.24235973	1.0	4660	tags=54%, list=32%, signal=80%
C2	DMSO	DOX	MANALO_HYPOXIA_DN	MANALO_HYPOXIA_DN		250	0.35840046	1.5060196	0.0	0.24240108	1.0	2321	tags=28%, list=16%, signal=33%
C2	DMSO	DOX	KOHOUTEK_CCNT2_TARGETS	KOHOUTEK_CCNT2_TARGETS		48	0.4587536	1.5060176	0.011589404	0.24130423	1.0	3172	tags=44%, list=22%, signal=56%
C2	DMSO	DOX	REACTOME_FORMATION_OF_THE_HIV1_EARLY_ELONGATION_COMPLEX	REACTOME_FORMATION_OF_THE_HIV1_EARLY_ELONGATION_COMPLEX		28	0.4998354	1.5051912	0.042031523	0.24177693	1.0	5391	tags=61%, list=38%, signal=97%
C2	DMSO	DOX	NIKOLSKY_BREAST_CANCER_16Q24_AMPLICON	NIKOLSKY_BREAST_CANCER_16Q24_AMPLICON		39	0.47294796	1.503926	0.022988506	0.24304652	1.0	3392	tags=46%, list=24%, signal=60%
C2	DMSO	DOX	VALK_AML_CLUSTER_2	VALK_AML_CLUSTER_2		20	0.5511759	1.5031012	0.03780069	0.24373716	1.0	1910	tags=40%, list=13%, signal=46%
C2	DMSO	DOX	AMIT_EGF_RESPONSE_60_HELA	AMIT_EGF_RESPONSE_60_HELA		40	0.46500564	1.5013095	0.02	0.24610719	1.0	881	tags=20%, list=6%, signal=21%
C2	DMSO	DOX	REACTOME_CYTOSOLIC_TRNA_AMINOACYLATION	REACTOME_CYTOSOLIC_TRNA_AMINOACYLATION		24	0.53077394	1.5003968	0.031404957	0.2467867	1.0	6384	tags=92%, list=44%, signal=165%
C2	DMSO	DOX	GAURNIER_PSMD4_TARGETS	GAURNIER_PSMD4_TARGETS		51	0.45173228	1.5002729	0.015050167	0.24598132	1.0	1943	tags=20%, list=14%, signal=23%
C2	DMSO	DOX	NIKOLSKY_BREAST_CANCER_7P22_AMPLICON	NIKOLSKY_BREAST_CANCER_7P22_AMPLICON		31	0.4947017	1.5000463	0.03548387	0.24529348	1.0	3297	tags=48%, list=23%, signal=63%
C2	DMSO	DOX	WEBER_METHYLATED_LCP_IN_FIBROBLAST_UP	WEBER_METHYLATED_LCP_IN_FIBROBLAST_UP		12	0.6265349	1.4996202	0.051369864	0.24500531	1.0	3701	tags=50%, list=26%, signal=67%
C2	DMSO	DOX	REACTOME_DESTABILIZATION_OF_MRNA_BY_TRISTETRAPROLIN_TTP	REACTOME_DESTABILIZATION_OF_MRNA_BY_TRISTETRAPROLIN_TTP		17	0.5712174	1.4988188	0.04812834	0.24548818	1.0	3000	tags=47%, list=21%, signal=59%
C2	DMSO	DOX	YAGI_AML_RELAPSE_PROGNOSIS	YAGI_AML_RELAPSE_PROGNOSIS		27	0.5180676	1.4986594	0.03380783	0.24475303	1.0	2967	tags=41%, list=21%, signal=51%
C2	DMSO	DOX	JOHANSSON_BRAIN_CANCER_EARLY_VS_LATE_DN	JOHANSSON_BRAIN_CANCER_EARLY_VS_LATE_DN		38	0.47885758	1.4971826	0.021702837	0.24663696	1.0	4375	tags=50%, list=30%, signal=72%
C2	DMSO	DOX	REACTOME_PERK_REGULATED_GENE_EXPRESSION	REACTOME_PERK_REGULATED_GENE_EXPRESSION		24	0.52326936	1.4968103	0.042517006	0.24626268	1.0	4332	tags=54%, list=30%, signal=77%
C2	DMSO	DOX	AMIT_EGF_RESPONSE_120_MCF10A	AMIT_EGF_RESPONSE_120_MCF10A		37	0.48316962	1.4962349	0.030150754	0.24630713	1.0	2215	tags=41%, list=15%, signal=48%
C2	DMSO	DOX	BILANGES_SERUM_AND_RAPAMYCIN_SENSITIVE_GENES	BILANGES_SERUM_AND_RAPAMYCIN_SENSITIVE_GENES		62	0.423434	1.4955837	0.024390243	0.24661927	1.0	6070	tags=74%, list=42%, signal=128%
C2	DMSO	DOX	NAKAYAMA_SOFT_TISSUE_TUMORS_PCA1_UP	NAKAYAMA_SOFT_TISSUE_TUMORS_PCA1_UP		61	0.43855336	1.4950161	0.0064	0.24667375	1.0	4485	tags=48%, list=31%, signal=69%
C2	DMSO	DOX	DOUGLAS_BMI1_TARGETS_UP	DOUGLAS_BMI1_TARGETS_UP		421	0.34227026	1.4948657	0.0	0.24591494	1.0	2794	tags=29%, list=19%, signal=35%
C2	DMSO	DOX	ABE_VEGFA_TARGETS_2HR	ABE_VEGFA_TARGETS_2HR		25	0.5286389	1.4948442	0.040707964	0.24492334	1.0	2051	tags=24%, list=14%, signal=28%
C2	DMSO	DOX	MCLACHLAN_DENTAL_CARIES_UP	MCLACHLAN_DENTAL_CARIES_UP		195	0.37107393	1.4933873	0.002793296	0.24675138	1.0	1725	tags=19%, list=12%, signal=22%
C2	DMSO	DOX	SCHURINGA_STAT5A_TARGETS_UP	SCHURINGA_STAT5A_TARGETS_UP		16	0.5784424	1.4929036	0.05724508	0.24668184	1.0	870	tags=31%, list=6%, signal=33%
C2	DMSO	DOX	BIOCARTA_CDMAC_PATHWAY	BIOCARTA_CDMAC_PATHWAY		12	0.6083593	1.4919026	0.042628776	0.2476389	1.0	2265	tags=42%, list=16%, signal=49%
C2	DMSO	DOX	SCHLOSSER_MYC_TARGETS_REPRESSED_BY_SERUM	SCHLOSSER_MYC_TARGETS_REPRESSED_BY_SERUM		139	0.38333982	1.4898515	0.005988024	0.2504846	1.0	3795	tags=35%, list=26%, signal=46%
C2	DMSO	DOX	AMIT_EGF_RESPONSE_480_HELA	AMIT_EGF_RESPONSE_480_HELA		117	0.3907692	1.4898143	0.0072780205	0.2494907	1.0	2452	tags=28%, list=17%, signal=34%
C2	DMSO	DOX	NABA_BASEMENT_MEMBRANES	NABA_BASEMENT_MEMBRANES		24	0.5143439	1.4896687	0.040747028	0.24874918	1.0	2247	tags=46%, list=16%, signal=54%
C2	DMSO	DOX	WANG_ESOPHAGUS_CANCER_VS_NORMAL_UP	WANG_ESOPHAGUS_CANCER_VS_NORMAL_UP		95	0.39418542	1.4870359	0.010954617	0.25286853	1.0	2761	tags=34%, list=19%, signal=41%
C2	DMSO	DOX	WANG_METHYLATED_IN_BREAST_CANCER	WANG_METHYLATED_IN_BREAST_CANCER		23	0.5256558	1.4862272	0.044293016	0.2535258	1.0	2385	tags=39%, list=17%, signal=47%
C2	DMSO	DOX	BURTON_ADIPOGENESIS_2	BURTON_ADIPOGENESIS_2		55	0.43230483	1.4857389	0.027113238	0.25338927	1.0	3387	tags=45%, list=24%, signal=59%
C2	DMSO	DOX	REACTOME_METABOLISM_OF_RNA	REACTOME_METABOLISM_OF_RNA		231	0.3596424	1.4851288	0.0	0.25354493	1.0	5685	tags=54%, list=40%, signal=88%
C2	DMSO	DOX	LI_WILMS_TUMOR_VS_FETAL_KIDNEY_2_DN	LI_WILMS_TUMOR_VS_FETAL_KIDNEY_2_DN		37	0.4776473	1.4848694	0.031096563	0.25306576	1.0	2247	tags=35%, list=16%, signal=42%
C2	DMSO	DOX	REACTOME_G_ALPHA_S_SIGNALLING_EVENTS	REACTOME_G_ALPHA_S_SIGNALLING_EVENTS		91	0.40357557	1.4839832	0.010622155	0.25386745	1.0	1869	tags=20%, list=13%, signal=23%
C2	DMSO	DOX	HUNSBERGER_EXERCISE_REGULATED_GENES	HUNSBERGER_EXERCISE_REGULATED_GENES		27	0.52151304	1.4835927	0.039800994	0.25363794	1.0	2376	tags=33%, list=17%, signal=40%
C2	DMSO	DOX	GERHOLD_ADIPOGENESIS_UP	GERHOLD_ADIPOGENESIS_UP		43	0.4693252	1.4831395	0.016806724	0.25346446	1.0	1806	tags=26%, list=13%, signal=29%
C2	DMSO	DOX	BILANGES_SERUM_SENSITIVE_VIA_TSC1	BILANGES_SERUM_SENSITIVE_VIA_TSC1		18	0.5545617	1.4827828	0.036363635	0.2531295	1.0	1541	tags=33%, list=11%, signal=37%
C2	DMSO	DOX	SUH_COEXPRESSED_WITH_ID1_AND_ID2_UP	SUH_COEXPRESSED_WITH_ID1_AND_ID2_UP		17	0.5664088	1.4821309	0.04982818	0.25342062	1.0	2084	tags=47%, list=15%, signal=55%
C2	DMSO	DOX	MIKKELSEN_NPC_HCP_WITH_H3K4ME3_AND_H3K27ME3	MIKKELSEN_NPC_HCP_WITH_H3K4ME3_AND_H3K27ME3		168	0.3713763	1.4808302	0.004411765	0.2548739	1.0	3373	tags=38%, list=23%, signal=49%
C2	DMSO	DOX	REACTOME_HDL_MEDIATED_LIPID_TRANSPORT	REACTOME_HDL_MEDIATED_LIPID_TRANSPORT		14	0.5929891	1.4798542	0.04007286	0.25587898	1.0	3115	tags=57%, list=22%, signal=73%
C2	DMSO	DOX	BOYLAN_MULTIPLE_MYELOMA_D_CLUSTER_UP	BOYLAN_MULTIPLE_MYELOMA_D_CLUSTER_UP		26	0.5095727	1.4797438	0.037102472	0.25505477	1.0	1704	tags=31%, list=12%, signal=35%
C2	DMSO	DOX	QI_PLASMACYTOMA_DN	QI_PLASMACYTOMA_DN		84	0.40546054	1.4781818	0.017268445	0.25710377	1.0	1235	tags=19%, list=9%, signal=21%
C2	DMSO	DOX	LIAN_NEUTROPHIL_GRANULE_CONSTITUENTS	LIAN_NEUTROPHIL_GRANULE_CONSTITUENTS		20	0.5378607	1.4753014	0.04676259	0.26194307	1.0	4292	tags=40%, list=30%, signal=57%
C2	DMSO	DOX	MEISSNER_NPC_ICP_WITH_H3_UNMETHYLATED	MEISSNER_NPC_ICP_WITH_H3_UNMETHYLATED		16	0.566498	1.4742935	0.059130434	0.26277015	1.0	970	tags=31%, list=7%, signal=33%
C2	DMSO	DOX	MUNSHI_MULTIPLE_MYELOMA_UP	MUNSHI_MULTIPLE_MYELOMA_UP		66	0.42078695	1.4740347	0.011128776	0.26227102	1.0	3387	tags=39%, list=24%, signal=51%
C2	DMSO	DOX	HANN_RESISTANCE_TO_BCL2_INHIBITOR_DN	HANN_RESISTANCE_TO_BCL2_INHIBITOR_DN		39	0.47037715	1.4722532	0.040816326	0.26501307	1.0	3382	tags=38%, list=24%, signal=50%
C2	DMSO	DOX	REACTOME_MICRORNA_MIRNA_BIOGENESIS	REACTOME_MICRORNA_MIRNA_BIOGENESIS		18	0.55036867	1.4716707	0.041121494	0.26520866	1.0	4660	tags=67%, list=32%, signal=99%
C2	DMSO	DOX	CROMER_TUMORIGENESIS_DN	CROMER_TUMORIGENESIS_DN		40	0.45984137	1.4715319	0.034542315	0.26455867	1.0	4434	tags=58%, list=31%, signal=83%
C2	DMSO	DOX	FIGUEROA_AML_METHYLATION_CLUSTER_3_DN	FIGUEROA_AML_METHYLATION_CLUSTER_3_DN		26	0.5100321	1.4711071	0.036082473	0.26437375	1.0	3708	tags=50%, list=26%, signal=67%
C2	DMSO	DOX	PID_PRL_SIGNALING_EVENTS_PATHWAY	PID_PRL_SIGNALING_EVENTS_PATHWAY		17	0.55700326	1.470282	0.05882353	0.2650518	1.0	2017	tags=35%, list=14%, signal=41%
C2	DMSO	DOX	COATES_MACROPHAGE_M1_VS_M2_DN	COATES_MACROPHAGE_M1_VS_M2_DN		54	0.43265313	1.4684088	0.024509804	0.26781735	1.0	1932	tags=20%, list=13%, signal=23%
C2	DMSO	DOX	KEGG_GLYCOSAMINOGLYCAN_BIOSYNTHESIS_KERATAN_SULFATE	KEGG_GLYCOSAMINOGLYCAN_BIOSYNTHESIS_KERATAN_SULFATE		11	0.630479	1.4646797	0.067736186	0.27465492	1.0	7	tags=9%, list=0%, signal=9%
C2	DMSO	DOX	BIOCARTA_MTA3_PATHWAY	BIOCARTA_MTA3_PATHWAY		13	0.60500133	1.4643608	0.05989111	0.27434766	1.0	1766	tags=38%, list=12%, signal=44%
C2	DMSO	DOX	KEGG_ECM_RECEPTOR_INTERACTION	KEGG_ECM_RECEPTOR_INTERACTION		53	0.43532625	1.464205	0.023961661	0.27363893	1.0	1105	tags=25%, list=8%, signal=26%
C2	DMSO	DOX	GALINDO_IMMUNE_RESPONSE_TO_ENTEROTOXIN	GALINDO_IMMUNE_RESPONSE_TO_ENTEROTOXIN		67	0.4152989	1.4636276	0.023510972	0.27388102	1.0	2312	tags=28%, list=16%, signal=34%
C2	DMSO	DOX	REACTOME_GAMMA_CARBOXYLATION_TRANSPORT_AND_AMINO_TERMINAL_CLEAVAGE_OF_PROTEINS	REACTOME_GAMMA_CARBOXYLATION_TRANSPORT_AND_AMINO_TERMINAL_CLEAVAGE_OF_PROTEINS		10	0.6327586	1.4635528	0.06533575	0.27300653	1.0	1668	tags=50%, list=12%, signal=57%
C2	DMSO	DOX	AMIT_EGF_RESPONSE_40_HELA	AMIT_EGF_RESPONSE_40_HELA		40	0.4604572	1.4629986	0.026548672	0.27309647	1.0	1516	tags=28%, list=11%, signal=31%
C2	DMSO	DOX	SCHOEN_NFKB_SIGNALING	SCHOEN_NFKB_SIGNALING		26	0.50957435	1.462679	0.037671234	0.27272227	1.0	3529	tags=54%, list=25%, signal=71%
C2	DMSO	DOX	MCDOWELL_ACUTE_LUNG_INJURY_DN	MCDOWELL_ACUTE_LUNG_INJURY_DN		40	0.4608744	1.4618337	0.03089431	0.2734072	1.0	2624	tags=35%, list=18%, signal=43%
C2	DMSO	DOX	BIOCARTA_NO1_PATHWAY	BIOCARTA_NO1_PATHWAY		19	0.5448885	1.4615965	0.06794425	0.27286056	1.0	1258	tags=21%, list=9%, signal=23%
C2	DMSO	DOX	HAHTOLA_CTCL_PATHOGENESIS	HAHTOLA_CTCL_PATHOGENESIS		11	0.62490135	1.4613067	0.06215722	0.27241912	1.0	890	tags=18%, list=6%, signal=19%
C2	DMSO	DOX	ODONNELL_METASTASIS_UP	ODONNELL_METASTASIS_UP		46	0.44500035	1.4609506	0.025641026	0.27216908	1.0	4688	tags=59%, list=33%, signal=87%
C2	DMSO	DOX	ZHENG_GLIOBLASTOMA_PLASTICITY_DN	ZHENG_GLIOBLASTOMA_PLASTICITY_DN		45	0.45068204	1.4606115	0.024916943	0.27195635	1.0	1995	tags=33%, list=14%, signal=39%
C2	DMSO	DOX	CERIBELLI_PROMOTERS_INACTIVE_AND_BOUND_BY_NFY	CERIBELLI_PROMOTERS_INACTIVE_AND_BOUND_BY_NFY		23	0.51107544	1.4602067	0.04609929	0.27183527	1.0	2605	tags=35%, list=18%, signal=42%
C2	DMSO	DOX	MIKKELSEN_ES_ICP_WITH_H3K4ME3_AND_H3K27ME3	MIKKELSEN_ES_ICP_WITH_H3K4ME3_AND_H3K27ME3		97	0.38768482	1.4578968	0.019548872	0.275695	1.0	2526	tags=30%, list=18%, signal=36%
C2	DMSO	DOX	PID_HNF3B_PATHWAY	PID_HNF3B_PATHWAY		39	0.4532054	1.4573863	0.032467533	0.2758147	1.0	3333	tags=33%, list=23%, signal=43%
C2	DMSO	DOX	REACTOME_MRNA_SPLICING	REACTOME_MRNA_SPLICING		90	0.3951753	1.4569209	0.01236476	0.27572924	1.0	5391	tags=49%, list=38%, signal=78%
C2	DMSO	DOX	GEORGANTAS_HSC_MARKERS	GEORGANTAS_HSC_MARKERS		44	0.4447728	1.4550861	0.025518341	0.27863273	1.0	412	tags=16%, list=3%, signal=16%
C2	DMSO	DOX	REACTOME_TRNA_AMINOACYLATION	REACTOME_TRNA_AMINOACYLATION		38	0.46436453	1.4539702	0.028428094	0.27991676	1.0	6020	tags=74%, list=42%, signal=127%
C2	DMSO	DOX	MASRI_RESISTANCE_TO_TAMOXIFEN_AND_AROMATASE_INHIBITORS_DN	MASRI_RESISTANCE_TO_TAMOXIFEN_AND_AROMATASE_INHIBITORS_DN		13	0.6020244	1.4528852	0.06842105	0.28118685	1.0	502	tags=23%, list=3%, signal=24%
C2	DMSO	DOX	NABA_SECRETED_FACTORS	NABA_SECRETED_FACTORS		270	0.3419827	1.4518334	0.0	0.28239	1.0	2589	tags=25%, list=18%, signal=30%
C2	DMSO	DOX	KEGG_SELENOAMINO_ACID_METABOLISM	KEGG_SELENOAMINO_ACID_METABOLISM		19	0.53908116	1.4514127	0.0596745	0.28225127	1.0	2711	tags=37%, list=19%, signal=45%
C2	DMSO	DOX	REACTOME_TRANSPORT_OF_INORGANIC_CATIONS_ANIONS_AND_AMINO_ACIDS_OLIGOPEPTIDES	REACTOME_TRANSPORT_OF_INORGANIC_CATIONS_ANIONS_AND_AMINO_ACIDS_OLIGOPEPTIDES		62	0.42623797	1.4513255	0.034865294	0.28144965	1.0	2583	tags=37%, list=18%, signal=45%
C2	DMSO	DOX	PEREZ_TP63_TARGETS	PEREZ_TP63_TARGETS		237	0.35339037	1.4501239	0.004032258	0.28287795	1.0	3045	tags=32%, list=21%, signal=41%
C2	DMSO	DOX	AMIT_EGF_RESPONSE_480_MCF10A	AMIT_EGF_RESPONSE_480_MCF10A		33	0.48047158	1.4495058	0.040885862	0.28321213	1.0	3152	tags=45%, list=22%, signal=58%
C2	DMSO	DOX	AMIT_EGF_RESPONSE_60_MCF10A	AMIT_EGF_RESPONSE_60_MCF10A		31	0.48661608	1.4493959	0.048695654	0.28244048	1.0	1828	tags=26%, list=13%, signal=30%
C2	DMSO	DOX	MULLIGAN_NTF3_SIGNALING_VIA_INSR_AND_IGF1R_UP	MULLIGAN_NTF3_SIGNALING_VIA_INSR_AND_IGF1R_UP		20	0.5351629	1.4493932	0.051580697	0.2814827	1.0	1349	tags=30%, list=9%, signal=33%
C2	DMSO	DOX	BERTUCCI_INVASIVE_CARCINOMA_DUCTAL_VS_LOBULAR_DN	BERTUCCI_INVASIVE_CARCINOMA_DUCTAL_VS_LOBULAR_DN		37	0.4664303	1.4485258	0.04	0.28236845	1.0	553	tags=22%, list=4%, signal=22%
C2	DMSO	DOX	WANG_TNF_TARGETS	WANG_TNF_TARGETS		20	0.5253297	1.4472512	0.050086357	0.28416958	1.0	4689	tags=60%, list=33%, signal=89%
C2	DMSO	DOX	HU_ANGIOGENESIS_UP	HU_ANGIOGENESIS_UP		16	0.5565765	1.4465637	0.06007067	0.28467944	1.0	1974	tags=38%, list=14%, signal=43%
C2	DMSO	DOX	HARRIS_HYPOXIA	HARRIS_HYPOXIA		71	0.40658802	1.4444042	0.024193548	0.28830713	1.0	3078	tags=37%, list=21%, signal=46%
C2	DMSO	DOX	REACTOME_CLASS_B_2_SECRETIN_FAMILY_RECEPTORS	REACTOME_CLASS_B_2_SECRETIN_FAMILY_RECEPTORS		63	0.4223967	1.4441146	0.02601626	0.28792936	1.0	2774	tags=35%, list=19%, signal=43%
C2	DMSO	DOX	HEIDENBLAD_AMPLIFIED_IN_SOFT_TISSUE_CANCER	HEIDENBLAD_AMPLIFIED_IN_SOFT_TISSUE_CANCER		11	0.62655234	1.4435179	0.06315789	0.2881055	1.0	3563	tags=64%, list=25%, signal=85%
C2	DMSO	DOX	MOREAUX_MULTIPLE_MYELOMA_BY_TACI_UP	MOREAUX_MULTIPLE_MYELOMA_BY_TACI_UP		300	0.33791625	1.4428228	0.001312336	0.28857443	1.0	1976	tags=22%, list=14%, signal=25%
C2	DMSO	DOX	WANG_BARRETTS_ESOPHAGUS_AND_ESOPHAGUS_CANCER_DN	WANG_BARRETTS_ESOPHAGUS_AND_ESOPHAGUS_CANCER_DN		28	0.5026552	1.4421837	0.049469966	0.28898948	1.0	4102	tags=57%, list=29%, signal=80%
C2	DMSO	DOX	PEREZ_TP53_AND_TP63_TARGETS	PEREZ_TP53_AND_TP63_TARGETS		139	0.3655344	1.4419632	0.010248902	0.2884919	1.0	2317	tags=27%, list=16%, signal=31%
C2	DMSO	DOX	BAKER_HEMATOPOIESIS_STAT3_TARGETS	BAKER_HEMATOPOIESIS_STAT3_TARGETS		13	0.5923696	1.4409637	0.077586204	0.2896275	1.0	870	tags=23%, list=6%, signal=25%
C2	DMSO	DOX	PID_PS1_PATHWAY	PID_PS1_PATHWAY		40	0.45317188	1.43948	0.045016076	0.2920043	1.0	3258	tags=33%, list=23%, signal=42%
C2	DMSO	DOX	REACTOME_DESTABILIZATION_OF_MRNA_BY_KSRP	REACTOME_DESTABILIZATION_OF_MRNA_BY_KSRP		15	0.5723354	1.4393853	0.06884058	0.29122123	1.0	2822	tags=47%, list=20%, signal=58%
C2	DMSO	DOX	BURTON_ADIPOGENESIS_5	BURTON_ADIPOGENESIS_5		102	0.38332146	1.4391067	0.015197569	0.29081452	1.0	4276	tags=43%, list=30%, signal=61%
C2	DMSO	DOX	MIKKELSEN_IPS_WITH_HCP_H3K27ME3	MIKKELSEN_IPS_WITH_HCP_H3K27ME3		75	0.403905	1.4390763	0.017628206	0.28993756	1.0	3644	tags=39%, list=25%, signal=52%
C2	DMSO	DOX	LU_EZH2_TARGETS_UP	LU_EZH2_TARGETS_UP		214	0.35150537	1.4383062	0.006821282	0.2905158	1.0	3640	tags=36%, list=25%, signal=47%
C2	DMSO	DOX	FUNG_IL2_SIGNALING_2	FUNG_IL2_SIGNALING_2		12	0.5980675	1.4379003	0.06690778	0.29039255	1.0	3847	tags=50%, list=27%, signal=68%
C2	DMSO	DOX	BOYLAN_MULTIPLE_MYELOMA_PCA3_UP	BOYLAN_MULTIPLE_MYELOMA_PCA3_UP		67	0.40785453	1.4370104	0.027597403	0.2913311	1.0	2853	tags=36%, list=20%, signal=44%
C2	DMSO	DOX	MEISSNER_NPC_HCP_WITH_H3K27ME3	MEISSNER_NPC_HCP_WITH_H3K27ME3		63	0.41596416	1.4365438	0.03961965	0.29136992	1.0	2888	tags=33%, list=20%, signal=42%
C2	DMSO	DOX	HAN_JNK_SINGALING_DN	HAN_JNK_SINGALING_DN		34	0.46530053	1.4363256	0.054237287	0.29086867	1.0	3625	tags=50%, list=25%, signal=67%
C2	DMSO	DOX	KRIEG_HYPOXIA_VIA_KDM3A	KRIEG_HYPOXIA_VIA_KDM3A		37	0.45630097	1.4355292	0.05392157	0.2915639	1.0	2516	tags=35%, list=18%, signal=42%
C2	DMSO	DOX	SHIN_B_CELL_LYMPHOMA_CLUSTER_9	SHIN_B_CELL_LYMPHOMA_CLUSTER_9		17	0.5431606	1.4353118	0.08108108	0.29109076	1.0	4123	tags=82%, list=29%, signal=115%
C2	DMSO	DOX	YAO_TEMPORAL_RESPONSE_TO_PROGESTERONE_CLUSTER_14	YAO_TEMPORAL_RESPONSE_TO_PROGESTERONE_CLUSTER_14		116	0.3788151	1.4346045	0.0109375	0.29168186	1.0	5400	tags=55%, list=38%, signal=88%
C2	DMSO	DOX	BIOCARTA_TNFR2_PATHWAY	BIOCARTA_TNFR2_PATHWAY		14	0.57993245	1.4344484	0.06792453	0.29103807	1.0	1917	tags=36%, list=13%, signal=41%
C2	DMSO	DOX	REACTOME_GLYCOSAMINOGLYCAN_METABOLISM	REACTOME_GLYCOSAMINOGLYCAN_METABOLISM		87	0.3922441	1.4337971	0.028169014	0.29154146	1.0	2712	tags=33%, list=19%, signal=41%
C2	DMSO	DOX	CHEOK_RESPONSE_TO_MERCAPTOPURINE_AND_LD_MTX_DN	CHEOK_RESPONSE_TO_MERCAPTOPURINE_AND_LD_MTX_DN		13	0.59991145	1.4335306	0.07233273	0.2911549	1.0	958	tags=23%, list=7%, signal=25%
C2	DMSO	DOX	OXFORD_RALA_OR_RALB_TARGETS_UP	OXFORD_RALA_OR_RALB_TARGETS_UP		43	0.43723226	1.4334607	0.04318937	0.2903666	1.0	2630	tags=28%, list=18%, signal=34%
C2	DMSO	DOX	REACTOME_REGULATION_OF_HYPOXIA_INDUCIBLE_FACTOR_HIF_BY_OXYGEN	REACTOME_REGULATION_OF_HYPOXIA_INDUCIBLE_FACTOR_HIF_BY_OXYGEN		17	0.5558429	1.4321342	0.06498195	0.29234016	1.0	727	tags=24%, list=5%, signal=25%
C2	DMSO	DOX	CASORELLI_APL_SECONDARY_VS_DE_NOVO_UP	CASORELLI_APL_SECONDARY_VS_DE_NOVO_UP		30	0.47328946	1.4313626	0.052364863	0.2930244	1.0	2510	tags=40%, list=17%, signal=48%
C2	DMSO	DOX	NABA_COLLAGENS	NABA_COLLAGENS		20	0.5196801	1.4311664	0.07890223	0.2925143	1.0	1422	tags=40%, list=10%, signal=44%
C2	DMSO	DOX	BIOCARTA_LAIR_PATHWAY	BIOCARTA_LAIR_PATHWAY		16	0.5357769	1.4310247	0.07191781	0.29187727	1.0	2249	tags=38%, list=16%, signal=44%
C2	DMSO	DOX	ZHAN_MULTIPLE_MYELOMA_CD1_VS_CD2_UP	ZHAN_MULTIPLE_MYELOMA_CD1_VS_CD2_UP		43	0.44135982	1.4304374	0.04361874	0.29200944	1.0	2494	tags=33%, list=17%, signal=39%
C2	DMSO	DOX	REACTOME_GPCR_LIGAND_BINDING	REACTOME_GPCR_LIGAND_BINDING		313	0.33536294	1.4302568	0.0013262599	0.2914763	1.0	2855	tags=23%, list=20%, signal=28%
C2	DMSO	DOX	REACTOME_AMINE_DERIVED_HORMONES	REACTOME_AMINE_DERIVED_HORMONES		13	0.58666503	1.4300909	0.074817516	0.2909582	1.0	2909	tags=38%, list=20%, signal=48%
C2	DMSO	DOX	ST_DIFFERENTIATION_PATHWAY_IN_PC12_CELLS	ST_DIFFERENTIATION_PATHWAY_IN_PC12_CELLS		34	0.47034028	1.429627	0.031932775	0.29099286	1.0	2823	tags=35%, list=20%, signal=44%
C2	DMSO	DOX	LEE_METASTASIS_AND_RNA_PROCESSING_UP	LEE_METASTASIS_AND_RNA_PROCESSING_UP		16	0.5521233	1.429344	0.069846675	0.29063594	1.0	4308	tags=75%, list=30%, signal=107%
C2	DMSO	DOX	NABA_MATRISOME_ASSOCIATED	NABA_MATRISOME_ASSOCIATED		560	0.31971028	1.4283696	0.0	0.29180625	1.0	2319	tags=21%, list=16%, signal=24%
C2	DMSO	DOX	SCHLESINGER_METHYLATED_IN_COLON_CANCER	SCHLESINGER_METHYLATED_IN_COLON_CANCER		10	0.6381416	1.4281949	0.0635514	0.2912885	1.0	4367	tags=70%, list=30%, signal=101%
C2	DMSO	DOX	REACTOME_TGF_BETA_RECEPTOR_SIGNALING_ACTIVATES_SMADS	REACTOME_TGF_BETA_RECEPTOR_SIGNALING_ACTIVATES_SMADS		16	0.55060565	1.4275078	0.07789855	0.29184538	1.0	2661	tags=44%, list=19%, signal=54%
C2	DMSO	DOX	YAO_TEMPORAL_RESPONSE_TO_PROGESTERONE_CLUSTER_4	YAO_TEMPORAL_RESPONSE_TO_PROGESTERONE_CLUSTER_4		14	0.5803096	1.4262824	0.07272727	0.29345536	1.0	4537	tags=71%, list=32%, signal=104%
C2	DMSO	DOX	GARGALOVIC_RESPONSE_TO_OXIDIZED_PHOSPHOLIPIDS_RED_UP	GARGALOVIC_RESPONSE_TO_OXIDIZED_PHOSPHOLIPIDS_RED_UP		17	0.5456701	1.4252638	0.07678571	0.29477495	1.0	2336	tags=47%, list=16%, signal=56%
C2	DMSO	DOX	BIOCARTA_NKT_PATHWAY	BIOCARTA_NKT_PATHWAY		26	0.4851932	1.4251926	0.061962135	0.2940731	1.0	2242	tags=23%, list=16%, signal=27%
C2	DMSO	DOX	KYNG_DNA_DAMAGE_BY_4NQO	KYNG_DNA_DAMAGE_BY_4NQO		32	0.46896708	1.425166	0.07191781	0.29326013	1.0	1641	tags=28%, list=11%, signal=32%
C2	DMSO	DOX	REACTOME_PROCESSING_OF_CAPPED_INTRON_CONTAINING_PRE_MRNA	REACTOME_PROCESSING_OF_CAPPED_INTRON_CONTAINING_PRE_MRNA		116	0.37415877	1.4250154	0.009063444	0.2926823	1.0	5423	tags=49%, list=38%, signal=78%
C2	DMSO	DOX	REACTOME_AMYLOIDS	REACTOME_AMYLOIDS		25	0.4864413	1.4233383	0.053913042	0.29528227	1.0	629	tags=12%, list=4%, signal=13%
C2	DMSO	DOX	BILD_HRAS_ONCOGENIC_SIGNATURE	BILD_HRAS_ONCOGENIC_SIGNATURE		192	0.3493703	1.4229636	0.0041841003	0.29520538	1.0	2516	tags=26%, list=18%, signal=31%
C2	DMSO	DOX	MARCINIAK_ER_STRESS_RESPONSE_VIA_CHOP	MARCINIAK_ER_STRESS_RESPONSE_VIA_CHOP		20	0.5247601	1.4208238	0.057491288	0.29900035	1.0	3025	tags=45%, list=21%, signal=57%
C2	DMSO	DOX	NATSUME_RESPONSE_TO_INTERFERON_BETA_DN	NATSUME_RESPONSE_TO_INTERFERON_BETA_DN		48	0.4292659	1.4199055	0.027642276	0.30004406	1.0	4593	tags=46%, list=32%, signal=67%
C2	DMSO	DOX	REACTOME_METABOLISM_OF_MRNA	REACTOME_METABOLISM_OF_MRNA		190	0.34913296	1.4192498	0.008450705	0.30053017	1.0	5684	tags=53%, list=40%, signal=87%
C2	DMSO	DOX	MATTIOLI_MGUS_VS_PCL	MATTIOLI_MGUS_VS_PCL		84	0.39084148	1.4178939	0.021505376	0.30270347	1.0	1584	tags=19%, list=11%, signal=21%
C2	DMSO	DOX	CHUANG_OXIDATIVE_STRESS_RESPONSE_UP	CHUANG_OXIDATIVE_STRESS_RESPONSE_UP		20	0.5074783	1.4175273	0.09060403	0.302588	1.0	1866	tags=30%, list=13%, signal=34%
C2	DMSO	DOX	RIZKI_TUMOR_INVASIVENESS_2D_UP	RIZKI_TUMOR_INVASIVENESS_2D_UP		56	0.42193514	1.4168955	0.027687296	0.30307084	1.0	2576	tags=27%, list=18%, signal=33%
C2	DMSO	DOX	REACTOME_DESTABILIZATION_OF_MRNA_BY_BRF1	REACTOME_DESTABILIZATION_OF_MRNA_BY_BRF1		17	0.5433757	1.4159288	0.08362989	0.30419344	1.0	2822	tags=41%, list=20%, signal=51%
C2	DMSO	DOX	REACTOME_HEPARAN_SULFATE_HEPARIN_HS_GAG_METABOLISM	REACTOME_HEPARAN_SULFATE_HEPARIN_HS_GAG_METABOLISM		43	0.4380297	1.4151056	0.0421875	0.3050149	1.0	1233	tags=21%, list=9%, signal=23%
C2	DMSO	DOX	IRITANI_MAD1_TARGETS_UP	IRITANI_MAD1_TARGETS_UP		11	0.6105891	1.4142966	0.10056926	0.3058895	1.0	263	tags=18%, list=2%, signal=19%
C2	DMSO	DOX	SA_MMP_CYTOKINE_CONNECTION	SA_MMP_CYTOKINE_CONNECTION		15	0.55170494	1.4141219	0.07663552	0.3053911	1.0	3339	tags=47%, list=23%, signal=61%
C2	DMSO	DOX	REACTOME_AMINO_ACID_TRANSPORT_ACROSS_THE_PLASMA_MEMBRANE	REACTOME_AMINO_ACID_TRANSPORT_ACROSS_THE_PLASMA_MEMBRANE		22	0.49776807	1.4138775	0.07927928	0.30505595	1.0	4161	tags=59%, list=29%, signal=83%
C2	DMSO	DOX	DARWICHE_SQUAMOUS_CELL_CARCINOMA_UP	DARWICHE_SQUAMOUS_CELL_CARCINOMA_UP		113	0.3792267	1.4137486	0.016871165	0.3044521	1.0	3609	tags=35%, list=25%, signal=46%
C2	DMSO	DOX	MATZUK_IMPLANTATION_AND_UTERINE	MATZUK_IMPLANTATION_AND_UTERINE		19	0.5164693	1.412069	0.06896552	0.30721185	1.0	2664	tags=42%, list=19%, signal=52%
C2	DMSO	DOX	WEBER_METHYLATED_LCP_IN_SPERM_UP	WEBER_METHYLATED_LCP_IN_SPERM_UP		14	0.58010864	1.4119761	0.08598131	0.30653915	1.0	3701	tags=43%, list=26%, signal=58%
C2	DMSO	DOX	DAZARD_UV_RESPONSE_CLUSTER_G4	DAZARD_UV_RESPONSE_CLUSTER_G4		14	0.5683575	1.4109837	0.09397163	0.30790198	1.0	3000	tags=36%, list=21%, signal=45%
C2	DMSO	DOX	PID_CMYB_PATHWAY	PID_CMYB_PATHWAY		71	0.39928305	1.4109621	0.0416	0.3070727	1.0	1121	tags=18%, list=8%, signal=20%
C2	DMSO	DOX	MARCHINI_TRABECTEDIN_RESISTANCE_DN	MARCHINI_TRABECTEDIN_RESISTANCE_DN		33	0.46573192	1.4106061	0.06495727	0.30698693	1.0	2166	tags=30%, list=15%, signal=36%
C2	DMSO	DOX	WEST_ADRENOCORTICAL_TUMOR_MARKERS_DN	WEST_ADRENOCORTICAL_TUMOR_MARKERS_DN		16	0.5367248	1.4098508	0.09760274	0.3077604	1.0	1435	tags=31%, list=10%, signal=35%
C2	DMSO	DOX	BURTON_ADIPOGENESIS_1	BURTON_ADIPOGENESIS_1		30	0.474985	1.4050705	0.060708262	0.31744003	1.0	771	tags=23%, list=5%, signal=25%
C2	DMSO	DOX	NIELSEN_GIST_VS_SYNOVIAL_SARCOMA_UP	NIELSEN_GIST_VS_SYNOVIAL_SARCOMA_UP		14	0.5600208	1.4046047	0.08726004	0.3176034	1.0	1552	tags=43%, list=11%, signal=48%
C2	DMSO	DOX	AMIT_SERUM_RESPONSE_480_MCF10A	AMIT_SERUM_RESPONSE_480_MCF10A		26	0.48805213	1.4045047	0.06944445	0.31694523	1.0	2694	tags=35%, list=19%, signal=43%
C2	DMSO	DOX	WANG_BARRETTS_ESOPHAGUS_AND_ESOPHAGUS_CANCER_UP	WANG_BARRETTS_ESOPHAGUS_AND_ESOPHAGUS_CANCER_UP		20	0.51713675	1.4035344	0.08089501	0.31818435	1.0	2173	tags=30%, list=15%, signal=35%
C2	DMSO	DOX	REACTOME_METABOLISM_OF_NON_CODING_RNA	REACTOME_METABOLISM_OF_NON_CODING_RNA		44	0.43588954	1.4034514	0.042735044	0.31751058	1.0	4551	tags=50%, list=32%, signal=73%
C2	DMSO	DOX	DARWICHE_PAPILLOMA_RISK_LOW_DN	DARWICHE_PAPILLOMA_RISK_LOW_DN		126	0.36135715	1.4032375	0.015037594	0.31713212	1.0	3677	tags=35%, list=26%, signal=47%
C2	DMSO	DOX	MENSSEN_MYC_TARGETS	MENSSEN_MYC_TARGETS		42	0.4281546	1.4024042	0.06965174	0.3180504	1.0	4600	tags=60%, list=32%, signal=87%
C2	DMSO	DOX	REACTOME_CIRCADIAN_CLOCK	REACTOME_CIRCADIAN_CLOCK		40	0.43856335	1.3998303	0.06351791	0.32279602	1.0	2130	tags=33%, list=15%, signal=38%
C2	DMSO	DOX	LAMB_CCND1_TARGETS	LAMB_CCND1_TARGETS		15	0.5525615	1.3992212	0.07885305	0.32324022	1.0	963	tags=27%, list=7%, signal=29%
C2	DMSO	DOX	BERNARD_PPAPDC1B_TARGETS_DN	BERNARD_PPAPDC1B_TARGETS_DN		40	0.44409576	1.3985038	0.053333335	0.32388917	1.0	3502	tags=45%, list=24%, signal=59%
C2	DMSO	DOX	KEGG_AMYOTROPHIC_LATERAL_SCLEROSIS_ALS	KEGG_AMYOTROPHIC_LATERAL_SCLEROSIS_ALS		42	0.43156815	1.3977625	0.054276317	0.32455328	1.0	2224	tags=29%, list=15%, signal=34%
C2	DMSO	DOX	NIKOLSKY_BREAST_CANCER_20Q12_Q13_AMPLICON	NIKOLSKY_BREAST_CANCER_20Q12_Q13_AMPLICON		103	0.3717904	1.3968225	0.02954899	0.3256869	1.0	3640	tags=38%, list=25%, signal=50%
C2	DMSO	DOX	STARK_BRAIN_22Q11_DELETION	STARK_BRAIN_22Q11_DELETION		10	0.61533105	1.3953027	0.09638554	0.3283048	1.0	2134	tags=30%, list=15%, signal=35%
C2	DMSO	DOX	JEPSEN_SMRT_TARGETS	JEPSEN_SMRT_TARGETS		31	0.4618615	1.3937824	0.07885906	0.33099997	1.0	3199	tags=52%, list=22%, signal=66%
C2	DMSO	DOX	AMUNDSON_GAMMA_RADIATION_RESISTANCE	AMUNDSON_GAMMA_RADIATION_RESISTANCE		13	0.57609516	1.3933014	0.07899462	0.33121288	1.0	1067	tags=23%, list=7%, signal=25%
C2	DMSO	DOX	IVANOVA_HEMATOPOIESIS_EARLY_PROGENITOR	IVANOVA_HEMATOPOIESIS_EARLY_PROGENITOR		422	0.3175714	1.3932136	0.0	0.33053344	1.0	3533	tags=33%, list=25%, signal=42%
C2	DMSO	DOX	KEGG_AMINOACYL_TRNA_BIOSYNTHESIS	KEGG_AMINOACYL_TRNA_BIOSYNTHESIS		37	0.44328496	1.3925484	0.061290324	0.3311492	1.0	5791	tags=68%, list=40%, signal=113%
C2	DMSO	DOX	DAZARD_UV_RESPONSE_CLUSTER_G3	DAZARD_UV_RESPONSE_CLUSTER_G3		12	0.58561385	1.3909564	0.07337884	0.33382684	1.0	3279	tags=58%, list=23%, signal=76%
C2	DMSO	DOX	MURAKAMI_UV_RESPONSE_6HR_UP	MURAKAMI_UV_RESPONSE_6HR_UP		30	0.4609	1.3878741	0.06879195	0.34001276	1.0	1846	tags=27%, list=13%, signal=31%
C2	DMSO	DOX	BOYAULT_LIVER_CANCER_SUBCLASS_G56_DN	BOYAULT_LIVER_CANCER_SUBCLASS_G56_DN		15	0.5368417	1.3877947	0.093693696	0.3392593	1.0	1714	tags=33%, list=12%, signal=38%
C2	DMSO	DOX	BROWNE_HCMV_INFECTION_1HR_UP	BROWNE_HCMV_INFECTION_1HR_UP		44	0.42868602	1.3874137	0.04522613	0.33922017	1.0	4537	tags=50%, list=32%, signal=73%
C2	DMSO	DOX	VANDESLUIS_COMMD1_TARGETS_GROUP_4_DN	VANDESLUIS_COMMD1_TARGETS_GROUP_4_DN		12	0.5738056	1.3859069	0.084337346	0.34185085	1.0	1648	tags=33%, list=11%, signal=38%
C2	DMSO	DOX	VANHARANTA_UTERINE_FIBROID_DN	VANHARANTA_UTERINE_FIBROID_DN		52	0.41345754	1.3849391	0.053225808	0.34311834	1.0	3098	tags=38%, list=22%, signal=49%
C2	DMSO	DOX	STANELLE_E2F1_TARGETS	STANELLE_E2F1_TARGETS		20	0.51450956	1.3837967	0.07734807	0.34496236	1.0	2301	tags=40%, list=16%, signal=48%
C2	DMSO	DOX	MIKKELSEN_MCV6_ICP_WITH_H3K27ME3	MIKKELSEN_MCV6_ICP_WITH_H3K27ME3		61	0.39726478	1.3837757	0.044585988	0.3441066	1.0	3196	tags=38%, list=22%, signal=48%
C2	DMSO	DOX	DIAZ_CHRONIC_MEYLOGENOUS_LEUKEMIA_DN	DIAZ_CHRONIC_MEYLOGENOUS_LEUKEMIA_DN		86	0.38082463	1.3837395	0.03599374	0.34327668	1.0	1874	tags=19%, list=13%, signal=21%
C2	DMSO	DOX	LI_ADIPOGENESIS_BY_ACTIVATED_PPARG	LI_ADIPOGENESIS_BY_ACTIVATED_PPARG		15	0.54666346	1.3830618	0.10412926	0.34402034	1.0	1598	tags=33%, list=11%, signal=37%
C2	DMSO	DOX	SA_TRKA_RECEPTOR	SA_TRKA_RECEPTOR		13	0.551715	1.3822037	0.10989011	0.3450961	1.0	451	tags=15%, list=3%, signal=16%
C2	DMSO	DOX	WEBER_METHYLATED_HCP_IN_SPERM_UP	WEBER_METHYLATED_HCP_IN_SPERM_UP		15	0.54641765	1.3809613	0.10488246	0.34706756	1.0	1312	tags=20%, list=9%, signal=22%
C2	DMSO	DOX	ONDER_CDH1_TARGETS_3_DN	ONDER_CDH1_TARGETS_3_DN		42	0.43087345	1.3809383	0.08237232	0.3462453	1.0	2191	tags=21%, list=15%, signal=25%
C2	DMSO	DOX	WUNDER_INFLAMMATORY_RESPONSE_AND_CHOLESTEROL_DN	WUNDER_INFLAMMATORY_RESPONSE_AND_CHOLESTEROL_DN		10	0.61180055	1.3805493	0.1054614	0.346245	1.0	4282	tags=70%, list=30%, signal=100%
C2	DMSO	DOX	GRADE_COLON_CANCER_UP	GRADE_COLON_CANCER_UP		678	0.30485955	1.3793596	0.0012091899	0.34821618	1.0	4895	tags=41%, list=34%, signal=59%
C2	DMSO	DOX	REACTOME_GLYCOLYSIS	REACTOME_GLYCOLYSIS		14	0.5489551	1.3787541	0.07581227	0.34881046	1.0	4981	tags=57%, list=35%, signal=87%
C2	DMSO	DOX	HE_PTEN_TARGETS_UP	HE_PTEN_TARGETS_UP		14	0.5535947	1.378365	0.0991453	0.34879965	1.0	1032	tags=36%, list=7%, signal=38%
C2	DMSO	DOX	TIEN_INTESTINE_PROBIOTICS_6HR_UP	TIEN_INTESTINE_PROBIOTICS_6HR_UP		49	0.41621512	1.3776132	0.054237287	0.3496452	1.0	6070	tags=57%, list=42%, signal=99%
C2	DMSO	DOX	KEGG_TGF_BETA_SIGNALING_PATHWAY	KEGG_TGF_BETA_SIGNALING_PATHWAY		63	0.39548808	1.3760706	0.051155116	0.3524606	1.0	2077	tags=27%, list=14%, signal=31%
C2	DMSO	DOX	VALK_AML_CLUSTER_10	VALK_AML_CLUSTER_10		24	0.48956797	1.3756462	0.07917384	0.35248294	1.0	1137	tags=21%, list=8%, signal=23%
C2	DMSO	DOX	LUI_THYROID_CANCER_CLUSTER_1	LUI_THYROID_CANCER_CLUSTER_1		38	0.43650982	1.3741759	0.06188925	0.35500863	1.0	3839	tags=42%, list=27%, signal=57%
C2	DMSO	DOX	REACTOME_ELONGATION_ARREST_AND_RECOVERY	REACTOME_ELONGATION_ARREST_AND_RECOVERY		24	0.4899416	1.3741267	0.07614213	0.35421738	1.0	5391	tags=67%, list=38%, signal=107%
C2	DMSO	DOX	MARTENS_BOUND_BY_PML_RARA_FUSION	MARTENS_BOUND_BY_PML_RARA_FUSION		334	0.3198109	1.374048	0.0039421814	0.35352752	1.0	2791	tags=26%, list=19%, signal=32%
C2	DMSO	DOX	REACTOME_MRNA_PROCESSING	REACTOME_MRNA_PROCESSING		135	0.35356885	1.373576	0.021929825	0.3537631	1.0	4887	tags=41%, list=34%, signal=62%
C2	DMSO	DOX	REACTOME_CHONDROITIN_SULFATE_DERMATAN_SULFATE_METABOLISM	REACTOME_CHONDROITIN_SULFATE_DERMATAN_SULFATE_METABOLISM		41	0.42391148	1.3733882	0.0656	0.3533026	1.0	2247	tags=37%, list=16%, signal=43%
C2	DMSO	DOX	LIN_NPAS4_TARGETS_DN	LIN_NPAS4_TARGETS_DN		50	0.41349217	1.3732504	0.0592	0.35273314	1.0	2080	tags=30%, list=14%, signal=35%
C2	DMSO	DOX	XU_CREBBP_TARGETS_DN	XU_CREBBP_TARGETS_DN		31	0.4505589	1.3727864	0.06725664	0.35291058	1.0	5052	tags=61%, list=35%, signal=94%
C2	DMSO	DOX	ENK_UV_RESPONSE_KERATINOCYTE_UP	ENK_UV_RESPONSE_KERATINOCYTE_UP		445	0.311145	1.3726102	0.0	0.3524013	1.0	3368	tags=28%, list=23%, signal=35%
C2	DMSO	DOX	RORIE_TARGETS_OF_EWSR1_FLI1_FUSION_DN	RORIE_TARGETS_OF_EWSR1_FLI1_FUSION_DN		27	0.4666457	1.370859	0.08130081	0.35578665	1.0	2485	tags=37%, list=17%, signal=45%
C2	DMSO	DOX	WEI_MYCN_TARGETS_WITH_E_BOX	WEI_MYCN_TARGETS_WITH_E_BOX		652	0.3047465	1.3695916	0.0	0.3577854	1.0	2630	tags=25%, list=18%, signal=30%
C2	DMSO	DOX	REACTOME_G_ALPHA_Z_SIGNALLING_EVENTS	REACTOME_G_ALPHA_Z_SIGNALLING_EVENTS		28	0.46939567	1.3664671	0.087628864	0.3644815	1.0	1727	tags=25%, list=12%, signal=28%
C2	DMSO	DOX	SEMENZA_HIF1_TARGETS	SEMENZA_HIF1_TARGETS		31	0.4546226	1.3662642	0.07387388	0.36407125	1.0	3965	tags=48%, list=28%, signal=67%
C2	DMSO	DOX	REACTOME_MRNA_CAPPING	REACTOME_MRNA_CAPPING		28	0.46036336	1.3649586	0.084745765	0.36654872	1.0	4660	tags=50%, list=32%, signal=74%
C2	DMSO	DOX	KEGG_BASAL_CELL_CARCINOMA	KEGG_BASAL_CELL_CARCINOMA		40	0.42093724	1.362974	0.084142394	0.3704156	1.0	2698	tags=40%, list=19%, signal=49%
C2	DMSO	DOX	REACTOME_DEADENYLATION_DEPENDENT_MRNA_DECAY	REACTOME_DEADENYLATION_DEPENDENT_MRNA_DECAY		40	0.42846522	1.3621613	0.07431341	0.37148756	1.0	3180	tags=35%, list=22%, signal=45%
C2	DMSO	DOX	SCHLINGEMANN_SKIN_CARCINOGENESIS_TPA_DN	SCHLINGEMANN_SKIN_CARCINOGENESIS_TPA_DN		23	0.48204625	1.3617324	0.09152542	0.37168452	1.0	1704	tags=26%, list=12%, signal=30%
C2	DMSO	DOX	BRUINS_UVC_RESPONSE_MIDDLE	BRUINS_UVC_RESPONSE_MIDDLE		75	0.3866924	1.3594006	0.035369776	0.37638527	1.0	3045	tags=39%, list=21%, signal=49%
C2	DMSO	DOX	MURAKAMI_UV_RESPONSE_6HR_DN	MURAKAMI_UV_RESPONSE_6HR_DN		16	0.5349121	1.3577372	0.105902776	0.37950733	1.0	3073	tags=38%, list=21%, signal=48%
C2	DMSO	DOX	DARWICHE_PAPILLOMA_RISK_HIGH_UP	DARWICHE_PAPILLOMA_RISK_HIGH_UP		119	0.3538422	1.3545551	0.027696794	0.38645267	1.0	3911	tags=36%, list=27%, signal=49%
C2	DMSO	DOX	MATTIOLI_MGUS_VS_MULTIPLE_MYELOMA	MATTIOLI_MGUS_VS_MULTIPLE_MYELOMA		11	0.5870126	1.3538706	0.11262136	0.38728327	1.0	1223	tags=36%, list=9%, signal=40%
C2	DMSO	DOX	SANSOM_APC_TARGETS	SANSOM_APC_TARGETS		163	0.33998576	1.3525256	0.014619883	0.38977122	1.0	3262	tags=29%, list=23%, signal=38%
C2	DMSO	DOX	ROME_INSULIN_TARGETS_IN_MUSCLE_DN	ROME_INSULIN_TARGETS_IN_MUSCLE_DN		136	0.34381074	1.3500222	0.023357663	0.39524522	1.0	2108	tags=24%, list=15%, signal=28%
C2	DMSO	DOX	EBAUER_TARGETS_OF_PAX3_FOXO1_FUSION_UP	EBAUER_TARGETS_OF_PAX3_FOXO1_FUSION_UP		152	0.3381911	1.3495274	0.031294454	0.39564586	1.0	2002	tags=22%, list=14%, signal=26%
C2	DMSO	DOX	KAAB_FAILED_HEART_ATRIUM_UP	KAAB_FAILED_HEART_ATRIUM_UP		24	0.47616464	1.348909	0.10763889	0.39629263	1.0	3315	tags=42%, list=23%, signal=54%
C2	DMSO	DOX	REACTOME_TGF_BETA_RECEPTOR_SIGNALING_IN_EMT_EPITHELIAL_TO_MESENCHYMAL_TRANSITION	REACTOME_TGF_BETA_RECEPTOR_SIGNALING_IN_EMT_EPITHELIAL_TO_MESENCHYMAL_TRANSITION		11	0.5826307	1.3472567	0.12216405	0.39962122	1.0	1437	tags=27%, list=10%, signal=30%
C2	DMSO	DOX	LI_AMPLIFIED_IN_LUNG_CANCER	LI_AMPLIFIED_IN_LUNG_CANCER		137	0.34486684	1.3471444	0.03167421	0.3989083	1.0	4985	tags=50%, list=35%, signal=75%
C2	DMSO	DOX	KEGG_ALLOGRAFT_REJECTION	KEGG_ALLOGRAFT_REJECTION		26	0.45776987	1.3471341	0.09306261	0.39799497	1.0	3655	tags=35%, list=25%, signal=46%
C2	DMSO	DOX	PENG_LEUCINE_DEPRIVATION_DN	PENG_LEUCINE_DEPRIVATION_DN		158	0.34002	1.3470153	0.021994134	0.39736024	1.0	4293	tags=34%, list=30%, signal=48%
C2	DMSO	DOX	BROCKE_APOPTOSIS_REVERSED_BY_IL6	BROCKE_APOPTOSIS_REVERSED_BY_IL6		121	0.34921762	1.3458459	0.031203566	0.39946353	1.0	3013	tags=31%, list=21%, signal=38%
C2	DMSO	DOX	PID_GLYPICAN_1PATHWAY	PID_GLYPICAN_1PATHWAY		19	0.49856663	1.3452107	0.11371841	0.40015188	1.0	2661	tags=26%, list=19%, signal=32%
C2	DMSO	DOX	ICHIBA_GRAFT_VERSUS_HOST_DISEASE_35D_DN	ICHIBA_GRAFT_VERSUS_HOST_DISEASE_35D_DN		44	0.4165758	1.3449953	0.061056107	0.399799	1.0	1863	tags=23%, list=13%, signal=26%
C2	DMSO	DOX	BURTON_ADIPOGENESIS_PEAK_AT_2HR	BURTON_ADIPOGENESIS_PEAK_AT_2HR		44	0.41358563	1.3448362	0.073954985	0.3992615	1.0	3606	tags=43%, list=25%, signal=57%
C2	DMSO	DOX	FARDIN_HYPOXIA_11	FARDIN_HYPOXIA_11		27	0.45693883	1.3447188	0.09498208	0.39865392	1.0	3478	tags=37%, list=24%, signal=49%
C2	DMSO	DOX	LIEN_BREAST_CARCINOMA_METAPLASTIC_VS_DUCTAL_UP	LIEN_BREAST_CARCINOMA_METAPLASTIC_VS_DUCTAL_UP		64	0.38403043	1.3439004	0.0765625	0.39986655	1.0	2712	tags=33%, list=19%, signal=40%
C2	DMSO	DOX	STARK_HYPPOCAMPUS_22Q11_DELETION_UP	STARK_HYPPOCAMPUS_22Q11_DELETION_UP		35	0.44038564	1.3436165	0.071428575	0.39968598	1.0	3222	tags=31%, list=22%, signal=40%
C2	DMSO	DOX	KEGG_NEUROACTIVE_LIGAND_RECEPTOR_INTERACTION	KEGG_NEUROACTIVE_LIGAND_RECEPTOR_INTERACTION		208	0.3280178	1.3435755	0.028571429	0.3988447	1.0	1920	tags=19%, list=13%, signal=21%
C2	DMSO	DOX	KANNAN_TP53_TARGETS_DN	KANNAN_TP53_TARGETS_DN		17	0.50275105	1.3429955	0.114180475	0.39936617	1.0	2630	tags=47%, list=18%, signal=58%
C2	DMSO	DOX	ZHOU_TNF_SIGNALING_30MIN	ZHOU_TNF_SIGNALING_30MIN		46	0.41623777	1.3429016	0.07532051	0.3986925	1.0	3431	tags=33%, list=24%, signal=43%
C2	DMSO	DOX	REACTOME_METABOLISM_OF_CARBOHYDRATES	REACTOME_METABOLISM_OF_CARBOHYDRATES		173	0.3352565	1.3423896	0.027656477	0.39908326	1.0	3735	tags=36%, list=26%, signal=49%
C2	DMSO	DOX	REACTOME_PYRUVATE_METABOLISM	REACTOME_PYRUVATE_METABOLISM		15	0.53657633	1.3422605	0.114285715	0.39850345	1.0	583	tags=20%, list=4%, signal=21%
C2	DMSO	DOX	MORI_LARGE_PRE_BII_LYMPHOCYTE_DN	MORI_LARGE_PRE_BII_LYMPHOCYTE_DN		44	0.41110256	1.3410168	0.07980456	0.40091667	1.0	3679	tags=43%, list=26%, signal=58%
C2	DMSO	DOX	FERNANDEZ_BOUND_BY_MYC	FERNANDEZ_BOUND_BY_MYC		143	0.3403258	1.3409349	0.033236995	0.40020022	1.0	2868	tags=24%, list=20%, signal=29%
C2	DMSO	DOX	NUTT_GBM_VS_AO_GLIOMA_DN	NUTT_GBM_VS_AO_GLIOMA_DN		33	0.4327827	1.3392811	0.09353741	0.4034984	1.0	2734	tags=30%, list=19%, signal=37%
C2	DMSO	DOX	RASHI_RESPONSE_TO_IONIZING_RADIATION_1	RASHI_RESPONSE_TO_IONIZING_RADIATION_1		37	0.42770573	1.3390958	0.08986928	0.4031087	1.0	1516	tags=24%, list=11%, signal=27%
C2	DMSO	DOX	BRUINS_UVC_RESPONSE_VIA_TP53_GROUP_D	BRUINS_UVC_RESPONSE_VIA_TP53_GROUP_D		210	0.32449564	1.3388625	0.025139665	0.4027399	1.0	1821	tags=19%, list=13%, signal=21%
C2	DMSO	DOX	REACTOME_TANDEM_PORE_DOMAIN_POTASSIUM_CHANNELS	REACTOME_TANDEM_PORE_DOMAIN_POTASSIUM_CHANNELS		11	0.5735739	1.3382374	0.13075507	0.40336946	1.0	3306	tags=64%, list=23%, signal=83%
C2	DMSO	DOX	MISHRA_CARCINOMA_ASSOCIATED_FIBROBLAST_UP	MISHRA_CARCINOMA_ASSOCIATED_FIBROBLAST_UP		16	0.51147044	1.3380495	0.10638298	0.402942	1.0	1974	tags=38%, list=14%, signal=43%
C2	DMSO	DOX	BOQUEST_STEM_CELL_DN	BOQUEST_STEM_CELL_DN		168	0.33574262	1.3377929	0.03142857	0.40264735	1.0	1579	tags=18%, list=11%, signal=20%
C2	DMSO	DOX	REACTOME_TRANSMEMBRANE_TRANSPORT_OF_SMALL_MOLECULES	REACTOME_TRANSMEMBRANE_TRANSPORT_OF_SMALL_MOLECULES		281	0.31547883	1.3362995	0.010914052	0.4055537	1.0	2244	tags=22%, list=16%, signal=26%
C2	DMSO	DOX	CHO_NR4A1_TARGETS	CHO_NR4A1_TARGETS		27	0.4575312	1.3352071	0.114922814	0.40751025	1.0	4332	tags=59%, list=30%, signal=85%
C2	DMSO	DOX	MATZUK_CENTRAL_FOR_FEMALE_FERTILITY	MATZUK_CENTRAL_FOR_FEMALE_FERTILITY		22	0.4757392	1.3346587	0.12305026	0.40808654	1.0	3132	tags=41%, list=22%, signal=52%
C2	DMSO	DOX	CHEOK_RESPONSE_TO_HD_MTX_UP	CHEOK_RESPONSE_TO_HD_MTX_UP		15	0.5249125	1.3336157	0.12454873	0.40991458	1.0	4495	tags=53%, list=31%, signal=78%
C2	DMSO	DOX	RUAN_RESPONSE_TO_TNF_TROGLITAZONE_UP	RUAN_RESPONSE_TO_TNF_TROGLITAZONE_UP		16	0.5166224	1.3328571	0.125	0.41093767	1.0	1368	tags=25%, list=10%, signal=28%
C2	DMSO	DOX	CUI_TCF21_TARGETS_2_UP	CUI_TCF21_TARGETS_2_UP		337	0.30793026	1.3310406	0.011764706	0.41455704	1.0	2831	tags=27%, list=20%, signal=33%
C2	DMSO	DOX	ICHIBA_GRAFT_VERSUS_HOST_DISEASE_D7_DN	ICHIBA_GRAFT_VERSUS_HOST_DISEASE_D7_DN		33	0.4379438	1.330604	0.098305084	0.41478428	1.0	2025	tags=21%, list=14%, signal=25%
C2	DMSO	DOX	KEGG_GLYCINE_SERINE_AND_THREONINE_METABOLISM	KEGG_GLYCINE_SERINE_AND_THREONINE_METABOLISM		27	0.46063235	1.3305376	0.096345514	0.41403508	1.0	2824	tags=41%, list=20%, signal=51%
C2	DMSO	DOX	SHEDDEN_LUNG_CANCER_GOOD_SURVIVAL_A12	SHEDDEN_LUNG_CANCER_GOOD_SURVIVAL_A12		220	0.32107997	1.3292556	0.012178619	0.416632	1.0	2624	tags=25%, list=18%, signal=31%
C2	DMSO	DOX	SHIN_B_CELL_LYMPHOMA_CLUSTER_5	SHIN_B_CELL_LYMPHOMA_CLUSTER_5		14	0.5347186	1.3288491	0.11774744	0.41674298	1.0	2725	tags=36%, list=19%, signal=44%
C2	DMSO	DOX	KIM_BIPOLAR_DISORDER_OLIGODENDROCYTE_DENSITY_CORR_DN	KIM_BIPOLAR_DISORDER_OLIGODENDROCYTE_DENSITY_CORR_DN		61	0.38448918	1.3288321	0.06504065	0.4158568	1.0	2242	tags=25%, list=16%, signal=29%
C2	DMSO	DOX	REACTOME_HS_GAG_BIOSYNTHESIS	REACTOME_HS_GAG_BIOSYNTHESIS		24	0.46228808	1.3280269	0.11785095	0.41701877	1.0	2254	tags=29%, list=16%, signal=35%
C2	DMSO	DOX	WOOD_EBV_EBNA1_TARGETS_UP	WOOD_EBV_EBNA1_TARGETS_UP		91	0.3615413	1.3276937	0.056074765	0.41697037	1.0	3386	tags=36%, list=24%, signal=47%
C2	DMSO	DOX	PID_SMAD2_3NUCLEAR_PATHWAY	PID_SMAD2_3NUCLEAR_PATHWAY		69	0.3712783	1.327688	0.063725494	0.4160639	1.0	4224	tags=48%, list=29%, signal=67%
C2	DMSO	DOX	HU_GENOTOXIN_ACTION_DIRECT_VS_INDIRECT_4HR	HU_GENOTOXIN_ACTION_DIRECT_VS_INDIRECT_4HR		24	0.46342155	1.3271731	0.12274368	0.41645947	1.0	1587	tags=25%, list=11%, signal=28%
C2	DMSO	DOX	LEONARD_HYPOXIA	LEONARD_HYPOXIA		40	0.41404498	1.3270774	0.0950764	0.41581967	1.0	2138	tags=30%, list=15%, signal=35%
C2	DMSO	DOX	MCCABE_HOXC6_TARGETS_CANCER_DN	MCCABE_HOXC6_TARGETS_CANCER_DN		15	0.5248801	1.3269033	0.13743219	0.41540992	1.0	2875	tags=40%, list=20%, signal=50%
C2	DMSO	DOX	GHANDHI_BYSTANDER_IRRADIATION_UP	GHANDHI_BYSTANDER_IRRADIATION_UP		62	0.38051343	1.3263407	0.06962025	0.4160378	1.0	1557	tags=18%, list=11%, signal=20%
C2	DMSO	DOX	ZHAN_LATE_DIFFERENTIATION_GENES_UP	ZHAN_LATE_DIFFERENTIATION_GENES_UP		32	0.4387393	1.3256072	0.09773124	0.41696513	1.0	1989	tags=28%, list=14%, signal=33%
C2	DMSO	DOX	REACTOME_MTORC1_MEDIATED_SIGNALLING	REACTOME_MTORC1_MEDIATED_SIGNALLING		11	0.5571226	1.3243436	0.12885663	0.41935688	1.0	5423	tags=82%, list=38%, signal=131%
C2	DMSO	DOX	MEISSNER_BRAIN_HCP_WITH_H3K4ME3_AND_H3K27ME3	MEISSNER_BRAIN_HCP_WITH_H3K4ME3_AND_H3K27ME3		825	0.29051542	1.3243229	0.0	0.41849175	1.0	2518	tags=25%, list=18%, signal=29%
C2	DMSO	DOX	ONDER_CDH1_TARGETS_1_DN	ONDER_CDH1_TARGETS_1_DN		133	0.3412382	1.3239238	0.0408472	0.41855362	1.0	3408	tags=30%, list=24%, signal=39%
C2	DMSO	DOX	HILLION_HMGA1B_TARGETS	HILLION_HMGA1B_TARGETS		67	0.37825575	1.3236079	0.06188925	0.41851762	1.0	3629	tags=33%, list=25%, signal=44%
C2	DMSO	DOX	PETROVA_ENDOTHELIUM_LYMPHATIC_VS_BLOOD_DN	PETROVA_ENDOTHELIUM_LYMPHATIC_VS_BLOOD_DN		116	0.3445329	1.323047	0.04954955	0.41902208	1.0	2269	tags=19%, list=16%, signal=22%
C2	DMSO	DOX	LU_TUMOR_ENDOTHELIAL_MARKERS_UP	LU_TUMOR_ENDOTHELIAL_MARKERS_UP		19	0.4880247	1.3226435	0.13171577	0.41920877	1.0	1556	tags=21%, list=11%, signal=24%
C2	DMSO	DOX	MATZUK_OVULATION	MATZUK_OVULATION		10	0.57891214	1.3226352	0.14781022	0.41833815	1.0	3621	tags=60%, list=25%, signal=80%
C2	DMSO	DOX	KEGG_MELANOGENESIS	KEGG_MELANOGENESIS		58	0.38759017	1.3225838	0.0910624	0.41759452	1.0	2682	tags=33%, list=19%, signal=40%
C2	DMSO	DOX	KEGG_GLYCOSAMINOGLYCAN_BIOSYNTHESIS_HEPARAN_SULFATE	KEGG_GLYCOSAMINOGLYCAN_BIOSYNTHESIS_HEPARAN_SULFATE		20	0.47837365	1.3220166	0.09965636	0.41820535	1.0	754	tags=20%, list=5%, signal=21%
C2	DMSO	DOX	WINNEPENNINCKX_MELANOMA_METASTASIS_DN	WINNEPENNINCKX_MELANOMA_METASTASIS_DN		32	0.43840683	1.321994	0.10526316	0.4173811	1.0	1329	tags=22%, list=9%, signal=24%
C2	DMSO	DOX	DIRMEIER_LMP1_RESPONSE_LATE_UP	DIRMEIER_LMP1_RESPONSE_LATE_UP		48	0.3998644	1.3213387	0.08862876	0.41819772	1.0	3355	tags=35%, list=23%, signal=46%
C2	DMSO	DOX	REACTOME_O_LINKED_GLYCOSYLATION_OF_MUCINS	REACTOME_O_LINKED_GLYCOSYLATION_OF_MUCINS		37	0.41937858	1.3211422	0.09253247	0.41780454	1.0	3743	tags=43%, list=26%, signal=58%
C2	DMSO	DOX	NIKOLSKY_BREAST_CANCER_12Q24_AMPLICON	NIKOLSKY_BREAST_CANCER_12Q24_AMPLICON		14	0.52272975	1.3208978	0.13913043	0.41755044	1.0	2831	tags=50%, list=20%, signal=62%
C2	DMSO	DOX	REACTOME_ABORTIVE_ELONGATION_OF_HIV1_TRANSCRIPT_IN_THE_ABSENCE_OF_TAT	REACTOME_ABORTIVE_ELONGATION_OF_HIV1_TRANSCRIPT_IN_THE_ABSENCE_OF_TAT		19	0.49724734	1.3205521	0.11130742	0.4176449	1.0	5391	tags=63%, list=38%, signal=101%
C2	DMSO	DOX	LEI_HOXC8_TARGETS_DN	LEI_HOXC8_TARGETS_DN		15	0.5179844	1.3189284	0.12149533	0.42117253	1.0	1648	tags=27%, list=11%, signal=30%
C2	DMSO	DOX	NIKOLSKY_BREAST_CANCER_17Q21_Q25_AMPLICON	NIKOLSKY_BREAST_CANCER_17Q21_Q25_AMPLICON		257	0.3169447	1.3188555	0.021887826	0.42045644	1.0	3381	tags=32%, list=24%, signal=40%
C2	DMSO	DOX	DORN_ADENOVIRUS_INFECTION_48HR_DN	DORN_ADENOVIRUS_INFECTION_48HR_DN		35	0.43041205	1.3166571	0.0921273	0.4253748	1.0	1587	tags=20%, list=11%, signal=22%
C2	DMSO	DOX	ZWANG_EGF_INTERVAL_UP	ZWANG_EGF_INTERVAL_UP		50	0.39554137	1.3137227	0.087458745	0.43205065	1.0	3356	tags=36%, list=23%, signal=47%
C2	DMSO	DOX	PID_S1P_S1P3_PATHWAY	PID_S1P_S1P3_PATHWAY		18	0.5031538	1.31275	0.15384616	0.4337657	1.0	1977	tags=22%, list=14%, signal=26%
C2	DMSO	DOX	REACTOME_METABOLISM_OF_PROTEINS	REACTOME_METABOLISM_OF_PROTEINS		352	0.3027139	1.3125161	0.01532567	0.43350157	1.0	5123	tags=46%, list=36%, signal=70%
C2	DMSO	DOX	SAMOLS_TARGETS_OF_KHSV_MIRNAS_DN	SAMOLS_TARGETS_OF_KHSV_MIRNAS_DN		49	0.39496616	1.3124276	0.10754414	0.4328477	1.0	3317	tags=35%, list=23%, signal=45%
C2	DMSO	DOX	KEGG_GLUTATHIONE_METABOLISM	KEGG_GLUTATHIONE_METABOLISM		36	0.42000517	1.3122032	0.10726073	0.43252936	1.0	3597	tags=42%, list=25%, signal=55%
C2	DMSO	DOX	MOOTHA_GLYCOLYSIS	MOOTHA_GLYCOLYSIS		14	0.53449726	1.3118378	0.13513513	0.43258515	1.0	4255	tags=57%, list=30%, signal=81%
C2	DMSO	DOX	LENAOUR_DENDRITIC_CELL_MATURATION_DN	LENAOUR_DENDRITIC_CELL_MATURATION_DN		107	0.3450052	1.3115795	0.058208954	0.43244258	1.0	3274	tags=34%, list=23%, signal=43%
C2	DMSO	DOX	RAMALHO_STEMNESS_UP	RAMALHO_STEMNESS_UP		170	0.32782716	1.3115042	0.03366059	0.43173254	1.0	3149	tags=32%, list=22%, signal=40%
C2	DMSO	DOX	PID_HIF1_TFPATHWAY	PID_HIF1_TFPATHWAY		57	0.38482654	1.3111286	0.087025315	0.4318959	1.0	3036	tags=32%, list=21%, signal=40%
C2	DMSO	DOX	REACTOME_SIGNALING_BY_TGF_BETA_RECEPTOR_COMPLEX	REACTOME_SIGNALING_BY_TGF_BETA_RECEPTOR_COMPLEX		46	0.39897785	1.3106025	0.08557047	0.4323612	1.0	2766	tags=30%, list=19%, signal=38%
C2	DMSO	DOX	BIOCARTA_KERATINOCYTE_PATHWAY	BIOCARTA_KERATINOCYTE_PATHWAY		36	0.41873223	1.3103144	0.11149826	0.4322464	1.0	2868	tags=33%, list=20%, signal=42%
C2	DMSO	DOX	REACTOME_ACTIVATION_OF_NMDA_RECEPTOR_UPON_GLUTAMATE_BINDING_AND_POSTSYNAPTIC_EVENTS	REACTOME_ACTIVATION_OF_NMDA_RECEPTOR_UPON_GLUTAMATE_BINDING_AND_POSTSYNAPTIC_EVENTS		17	0.5032698	1.3101584	0.122340426	0.43177906	1.0	1839	tags=29%, list=13%, signal=34%
C2	DMSO	DOX	FAELT_B_CLL_WITH_VH3_21_UP	FAELT_B_CLL_WITH_VH3_21_UP		34	0.41998628	1.3099884	0.11525424	0.43140146	1.0	4807	tags=56%, list=33%, signal=84%
C2	DMSO	DOX	TURASHVILI_BREAST_NORMAL_DUCTAL_VS_LOBULAR_UP	TURASHVILI_BREAST_NORMAL_DUCTAL_VS_LOBULAR_UP		46	0.404216	1.3096889	0.13344595	0.43138266	1.0	2790	tags=28%, list=19%, signal=35%
C2	DMSO	DOX	LUI_THYROID_CANCER_CLUSTER_5	LUI_THYROID_CANCER_CLUSTER_5		12	0.54674304	1.3094265	0.17196262	0.43122128	1.0	988	tags=25%, list=7%, signal=27%
C2	DMSO	DOX	DARWICHE_SKIN_TUMOR_PROMOTER_UP	DARWICHE_SKIN_TUMOR_PROMOTER_UP		109	0.34528196	1.309158	0.056603774	0.4311013	1.0	3609	tags=34%, list=25%, signal=45%
C2	DMSO	DOX	FRASOR_TAMOXIFEN_RESPONSE_UP	FRASOR_TAMOXIFEN_RESPONSE_UP		44	0.39261487	1.3078209	0.100164205	0.4338778	1.0	1400	tags=23%, list=10%, signal=25%
C2	DMSO	DOX	HELLER_HDAC_TARGETS_DN	HELLER_HDAC_TARGETS_DN		228	0.31383592	1.307363	0.027548209	0.43429968	1.0	3364	tags=33%, list=23%, signal=42%
C2	DMSO	DOX	KEGG_TYPE_I_DIABETES_MELLITUS	KEGG_TYPE_I_DIABETES_MELLITUS		30	0.4377943	1.3070788	0.120200336	0.43414745	1.0	5367	tags=47%, list=37%, signal=74%
C2	DMSO	DOX	OXFORD_RALA_AND_RALB_TARGETS_UP	OXFORD_RALA_AND_RALB_TARGETS_UP		10	0.56188256	1.3060576	0.15972222	0.43605322	1.0	2347	tags=30%, list=16%, signal=36%
C2	DMSO	DOX	KEGG_HEDGEHOG_SIGNALING_PATHWAY	KEGG_HEDGEHOG_SIGNALING_PATHWAY		39	0.41045436	1.3055168	0.12060302	0.43659997	1.0	2747	tags=46%, list=19%, signal=57%
C2	DMSO	DOX	PID_S1P_META_PATHWAY	PID_S1P_META_PATHWAY		16	0.5103054	1.3047696	0.16404887	0.4376522	1.0	4374	tags=56%, list=30%, signal=81%
C2	DMSO	DOX	IVANOVA_HEMATOPOIESIS_STEM_CELL_AND_PROGENITOR	IVANOVA_HEMATOPOIESIS_STEM_CELL_AND_PROGENITOR		524	0.2941235	1.3046379	0.006067961	0.43709096	1.0	2786	tags=26%, list=19%, signal=31%
C2	DMSO	DOX	KEGG_AUTOIMMUNE_THYROID_DISEASE	KEGG_AUTOIMMUNE_THYROID_DISEASE		28	0.4367827	1.3044102	0.098662205	0.4368032	1.0	5181	tags=50%, list=36%, signal=78%
C2	DMSO	DOX	REACTOME_PEPTIDE_HORMONE_BIOSYNTHESIS	REACTOME_PEPTIDE_HORMONE_BIOSYNTHESIS		10	0.56431395	1.3043293	0.14440434	0.43614104	1.0	5772	tags=60%, list=40%, signal=100%
C2	DMSO	DOX	VALK_AML_WITH_EVI1	VALK_AML_WITH_EVI1		16	0.5077466	1.3040409	0.1521739	0.436104	1.0	1137	tags=25%, list=8%, signal=27%
C2	DMSO	DOX	MIKKELSEN_IPS_HCP_WITH_H3_UNMETHYLATED	MIKKELSEN_IPS_HCP_WITH_H3_UNMETHYLATED		50	0.39205942	1.3037242	0.0927673	0.43604773	1.0	1888	tags=20%, list=13%, signal=23%
C2	DMSO	DOX	GARGALOVIC_RESPONSE_TO_OXIDIZED_PHOSPHOLIPIDS_YELLOW_DN	GARGALOVIC_RESPONSE_TO_OXIDIZED_PHOSPHOLIPIDS_YELLOW_DN		13	0.53402495	1.3035798	0.14089347	0.4355853	1.0	2533	tags=38%, list=18%, signal=47%
C2	DMSO	DOX	REACTOME_METABOLISM_OF_VITAMINS_AND_COFACTORS	REACTOME_METABOLISM_OF_VITAMINS_AND_COFACTORS		44	0.398734	1.3034552	0.1	0.4350132	1.0	2184	tags=27%, list=15%, signal=32%
C2	DMSO	DOX	PID_INTEGRIN3_PATHWAY	PID_INTEGRIN3_PATHWAY		30	0.43315363	1.3034494	0.12195122	0.43416584	1.0	3839	tags=47%, list=27%, signal=64%
C2	DMSO	DOX	PEREZ_TP53_TARGETS	PEREZ_TP53_TARGETS		835	0.28582302	1.303025	0.0	0.4344072	1.0	2394	tags=24%, list=17%, signal=27%
C2	DMSO	DOX	BIOCARTA_GATA3_PATHWAY	BIOCARTA_GATA3_PATHWAY		12	0.55601984	1.3027943	0.141527	0.43414897	1.0	2242	tags=33%, list=16%, signal=39%
C2	DMSO	DOX	ACEVEDO_LIVER_TUMOR_VS_NORMAL_ADJACENT_TISSUE_DN	ACEVEDO_LIVER_TUMOR_VS_NORMAL_ADJACENT_TISSUE_DN		209	0.31602228	1.302627	0.02733813	0.4337084	1.0	2681	tags=28%, list=19%, signal=34%
C2	DMSO	DOX	SANSOM_APC_TARGETS_DN	SANSOM_APC_TARGETS_DN		286	0.30629453	1.3016651	0.01344086	0.4353883	1.0	1523	tags=15%, list=11%, signal=16%
C2	DMSO	DOX	REACTOME_GLUCOSE_TRANSPORT	REACTOME_GLUCOSE_TRANSPORT		32	0.42511687	1.300421	0.12824957	0.43781975	1.0	4040	tags=50%, list=28%, signal=69%
C2	DMSO	DOX	REACTOME_POTASSIUM_CHANNELS	REACTOME_POTASSIUM_CHANNELS		66	0.37250173	1.2994548	0.08660131	0.4395227	1.0	3788	tags=47%, list=26%, signal=64%
C2	DMSO	DOX	HOSHIDA_LIVER_CANCER_SURVIVAL_DN	HOSHIDA_LIVER_CANCER_SURVIVAL_DN		90	0.35234764	1.2992212	0.0872093	0.43932265	1.0	3813	tags=32%, list=27%, signal=44%
C2	DMSO	DOX	MCBRYAN_PUBERTAL_BREAST_4_5WK_DN	MCBRYAN_PUBERTAL_BREAST_4_5WK_DN		157	0.32761294	1.2991537	0.04532578	0.43867418	1.0	2278	tags=18%, list=16%, signal=22%
C2	DMSO	DOX	NIKOLSKY_MUTATED_AND_AMPLIFIED_IN_BREAST_CANCER	NIKOLSKY_MUTATED_AND_AMPLIFIED_IN_BREAST_CANCER		61	0.3757136	1.297863	0.08426073	0.44125202	1.0	3296	tags=39%, list=23%, signal=51%
C2	DMSO	DOX	STARK_HYPPOCAMPUS_22Q11_DELETION_DN	STARK_HYPPOCAMPUS_22Q11_DELETION_DN		16	0.5004169	1.2975086	0.14821428	0.4412892	1.0	2814	tags=38%, list=20%, signal=47%
C2	DMSO	DOX	LIU_IL13_PRIMING_MODEL	LIU_IL13_PRIMING_MODEL		11	0.56474745	1.2971003	0.16036037	0.4415677	1.0	1974	tags=36%, list=14%, signal=42%
C2	DMSO	DOX	NING_CHRONIC_OBSTRUCTIVE_PULMONARY_DISEASE_DN	NING_CHRONIC_OBSTRUCTIVE_PULMONARY_DISEASE_DN		90	0.3512958	1.2961354	0.09163987	0.44321594	1.0	4312	tags=40%, list=30%, signal=57%
C2	DMSO	DOX	WHITESIDE_CISPLATIN_RESISTANCE_DN	WHITESIDE_CISPLATIN_RESISTANCE_DN		11	0.55121005	1.2960042	0.1545293	0.44271886	1.0	5089	tags=64%, list=35%, signal=99%
C2	DMSO	DOX	REACTOME_AMINO_ACID_AND_OLIGOPEPTIDE_SLC_TRANSPORTERS	REACTOME_AMINO_ACID_AND_OLIGOPEPTIDE_SLC_TRANSPORTERS		36	0.41448337	1.295976	0.11034483	0.44195387	1.0	2166	tags=33%, list=15%, signal=39%
C2	DMSO	DOX	DOANE_RESPONSE_TO_ANDROGEN_UP	DOANE_RESPONSE_TO_ANDROGEN_UP		133	0.33265448	1.2945759	0.05263158	0.44489416	1.0	2037	tags=22%, list=14%, signal=25%
C2	DMSO	DOX	KHETCHOUMIAN_TRIM24_TARGETS_UP	KHETCHOUMIAN_TRIM24_TARGETS_UP		39	0.40211213	1.2939309	0.10702341	0.44574305	1.0	1974	tags=26%, list=14%, signal=30%
C2	DMSO	DOX	TARTE_PLASMA_CELL_VS_PLASMABLAST_UP	TARTE_PLASMA_CELL_VS_PLASMABLAST_UP		284	0.30490163	1.2939056	0.01997337	0.44496098	1.0	4374	tags=42%, list=30%, signal=60%
C2	DMSO	DOX	LY_AGING_MIDDLE_UP	LY_AGING_MIDDLE_UP		13	0.538031	1.2936628	0.16402116	0.44476599	1.0	3402	tags=38%, list=24%, signal=50%
C2	DMSO	DOX	REACTOME_KERATAN_SULFATE_KERATIN_METABOLISM	REACTOME_KERATAN_SULFATE_KERATIN_METABOLISM		24	0.44946837	1.2931721	0.12704174	0.44525468	1.0	2624	tags=29%, list=18%, signal=36%
C2	DMSO	DOX	STEIN_ESRRA_TARGETS_RESPONSIVE_TO_ESTROGEN_UP	STEIN_ESRRA_TARGETS_RESPONSIVE_TO_ESTROGEN_UP		27	0.446431	1.2916634	0.13869864	0.44856796	1.0	3311	tags=44%, list=23%, signal=58%
C2	DMSO	DOX	SATO_SILENCED_BY_DEACETYLATION_IN_PANCREATIC_CANCER	SATO_SILENCED_BY_DEACETYLATION_IN_PANCREATIC_CANCER		37	0.411317	1.2908088	0.11388455	0.4500277	1.0	1866	tags=30%, list=13%, signal=34%
C2	DMSO	DOX	REACTOME_INTRINSIC_PATHWAY	REACTOME_INTRINSIC_PATHWAY		15	0.50350296	1.2898868	0.15864527	0.45179877	1.0	1105	tags=33%, list=8%, signal=36%
C2	DMSO	DOX	KEGG_GRAFT_VERSUS_HOST_DISEASE	KEGG_GRAFT_VERSUS_HOST_DISEASE		25	0.44595486	1.2896314	0.12931034	0.45159695	1.0	5367	tags=48%, list=37%, signal=77%
C2	DMSO	DOX	WONG_IFNA2_RESISTANCE_DN	WONG_IFNA2_RESISTANCE_DN		28	0.43551922	1.288707	0.13014828	0.45330915	1.0	1984	tags=18%, list=14%, signal=21%
C2	DMSO	DOX	REACTOME_PYRUVATE_METABOLISM_AND_CITRIC_ACID_TCA_CYCLE	REACTOME_PYRUVATE_METABOLISM_AND_CITRIC_ACID_TCA_CYCLE		36	0.41664305	1.2886252	0.1182266	0.45269057	1.0	598	tags=14%, list=4%, signal=14%
C2	DMSO	DOX	VERNOCHET_ADIPOGENESIS	VERNOCHET_ADIPOGENESIS		14	0.5121674	1.2876242	0.16578484	0.45461422	1.0	2259	tags=36%, list=16%, signal=42%
C2	DMSO	DOX	SEKI_INFLAMMATORY_RESPONSE_LPS_UP	SEKI_INFLAMMATORY_RESPONSE_LPS_UP		60	0.37135184	1.2874413	0.1024	0.45429263	1.0	3279	tags=38%, list=23%, signal=49%
C2	DMSO	DOX	GRATIAS_RETINOBLASTOMA_16Q24	GRATIAS_RETINOBLASTOMA_16Q24		14	0.5134197	1.2861499	0.17667238	0.4569358	1.0	4843	tags=57%, list=34%, signal=86%
C2	DMSO	DOX	REACTOME_RNA_POL_I_RNA_POL_III_AND_MITOCHONDRIAL_TRANSCRIPTION	REACTOME_RNA_POL_I_RNA_POL_III_AND_MITOCHONDRIAL_TRANSCRIPTION		57	0.37647378	1.2857983	0.092651755	0.4570185	1.0	3052	tags=37%, list=21%, signal=47%
C2	DMSO	DOX	PLASARI_TGFB1_SIGNALING_VIA_NFIC_10HR_DN	PLASARI_TGFB1_SIGNALING_VIA_NFIC_10HR_DN		25	0.44906005	1.285382	0.15053764	0.45729592	1.0	168	tags=16%, list=1%, signal=16%
C2	DMSO	DOX	WATTEL_AUTONOMOUS_THYROID_ADENOMA_UP	WATTEL_AUTONOMOUS_THYROID_ADENOMA_UP		55	0.38286513	1.2847186	0.09259259	0.4583058	1.0	2040	tags=27%, list=14%, signal=32%
C2	DMSO	DOX	REACTOME_BASIGIN_INTERACTIONS	REACTOME_BASIGIN_INTERACTIONS		20	0.47446856	1.2839223	0.15732369	0.45970798	1.0	2166	tags=30%, list=15%, signal=35%
C2	DMSO	DOX	MIKKELSEN_ES_LCP_WITH_H3K27ME3	MIKKELSEN_ES_LCP_WITH_H3K27ME3		12	0.5352366	1.2824327	0.16425993	0.4628634	1.0	1861	tags=25%, list=13%, signal=29%
C2	DMSO	DOX	WEBER_METHYLATED_IN_COLON_CANCER	WEBER_METHYLATED_IN_COLON_CANCER		16	0.49350724	1.2824173	0.15045871	0.46204796	1.0	2669	tags=44%, list=19%, signal=54%
C2	DMSO	DOX	ROPERO_HDAC2_TARGETS	ROPERO_HDAC2_TARGETS		70	0.36667645	1.2796985	0.10063898	0.46873295	1.0	2529	tags=26%, list=18%, signal=31%
C2	DMSO	DOX	SATO_SILENCED_BY_METHYLATION_IN_PANCREATIC_CANCER_1	SATO_SILENCED_BY_METHYLATION_IN_PANCREATIC_CANCER_1		299	0.30087802	1.2779758	0.0338295	0.47272652	1.0	2837	tags=27%, list=20%, signal=33%
C2	DMSO	DOX	PEPPER_CHRONIC_LYMPHOCYTIC_LEUKEMIA_UP	PEPPER_CHRONIC_LYMPHOCYTIC_LEUKEMIA_UP		21	0.46197978	1.2768818	0.14111498	0.47488752	1.0	1432	tags=24%, list=10%, signal=26%
C2	DMSO	DOX	BERTUCCI_MEDULLARY_VS_DUCTAL_BREAST_CANCER_UP	BERTUCCI_MEDULLARY_VS_DUCTAL_BREAST_CANCER_UP		145	0.32676405	1.2766051	0.06506365	0.47488618	1.0	2604	tags=26%, list=18%, signal=32%
C2	DMSO	DOX	PID_LYSOPHOSPHOLIPID_PATHWAY	PID_LYSOPHOSPHOLIPID_PATHWAY		49	0.38491043	1.2765471	0.11162791	0.47419652	1.0	1977	tags=24%, list=14%, signal=28%
C2	DMSO	DOX	ACEVEDO_LIVER_CANCER_DN	ACEVEDO_LIVER_CANCER_DN		423	0.29028082	1.2765257	0.022077922	0.47339046	1.0	3350	tags=30%, list=23%, signal=37%
C2	DMSO	DOX	BIOCARTA_LYM_PATHWAY	BIOCARTA_LYM_PATHWAY		10	0.562869	1.2764796	0.18621974	0.47266847	1.0	2249	tags=50%, list=16%, signal=59%
C2	DMSO	DOX	TONKS_TARGETS_OF_RUNX1_RUNX1T1_FUSION_SUSTAINED_IN_MONOCYTE_UP	TONKS_TARGETS_OF_RUNX1_RUNX1T1_FUSION_SUSTAINED_IN_MONOCYTE_UP		18	0.4828953	1.2759774	0.15478261	0.4731315	1.0	2059	tags=28%, list=14%, signal=32%
C2	DMSO	DOX	BOSCO_TH1_CYTOTOXIC_MODULE	BOSCO_TH1_CYTOTOXIC_MODULE		79	0.353976	1.2759548	0.09653092	0.4723467	1.0	1904	tags=20%, list=13%, signal=23%
C2	DMSO	DOX	GOUYER_TATI_TARGETS_DN	GOUYER_TATI_TARGETS_DN		15	0.50394773	1.2754866	0.15977444	0.47288328	1.0	3590	tags=47%, list=25%, signal=62%
C2	DMSO	DOX	DAUER_STAT3_TARGETS_UP	DAUER_STAT3_TARGETS_UP		38	0.40438798	1.2748878	0.14642262	0.47367764	1.0	3115	tags=42%, list=22%, signal=54%
C2	DMSO	DOX	REACTOME_LIPID_DIGESTION_MOBILIZATION_AND_TRANSPORT	REACTOME_LIPID_DIGESTION_MOBILIZATION_AND_TRANSPORT		37	0.41048607	1.2741292	0.09122203	0.47493353	1.0	3201	tags=35%, list=22%, signal=45%
C2	DMSO	DOX	REACTOME_REGULATION_OF_INSULIN_LIKE_GROWTH_FACTOR_IGF_ACTIVITY_BY_INSULIN_LIKE_GROWTH_FACTOR_BINDING_PROTEINS_IGFBPS	REACTOME_REGULATION_OF_INSULIN_LIKE_GROWTH_FACTOR_IGF_ACTIVITY_BY_INSULIN_LIKE_GROWTH_FACTOR_BINDING_PROTEINS_IGFBPS		14	0.50859034	1.2732277	0.16487455	0.47652528	1.0	3965	tags=50%, list=28%, signal=69%
C2	DMSO	DOX	HUMMEL_BURKITTS_LYMPHOMA_DN	HUMMEL_BURKITTS_LYMPHOMA_DN		13	0.52707696	1.2729365	0.18063314	0.47644222	1.0	4331	tags=54%, list=30%, signal=77%
C2	DMSO	DOX	SHANK_TAL1_TARGETS_DN	SHANK_TAL1_TARGETS_DN		10	0.5636431	1.2728603	0.18450184	0.47580767	1.0	1707	tags=50%, list=12%, signal=57%
C2	DMSO	DOX	TONKS_TARGETS_OF_RUNX1_RUNX1T1_FUSION_GRANULOCYTE_UP	TONKS_TARGETS_OF_RUNX1_RUNX1T1_FUSION_GRANULOCYTE_UP		48	0.38824108	1.2717102	0.13204509	0.47825202	1.0	2116	tags=29%, list=15%, signal=34%
C2	DMSO	DOX	HOQUE_METHYLATED_IN_CANCER	HOQUE_METHYLATED_IN_CANCER		47	0.3887866	1.2715179	0.11292962	0.47796366	1.0	2282	tags=26%, list=16%, signal=30%
C2	DMSO	DOX	REACTOME_CLASS_A1_RHODOPSIN_LIKE_RECEPTORS	REACTOME_CLASS_A1_RHODOPSIN_LIKE_RECEPTORS		241	0.3056942	1.2714264	0.04494382	0.47733298	1.0	1943	tags=15%, list=14%, signal=17%
C2	DMSO	DOX	GU_PDEF_TARGETS_DN	GU_PDEF_TARGETS_DN		26	0.43612745	1.2710679	0.1443124	0.47753453	1.0	2837	tags=31%, list=20%, signal=38%
C2	DMSO	DOX	TAVOR_CEBPA_TARGETS_DN	TAVOR_CEBPA_TARGETS_DN		24	0.44809914	1.2707266	0.14808652	0.4776248	1.0	1190	tags=21%, list=8%, signal=23%
C2	DMSO	DOX	BAELDE_DIABETIC_NEPHROPATHY_UP	BAELDE_DIABETIC_NEPHROPATHY_UP		62	0.3656044	1.2698342	0.09656301	0.47923088	1.0	2419	tags=26%, list=17%, signal=31%
C2	DMSO	DOX	REACTOME_VIRAL_MESSENGER_RNA_SYNTHESIS	REACTOME_VIRAL_MESSENGER_RNA_SYNTHESIS		14	0.52225536	1.2687706	0.16666667	0.48140383	1.0	5391	tags=71%, list=38%, signal=114%
C2	DMSO	DOX	ONDER_CDH1_TARGETS_3_UP	ONDER_CDH1_TARGETS_3_UP		13	0.5186788	1.2687622	0.16245487	0.48058373	1.0	1712	tags=23%, list=12%, signal=26%
C2	DMSO	DOX	BROWNE_HCMV_INFECTION_24HR_UP	BROWNE_HCMV_INFECTION_24HR_UP		111	0.33046237	1.2680459	0.09147287	0.48173922	1.0	2447	tags=28%, list=17%, signal=33%
C2	DMSO	DOX	REACTOME_PLATELET_AGGREGATION_PLUG_FORMATION	REACTOME_PLATELET_AGGREGATION_PLUG_FORMATION		31	0.41553432	1.2679548	0.121527776	0.48115072	1.0	2138	tags=26%, list=15%, signal=30%
C2	DMSO	DOX	ST_MYOCYTE_AD_PATHWAY	ST_MYOCYTE_AD_PATHWAY		22	0.459184	1.2664621	0.15194346	0.48437202	1.0	2133	tags=23%, list=15%, signal=27%
C2	DMSO	DOX	NIELSEN_SYNOVIAL_SARCOMA_UP	NIELSEN_SYNOVIAL_SARCOMA_UP		13	0.5127905	1.2655693	0.18067978	0.48601255	1.0	2237	tags=31%, list=16%, signal=36%
C2	DMSO	DOX	MIYAGAWA_TARGETS_OF_EWSR1_ETS_FUSIONS_UP	MIYAGAWA_TARGETS_OF_EWSR1_ETS_FUSIONS_UP		196	0.31012365	1.265507	0.052173913	0.48535472	1.0	1846	tags=21%, list=13%, signal=24%
C2	DMSO	DOX	MAHADEVAN_RESPONSE_TO_MP470_DN	MAHADEVAN_RESPONSE_TO_MP470_DN		18	0.4803848	1.2655042	0.18971631	0.48451433	1.0	3512	tags=50%, list=24%, signal=66%
C2	DMSO	DOX	CUI_TCF21_TARGETS_DN	CUI_TCF21_TARGETS_DN		21	0.46240133	1.2652242	0.16089965	0.4844026	1.0	1465	tags=33%, list=10%, signal=37%
C2	DMSO	DOX	KEGG_CYTOKINE_CYTOKINE_RECEPTOR_INTERACTION	KEGG_CYTOKINE_CYTOKINE_RECEPTOR_INTERACTION		210	0.30897892	1.2636696	0.046478875	0.48800424	1.0	2147	tags=19%, list=15%, signal=22%
C2	DMSO	DOX	AMIT_SERUM_RESPONSE_60_MCF10A	AMIT_SERUM_RESPONSE_60_MCF10A		50	0.3802354	1.2626166	0.12166667	0.4901713	1.0	3459	tags=36%, list=24%, signal=47%
C2	DMSO	DOX	FUJII_YBX1_TARGETS_UP	FUJII_YBX1_TARGETS_UP		29	0.4226815	1.2625937	0.16225165	0.48938015	1.0	4162	tags=45%, list=29%, signal=63%
C2	DMSO	DOX	PARK_APL_PATHOGENESIS_DN	PARK_APL_PATHOGENESIS_DN		42	0.39037088	1.2624357	0.14492753	0.48897952	1.0	3405	tags=40%, list=24%, signal=53%
C2	DMSO	DOX	XU_RESPONSE_TO_TRETINOIN_AND_NSC682994_DN	XU_RESPONSE_TO_TRETINOIN_AND_NSC682994_DN		15	0.5047759	1.2624347	0.18038529	0.48813376	1.0	2625	tags=47%, list=18%, signal=57%
C2	DMSO	DOX	MARTINEZ_TP53_TARGETS_DN	MARTINEZ_TP53_TARGETS_DN		443	0.28986382	1.2611874	0.019157087	0.49082425	1.0	3944	tags=32%, list=27%, signal=42%
C2	DMSO	DOX	REACTOME_TRANSCRIPTIONAL_REGULATION_OF_WHITE_ADIPOCYTE_DIFFERENTIATION	REACTOME_TRANSCRIPTIONAL_REGULATION_OF_WHITE_ADIPOCYTE_DIFFERENTIATION		58	0.37169784	1.2611252	0.12164297	0.4901572	1.0	4079	tags=38%, list=28%, signal=53%
C2	DMSO	DOX	CAMPS_COLON_CANCER_COPY_NUMBER_UP	CAMPS_COLON_CANCER_COPY_NUMBER_UP		64	0.36552927	1.2605966	0.13050571	0.49088213	1.0	2184	tags=23%, list=15%, signal=28%
C2	DMSO	DOX	REACTOME_INTEGRIN_CELL_SURFACE_INTERACTIONS	REACTOME_INTEGRIN_CELL_SURFACE_INTERACTIONS		50	0.3806554	1.2605132	0.12457338	0.49026862	1.0	2249	tags=24%, list=16%, signal=28%
C2	DMSO	DOX	KIM_WT1_TARGETS_8HR_UP	KIM_WT1_TARGETS_8HR_UP		127	0.33082092	1.2597672	0.071428575	0.49159336	1.0	2986	tags=31%, list=21%, signal=38%
C2	DMSO	DOX	VALK_AML_CLUSTER_9	VALK_AML_CLUSTER_9		26	0.43693957	1.259652	0.17162873	0.49104488	1.0	1512	tags=23%, list=11%, signal=26%
C2	DMSO	DOX	FOURNIER_ACINAR_DEVELOPMENT_EARLY_UP	FOURNIER_ACINAR_DEVELOPMENT_EARLY_UP		16	0.48173508	1.2596194	0.16607773	0.49028152	1.0	671	tags=25%, list=5%, signal=26%
C2	DMSO	DOX	REACTOME_CELL_SURFACE_INTERACTIONS_AT_THE_VASCULAR_WALL	REACTOME_CELL_SURFACE_INTERACTIONS_AT_THE_VASCULAR_WALL		58	0.36774194	1.2585155	0.122977346	0.4927451	1.0	3343	tags=34%, list=23%, signal=45%
C2	DMSO	DOX	REACTOME_TRANSCRIPTION	REACTOME_TRANSCRIPTION		130	0.32527053	1.2579085	0.07348703	0.49369076	1.0	3052	tags=29%, list=21%, signal=37%
C2	DMSO	DOX	PID_NFAT_TFPATHWAY	PID_NFAT_TFPATHWAY		40	0.4019839	1.2578657	0.14072847	0.49294862	1.0	2823	tags=40%, list=20%, signal=50%
C2	DMSO	DOX	VANOEVELEN_MYOGENESIS_SIN3A_TARGETS	VANOEVELEN_MYOGENESIS_SIN3A_TARGETS		182	0.30950564	1.257528	0.05865522	0.49307072	1.0	3653	tags=36%, list=25%, signal=48%
C2	DMSO	DOX	NEWMAN_ERCC6_TARGETS_DN	NEWMAN_ERCC6_TARGETS_DN		29	0.42017666	1.2574205	0.16779661	0.4925328	1.0	866	tags=21%, list=6%, signal=22%
C2	DMSO	DOX	LI_CYTIDINE_ANALOG_PATHWAY	LI_CYTIDINE_ANALOG_PATHWAY		13	0.5143695	1.2573528	0.18327402	0.4918557	1.0	438	tags=23%, list=3%, signal=24%
C2	DMSO	DOX	BIOCARTA_EXTRINSIC_PATHWAY	BIOCARTA_EXTRINSIC_PATHWAY		13	0.5038571	1.257023	0.20344828	0.491906	1.0	2808	tags=38%, list=20%, signal=48%
C2	DMSO	DOX	WANG_HCP_PROSTATE_CANCER	WANG_HCP_PROSTATE_CANCER		92	0.33982438	1.2569742	0.08446456	0.49121708	1.0	3007	tags=28%, list=21%, signal=36%
C2	DMSO	DOX	LI_DCP2_BOUND_MRNA	LI_DCP2_BOUND_MRNA		76	0.35019267	1.2567512	0.097288676	0.49102095	1.0	4183	tags=36%, list=29%, signal=50%
C2	DMSO	DOX	MILI_PSEUDOPODIA_HAPTOTAXIS_DN	MILI_PSEUDOPODIA_HAPTOTAXIS_DN		544	0.28258178	1.2565105	0.015834348	0.4909124	1.0	3195	tags=27%, list=22%, signal=33%
C2	DMSO	DOX	AZARE_STAT3_TARGETS	AZARE_STAT3_TARGETS		17	0.48649576	1.2560555	0.18353345	0.49142572	1.0	5409	tags=59%, list=38%, signal=94%
C2	DMSO	DOX	PID_ARF6_DOWNSTREAM_PATHWAY	PID_ARF6_DOWNSTREAM_PATHWAY		13	0.52246535	1.2558595	0.16981132	0.49115533	1.0	5974	tags=77%, list=42%, signal=132%
C2	DMSO	DOX	MIKKELSEN_IPS_ICP_WITH_H3K4ME3_AND_H327ME3	MIKKELSEN_IPS_ICP_WITH_H3K4ME3_AND_H327ME3		92	0.33876577	1.2555224	0.114583336	0.49130097	1.0	2555	tags=27%, list=18%, signal=33%
C2	DMSO	DOX	AMIT_SERUM_RESPONSE_40_MCF10A	AMIT_SERUM_RESPONSE_40_MCF10A		26	0.42593956	1.2555106	0.16548042	0.49050215	1.0	3877	tags=46%, list=27%, signal=63%
C2	DMSO	DOX	KYNG_DNA_DAMAGE_BY_UV	KYNG_DNA_DAMAGE_BY_UV		52	0.37220615	1.2554619	0.12295082	0.4898431	1.0	1771	tags=25%, list=12%, signal=28%
C2	DMSO	DOX	WILCOX_RESPONSE_TO_PROGESTERONE_DN	WILCOX_RESPONSE_TO_PROGESTERONE_DN		48	0.3876047	1.255082	0.13816926	0.49009234	1.0	3456	tags=33%, list=24%, signal=44%
C2	DMSO	DOX	CROMER_METASTASIS_DN	CROMER_METASTASIS_DN		64	0.35342133	1.2548516	0.11677632	0.4899265	1.0	2407	tags=25%, list=17%, signal=30%
C2	DMSO	DOX	ST_WNT_BETA_CATENIN_PATHWAY	ST_WNT_BETA_CATENIN_PATHWAY		31	0.41593885	1.2543926	0.15859766	0.4904356	1.0	4861	tags=55%, list=34%, signal=83%
C2	DMSO	DOX	SMIRNOV_RESPONSE_TO_IR_2HR_UP	SMIRNOV_RESPONSE_TO_IR_2HR_UP		42	0.3897664	1.2530541	0.14715719	0.4934462	1.0	3358	tags=36%, list=23%, signal=46%
C2	DMSO	DOX	OHM_METHYLATED_IN_ADULT_CANCERS	OHM_METHYLATED_IN_ADULT_CANCERS		21	0.4503321	1.2527778	0.17574692	0.49336824	1.0	1846	tags=29%, list=13%, signal=33%
C2	DMSO	DOX	HUMMERICH_MALIGNANT_SKIN_TUMOR_UP	HUMMERICH_MALIGNANT_SKIN_TUMOR_UP		10	0.5546745	1.2527419	0.21328671	0.49265018	1.0	4123	tags=40%, list=29%, signal=56%
C2	DMSO	DOX	CASORELLI_ACUTE_PROMYELOCYTIC_LEUKEMIA_UP	CASORELLI_ACUTE_PROMYELOCYTIC_LEUKEMIA_UP		128	0.32051829	1.2526933	0.08242613	0.49199948	1.0	3262	tags=33%, list=23%, signal=42%
C2	DMSO	DOX	DARWICHE_PAPILLOMA_RISK_HIGH_VS_LOW_DN	DARWICHE_PAPILLOMA_RISK_HIGH_VS_LOW_DN		23	0.44467717	1.2524014	0.17657046	0.49199656	1.0	1033	tags=22%, list=7%, signal=23%
C2	DMSO	DOX	FALVELLA_SMOKERS_WITH_LUNG_CANCER	FALVELLA_SMOKERS_WITH_LUNG_CANCER		65	0.35486665	1.2519292	0.10608424	0.49261993	1.0	3512	tags=31%, list=24%, signal=41%
C2	DMSO	DOX	MORI_IMMATURE_B_LYMPHOCYTE_UP	MORI_IMMATURE_B_LYMPHOCYTE_UP		41	0.39571118	1.2508365	0.1388889	0.494961	1.0	4230	tags=44%, list=29%, signal=62%
C2	DMSO	DOX	NABA_ECM_AFFILIATED	NABA_ECM_AFFILIATED		117	0.32784048	1.2503196	0.09509202	0.49568632	1.0	4062	tags=38%, list=28%, signal=53%
C2	DMSO	DOX	HELLER_HDAC_TARGETS_SILENCED_BY_METHYLATION_DN	HELLER_HDAC_TARGETS_SILENCED_BY_METHYLATION_DN		222	0.3046966	1.2497648	0.049365304	0.49631953	1.0	3343	tags=31%, list=23%, signal=40%
C2	DMSO	DOX	REACTOME_GLUCONEOGENESIS	REACTOME_GLUCONEOGENESIS		22	0.44664872	1.2492911	0.16385135	0.49681404	1.0	4981	tags=55%, list=35%, signal=83%
C2	DMSO	DOX	CADWELL_ATG16L1_TARGETS_UP	CADWELL_ATG16L1_TARGETS_UP		83	0.34754986	1.2482817	0.115264796	0.49886745	1.0	2954	tags=33%, list=21%, signal=41%
C2	DMSO	DOX	NIELSEN_LEIOMYOSARCOMA_DN	NIELSEN_LEIOMYOSARCOMA_DN		11	0.5435028	1.2482442	0.1971831	0.49814662	1.0	859	tags=27%, list=6%, signal=29%
C2	DMSO	DOX	BIOCARTA_PITX2_PATHWAY	BIOCARTA_PITX2_PATHWAY		13	0.5146246	1.2477607	0.20332718	0.49873176	1.0	2736	tags=38%, list=19%, signal=47%
C2	DMSO	DOX	SINGH_NFE2L2_TARGETS	SINGH_NFE2L2_TARGETS		13	0.5118319	1.2476789	0.19326241	0.49816436	1.0	3693	tags=46%, list=26%, signal=62%
C2	DMSO	DOX	PIONTEK_PKD1_TARGETS_UP	PIONTEK_PKD1_TARGETS_UP		30	0.42116445	1.2476681	0.16006884	0.49739516	1.0	3364	tags=33%, list=23%, signal=43%
C2	DMSO	DOX	REACTOME_GAP_JUNCTION_ASSEMBLY	REACTOME_GAP_JUNCTION_ASSEMBLY		15	0.50045156	1.2476351	0.17825311	0.4966899	1.0	1999	tags=20%, list=14%, signal=23%
C2	DMSO	DOX	JAIN_NFKB_SIGNALING	JAIN_NFKB_SIGNALING		58	0.37088883	1.2466203	0.12561983	0.4987634	1.0	3652	tags=33%, list=25%, signal=44%
C2	DMSO	DOX	REACTOME_G_ALPHA_I_SIGNALLING_EVENTS	REACTOME_G_ALPHA_I_SIGNALLING_EVENTS		151	0.31370446	1.2465827	0.07906296	0.4980977	1.0	1975	tags=17%, list=14%, signal=20%
C2	DMSO	DOX	VARELA_ZMPSTE24_TARGETS_UP	VARELA_ZMPSTE24_TARGETS_UP		33	0.41183499	1.2461154	0.17508417	0.4986591	1.0	1932	tags=27%, list=13%, signal=31%
C2	DMSO	DOX	GINESTIER_BREAST_CANCER_20Q13_AMPLIFICATION_DN	GINESTIER_BREAST_CANCER_20Q13_AMPLIFICATION_DN		130	0.32248345	1.2458222	0.068313956	0.49871534	1.0	2511	tags=25%, list=17%, signal=30%
C2	DMSO	DOX	NABA_ECM_REGULATORS	NABA_ECM_REGULATORS		173	0.31188312	1.2445658	0.06818182	0.5015746	1.0	1925	tags=18%, list=13%, signal=20%
C2	DMSO	DOX	CEBALLOS_TARGETS_OF_TP53_AND_MYC_UP	CEBALLOS_TARGETS_OF_TP53_AND_MYC_UP		18	0.47098425	1.2444555	0.1881356	0.5010789	1.0	2775	tags=28%, list=19%, signal=34%
C2	DMSO	DOX	PID_SYNDECAN_1_PATHWAY	PID_SYNDECAN_1_PATHWAY		27	0.4171832	1.2444295	0.14590164	0.5003512	1.0	1035	tags=22%, list=7%, signal=24%
C2	DMSO	DOX	WEIGEL_OXIDATIVE_STRESS_RESPONSE	WEIGEL_OXIDATIVE_STRESS_RESPONSE		26	0.4180461	1.2442522	0.16909091	0.5000512	1.0	5424	tags=62%, list=38%, signal=99%
C2	DMSO	DOX	DELACROIX_RAR_TARGETS_UP	DELACROIX_RAR_TARGETS_UP		40	0.39216602	1.243829	0.15789473	0.50042754	1.0	2830	tags=35%, list=20%, signal=43%
C2	DMSO	DOX	XU_HGF_SIGNALING_NOT_VIA_AKT1_48HR_UP	XU_HGF_SIGNALING_NOT_VIA_AKT1_48HR_UP		26	0.42930236	1.2437955	0.17876107	0.49973118	1.0	3746	tags=42%, list=26%, signal=57%
C2	DMSO	DOX	KYNG_RESPONSE_TO_H2O2_VIA_ERCC6_DN	KYNG_RESPONSE_TO_H2O2_VIA_ERCC6_DN		39	0.39728674	1.2434745	0.14563107	0.4998909	1.0	102	tags=8%, list=1%, signal=8%
C2	DMSO	DOX	BECKER_TAMOXIFEN_RESISTANCE_UP	BECKER_TAMOXIFEN_RESISTANCE_UP		43	0.3858019	1.2432901	0.14471544	0.49965933	1.0	1492	tags=21%, list=10%, signal=23%
C2	DMSO	DOX	REACTOME_TRANSPORT_OF_MATURE_TRANSCRIPT_TO_CYTOPLASM	REACTOME_TRANSPORT_OF_MATURE_TRANSCRIPT_TO_CYTOPLASM		46	0.37998456	1.2423564	0.15334421	0.5014373	1.0	5423	tags=57%, list=38%, signal=91%
C2	DMSO	DOX	RAMALHO_STEMNESS_DN	RAMALHO_STEMNESS_DN		54	0.36716872	1.2422363	0.125	0.500951	1.0	3930	tags=41%, list=27%, signal=56%
C2	DMSO	DOX	TIEN_INTESTINE_PROBIOTICS_2HR_UP	TIEN_INTESTINE_PROBIOTICS_2HR_UP		20	0.44583338	1.2421309	0.17147708	0.500422	1.0	4796	tags=45%, list=33%, signal=67%
C2	DMSO	DOX	DAZARD_RESPONSE_TO_UV_NHEK_UP	DAZARD_RESPONSE_TO_UV_NHEK_UP		192	0.30214757	1.2415692	0.06258891	0.5011469	1.0	4782	tags=46%, list=33%, signal=68%
C2	DMSO	DOX	RUAN_RESPONSE_TO_TROGLITAZONE_UP	RUAN_RESPONSE_TO_TROGLITAZONE_UP		24	0.44040534	1.2413294	0.19435216	0.5010604	1.0	2830	tags=33%, list=20%, signal=41%
C2	DMSO	DOX	NIKOLSKY_BREAST_CANCER_5P15_AMPLICON	NIKOLSKY_BREAST_CANCER_5P15_AMPLICON		21	0.44380853	1.2412859	0.1729452	0.5004036	1.0	3460	tags=43%, list=24%, signal=56%
C2	DMSO	DOX	REACTOME_SIGNALING_BY_GPCR	REACTOME_SIGNALING_BY_GPCR		591	0.27743757	1.2412411	0.018226003	0.4997261	1.0	1977	tags=13%, list=14%, signal=14%
C2	DMSO	DOX	REACTOME_NEGATIVE_REGULATION_OF_FGFR_SIGNALING	REACTOME_NEGATIVE_REGULATION_OF_FGFR_SIGNALING		25	0.42656156	1.2406545	0.17517006	0.50072694	1.0	5183	tags=52%, list=36%, signal=81%
C2	DMSO	DOX	VANDESLUIS_NORMAL_EMBRYOS_DN	VANDESLUIS_NORMAL_EMBRYOS_DN		16	0.48073298	1.2405864	0.19343066	0.50014955	1.0	4157	tags=63%, list=29%, signal=88%
C2	DMSO	DOX	PID_CD8_TCR_DOWNSTREAM_PATHWAY	PID_CD8_TCR_DOWNSTREAM_PATHWAY		43	0.37901434	1.240409	0.15059222	0.49986374	1.0	4028	tags=40%, list=28%, signal=55%
C2	DMSO	DOX	SWEET_LUNG_CANCER_KRAS_UP	SWEET_LUNG_CANCER_KRAS_UP		391	0.28374487	1.2373145	0.043256998	0.5078896	1.0	3320	tags=29%, list=23%, signal=36%
C2	DMSO	DOX	KLEIN_PRIMARY_EFFUSION_LYMPHOMA_UP	KLEIN_PRIMARY_EFFUSION_LYMPHOMA_UP		42	0.38882118	1.2371308	0.15371622	0.5076389	1.0	4067	tags=40%, list=28%, signal=56%
C2	DMSO	DOX	KEGG_HUNTINGTONS_DISEASE	KEGG_HUNTINGTONS_DISEASE		144	0.31303495	1.2371188	0.09687034	0.50688326	1.0	5119	tags=44%, list=36%, signal=68%
C2	DMSO	DOX	RAMASWAMY_METASTASIS_DN	RAMASWAMY_METASTASIS_DN		41	0.38575128	1.2368435	0.16026711	0.5069111	1.0	2269	tags=34%, list=16%, signal=40%
C2	DMSO	DOX	REACTOME_REGULATION_OF_BETA_CELL_DEVELOPMENT	REACTOME_REGULATION_OF_BETA_CELL_DEVELOPMENT		25	0.4248115	1.2366326	0.18683274	0.5067218	1.0	812	tags=12%, list=6%, signal=13%
C2	DMSO	DOX	WATANABE_COLON_CANCER_MSI_VS_MSS_UP	WATANABE_COLON_CANCER_MSI_VS_MSS_UP		16	0.48746896	1.2343175	0.22007042	0.51245433	1.0	1347	tags=19%, list=9%, signal=21%
C2	DMSO	DOX	GERHOLD_ADIPOGENESIS_DN	GERHOLD_ADIPOGENESIS_DN		55	0.36778396	1.2342606	0.15282393	0.5118217	1.0	3773	tags=35%, list=26%, signal=47%
C2	DMSO	DOX	PID_TAP63_PATHWAY	PID_TAP63_PATHWAY		46	0.38071382	1.2332585	0.15284553	0.5139573	1.0	950	tags=15%, list=7%, signal=16%
C2	DMSO	DOX	NAKAYAMA_SOFT_TISSUE_TUMORS_PCA1_DN	NAKAYAMA_SOFT_TISSUE_TUMORS_PCA1_DN		56	0.36842874	1.2332375	0.15635179	0.5132349	1.0	4451	tags=52%, list=31%, signal=75%
C2	DMSO	DOX	LIU_PROSTATE_CANCER_DN	LIU_PROSTATE_CANCER_DN		340	0.2859364	1.2331673	0.05263158	0.5126674	1.0	3059	tags=28%, list=21%, signal=34%
C2	DMSO	DOX	LEE_CALORIE_RESTRICTION_MUSCLE_UP	LEE_CALORIE_RESTRICTION_MUSCLE_UP		35	0.39585596	1.2328345	0.1687898	0.5128134	1.0	2299	tags=26%, list=16%, signal=31%
C2	DMSO	DOX	REACTOME_TERMINATION_OF_O_GLYCAN_BIOSYNTHESIS	REACTOME_TERMINATION_OF_O_GLYCAN_BIOSYNTHESIS		15	0.49275854	1.2327232	0.21201414	0.5123278	1.0	1070	tags=27%, list=7%, signal=29%
C2	DMSO	DOX	HEIDENBLAD_AMPLICON_8Q24_UP	HEIDENBLAD_AMPLICON_8Q24_UP		24	0.43146086	1.2326931	0.18300654	0.5116304	1.0	1387	tags=25%, list=10%, signal=28%
C2	DMSO	DOX	BIOCARTA_CTCF_PATHWAY	BIOCARTA_CTCF_PATHWAY		21	0.44847876	1.2325938	0.19715808	0.5111085	1.0	546	tags=14%, list=4%, signal=15%
C2	DMSO	DOX	MCBRYAN_TERMINAL_END_BUD_UP	MCBRYAN_TERMINAL_END_BUD_UP		11	0.53375494	1.2318845	0.22183098	0.51241565	1.0	4367	tags=73%, list=30%, signal=104%
C2	DMSO	DOX	PRAMOONJAGO_SOX4_TARGETS_UP	PRAMOONJAGO_SOX4_TARGETS_UP		44	0.3826353	1.2314638	0.1638796	0.5127612	1.0	1910	tags=27%, list=13%, signal=31%
C2	DMSO	DOX	MCDOWELL_ACUTE_LUNG_INJURY_UP	MCDOWELL_ACUTE_LUNG_INJURY_UP		43	0.3776123	1.2309877	0.15656565	0.5133238	1.0	4132	tags=47%, list=29%, signal=65%
C2	DMSO	DOX	ROSS_AML_WITH_PML_RARA_FUSION	ROSS_AML_WITH_PML_RARA_FUSION		58	0.3557658	1.2307272	0.14814815	0.513263	1.0	3456	tags=40%, list=24%, signal=52%
C2	DMSO	DOX	TANAKA_METHYLATED_IN_ESOPHAGEAL_CARCINOMA	TANAKA_METHYLATED_IN_ESOPHAGEAL_CARCINOMA		76	0.34293407	1.2306883	0.13771518	0.5126079	1.0	2687	tags=26%, list=19%, signal=32%
C2	DMSO	DOX	BASSO_CD40_SIGNALING_UP	BASSO_CD40_SIGNALING_UP		82	0.3361232	1.2305521	0.1196319	0.51220345	1.0	3355	tags=37%, list=23%, signal=47%
C2	DMSO	DOX	LEE_NEURAL_CREST_STEM_CELL_DN	LEE_NEURAL_CREST_STEM_CELL_DN		86	0.33742946	1.2301563	0.129771	0.5125647	1.0	2896	tags=30%, list=20%, signal=38%
C2	DMSO	DOX	COLIN_PILOCYTIC_ASTROCYTOMA_VS_GLIOBLASTOMA_UP	COLIN_PILOCYTIC_ASTROCYTOMA_VS_GLIOBLASTOMA_UP		29	0.41859037	1.2293661	0.19332162	0.51413494	1.0	3512	tags=31%, list=24%, signal=41%
C2	DMSO	DOX	PECE_MAMMARY_STEM_CELL_UP	PECE_MAMMARY_STEM_CELL_UP		110	0.32685614	1.2289883	0.12556054	0.5144564	1.0	5542	tags=57%, list=39%, signal=93%
C2	DMSO	DOX	NADLER_HYPERGLYCEMIA_AT_OBESITY	NADLER_HYPERGLYCEMIA_AT_OBESITY		48	0.37809733	1.2275492	0.15511551	0.51777744	1.0	3266	tags=35%, list=23%, signal=46%
C2	DMSO	DOX	SANSOM_APC_MYC_TARGETS	SANSOM_APC_MYC_TARGETS		172	0.30863497	1.2274127	0.078984484	0.51739085	1.0	3808	tags=35%, list=27%, signal=48%
C2	DMSO	DOX	KIM_WT1_TARGETS_12HR_UP	KIM_WT1_TARGETS_12HR_UP		124	0.31802228	1.2268864	0.12332838	0.5181307	1.0	2059	tags=24%, list=14%, signal=28%
C2	DMSO	DOX	REACTOME_NEURONAL_SYSTEM	REACTOME_NEURONAL_SYSTEM		173	0.30571252	1.2258112	0.078431375	0.5205062	1.0	2237	tags=23%, list=16%, signal=27%
C2	DMSO	DOX	LUI_TARGETS_OF_PAX8_PPARG_FUSION	LUI_TARGETS_OF_PAX8_PPARG_FUSION		28	0.4098646	1.2253544	0.18227425	0.5211188	1.0	5305	tags=71%, list=37%, signal=113%
C2	DMSO	DOX	HSIAO_LIVER_SPECIFIC_GENES	HSIAO_LIVER_SPECIFIC_GENES		195	0.29909542	1.225258	0.09305761	0.52060676	1.0	3148	tags=26%, list=22%, signal=32%
C2	DMSO	DOX	KEGG_SYSTEMIC_LUPUS_ERYTHEMATOSUS	KEGG_SYSTEMIC_LUPUS_ERYTHEMATOSUS		51	0.36229068	1.224334	0.15322581	0.5224827	1.0	6011	tags=63%, list=42%, signal=108%
C2	DMSO	DOX	ZEMBUTSU_SENSITIVITY_TO_NIMUSTINE	ZEMBUTSU_SENSITIVITY_TO_NIMUSTINE		14	0.48289016	1.2236356	0.2270364	0.52371824	1.0	4555	tags=57%, list=32%, signal=84%
C2	DMSO	DOX	KIM_GASTRIC_CANCER_CHEMOSENSITIVITY	KIM_GASTRIC_CANCER_CHEMOSENSITIVITY		78	0.3365982	1.2224283	0.12923077	0.52636534	1.0	3260	tags=37%, list=23%, signal=48%
C2	DMSO	DOX	SIMBULAN_UV_RESPONSE_NORMAL_DN	SIMBULAN_UV_RESPONSE_NORMAL_DN		26	0.42526734	1.2214521	0.17006803	0.5284112	1.0	1541	tags=31%, list=11%, signal=34%
C2	DMSO	DOX	TURASHVILI_BREAST_DUCTAL_CARCINOMA_VS_DUCTAL_NORMAL_DN	TURASHVILI_BREAST_DUCTAL_CARCINOMA_VS_DUCTAL_NORMAL_DN		136	0.3115859	1.2212793	0.1068814	0.52815086	1.0	2016	tags=20%, list=14%, signal=23%
C2	DMSO	DOX	WACKER_HYPOXIA_TARGETS_OF_VHL	WACKER_HYPOXIA_TARGETS_OF_VHL		11	0.5168888	1.2210342	0.22751322	0.5281095	1.0	3603	tags=55%, list=25%, signal=73%
C2	DMSO	DOX	REACTOME_MITOCHONDRIAL_TRNA_AMINOACYLATION	REACTOME_MITOCHONDRIAL_TRNA_AMINOACYLATION		17	0.46071365	1.2206184	0.20788531	0.528525	1.0	3091	tags=35%, list=22%, signal=45%
C2	DMSO	DOX	REACTOME_P75NTR_SIGNALS_VIA_NFKB	REACTOME_P75NTR_SIGNALS_VIA_NFKB		10	0.5257247	1.2203262	0.23251417	0.52859354	1.0	1587	tags=20%, list=11%, signal=22%
C2	DMSO	DOX	KAMIKUBO_MYELOID_CEBPA_NETWORK	KAMIKUBO_MYELOID_CEBPA_NETWORK		24	0.42733282	1.2197583	0.19621342	0.52942693	1.0	1621	tags=38%, list=11%, signal=42%
C2	DMSO	DOX	VALK_AML_CLUSTER_7	VALK_AML_CLUSTER_7		19	0.44605392	1.2196919	0.21008404	0.528835	1.0	2325	tags=37%, list=16%, signal=44%
C2	DMSO	DOX	PARK_TRETINOIN_RESPONSE_AND_PML_RARA_FUSION	PARK_TRETINOIN_RESPONSE_AND_PML_RARA_FUSION		28	0.41231808	1.2195715	0.20067453	0.5283973	1.0	1795	tags=25%, list=13%, signal=29%
C2	DMSO	DOX	KIM_MYC_AMPLIFICATION_TARGETS_UP	KIM_MYC_AMPLIFICATION_TARGETS_UP		164	0.30421704	1.2190658	0.09985528	0.52907556	1.0	2374	tags=24%, list=17%, signal=29%
C2	DMSO	DOX	KEGG_RETINOL_METABOLISM	KEGG_RETINOL_METABOLISM		26	0.42333028	1.2186462	0.18244407	0.5296205	1.0	4721	tags=54%, list=33%, signal=80%
C2	DMSO	DOX	REACTOME_REGULATION_OF_WATER_BALANCE_BY_RENAL_AQUAPORINS	REACTOME_REGULATION_OF_WATER_BALANCE_BY_RENAL_AQUAPORINS		28	0.41858298	1.2182498	0.19965278	0.5300204	1.0	2774	tags=25%, list=19%, signal=31%
C2	DMSO	DOX	ZAMORA_NOS2_TARGETS_UP	ZAMORA_NOS2_TARGETS_UP		56	0.363452	1.2179959	0.15270936	0.5299334	1.0	3060	tags=27%, list=21%, signal=34%
C2	DMSO	DOX	HU_GENOTOXIC_DAMAGE_24HR	HU_GENOTOXIC_DAMAGE_24HR		27	0.41300315	1.2179027	0.1876047	0.52946854	1.0	4497	tags=48%, list=31%, signal=70%
C2	DMSO	DOX	REACTOME_TRIGLYCERIDE_BIOSYNTHESIS	REACTOME_TRIGLYCERIDE_BIOSYNTHESIS		30	0.40065205	1.2177233	0.1921824	0.52923846	1.0	1986	tags=23%, list=14%, signal=27%
C2	DMSO	DOX	BROWNE_HCMV_INFECTION_8HR_UP	BROWNE_HCMV_INFECTION_8HR_UP		79	0.34184232	1.2176685	0.14714715	0.5286272	1.0	3522	tags=37%, list=25%, signal=48%
C2	DMSO	DOX	LA_MEN1_TARGETS	LA_MEN1_TARGETS		19	0.45467806	1.2172798	0.21654929	0.5290026	1.0	1274	tags=21%, list=9%, signal=23%
C2	DMSO	DOX	KASLER_HDAC7_TARGETS_1_UP	KASLER_HDAC7_TARGETS_1_UP		162	0.30511475	1.217257	0.099585064	0.5282965	1.0	2848	tags=28%, list=20%, signal=35%
C2	DMSO	DOX	LEE_METASTASIS_AND_ALTERNATIVE_SPLICING_UP	LEE_METASTASIS_AND_ALTERNATIVE_SPLICING_UP		57	0.3611894	1.2172086	0.16828479	0.52767754	1.0	3410	tags=35%, list=24%, signal=46%
C2	DMSO	DOX	LEE_LIVER_CANCER	LEE_LIVER_CANCER		36	0.3904144	1.2168508	0.19720767	0.52796525	1.0	4721	tags=50%, list=33%, signal=74%
C2	DMSO	DOX	CHEN_HOXA5_TARGETS_9HR_UP	CHEN_HOXA5_TARGETS_9HR_UP		180	0.30295038	1.2159059	0.09312321	0.5298961	1.0	3077	tags=29%, list=21%, signal=37%
C2	DMSO	DOX	SHIN_B_CELL_LYMPHOMA_CLUSTER_2	SHIN_B_CELL_LYMPHOMA_CLUSTER_2		27	0.4151247	1.2147305	0.2084063	0.5326179	1.0	1731	tags=22%, list=12%, signal=25%
C2	DMSO	DOX	SANSOM_WNT_PATHWAY_REQUIRE_MYC	SANSOM_WNT_PATHWAY_REQUIRE_MYC		48	0.36544284	1.2146122	0.17554858	0.53226495	1.0	4964	tags=50%, list=35%, signal=76%
C2	DMSO	DOX	KIM_GLIS2_TARGETS_UP	KIM_GLIS2_TARGETS_UP		72	0.3460007	1.2144591	0.15360501	0.5319561	1.0	3922	tags=38%, list=27%, signal=51%
C2	DMSO	DOX	SMID_BREAST_CANCER_NORMAL_LIKE_UP	SMID_BREAST_CANCER_NORMAL_LIKE_UP		352	0.2809223	1.213848	0.049136788	0.53302103	1.0	2214	tags=19%, list=15%, signal=22%
C2	DMSO	DOX	REACTOME_AQUAPORIN_MEDIATED_TRANSPORT	REACTOME_AQUAPORIN_MEDIATED_TRANSPORT		33	0.40278333	1.2137394	0.20268007	0.5326057	1.0	1727	tags=18%, list=12%, signal=21%
C2	DMSO	DOX	ONDER_CDH1_TARGETS_2_DN	ONDER_CDH1_TARGETS_2_DN		340	0.28057098	1.2131965	0.05154639	0.53344584	1.0	2423	tags=22%, list=17%, signal=26%
C2	DMSO	DOX	BIOCARTA_GH_PATHWAY	BIOCARTA_GH_PATHWAY		19	0.44500843	1.2123083	0.23633157	0.53513324	1.0	3087	tags=32%, list=22%, signal=40%
C2	DMSO	DOX	ACOSTA_PROLIFERATION_INDEPENDENT_MYC_TARGETS_UP	ACOSTA_PROLIFERATION_INDEPENDENT_MYC_TARGETS_UP		63	0.35444698	1.21192	0.18048781	0.5355476	1.0	2404	tags=29%, list=17%, signal=34%
C2	DMSO	DOX	KEGG_GLYCOSPHINGOLIPID_BIOSYNTHESIS_GANGLIO_SERIES	KEGG_GLYCOSPHINGOLIPID_BIOSYNTHESIS_GANGLIO_SERIES		13	0.49394575	1.2106888	0.22262774	0.538437	1.0	294	tags=15%, list=2%, signal=16%
C2	DMSO	DOX	WANG_PROSTATE_CANCER_ANDROGEN_INDEPENDENT	WANG_PROSTATE_CANCER_ANDROGEN_INDEPENDENT		42	0.37137613	1.2105274	0.1797005	0.5381588	1.0	1201	tags=17%, list=8%, signal=18%
C2	DMSO	DOX	WINTER_HYPOXIA_METAGENE	WINTER_HYPOXIA_METAGENE		192	0.29745775	1.2099948	0.096681096	0.5389466	1.0	3507	tags=30%, list=24%, signal=39%
C2	DMSO	DOX	MOREIRA_RESPONSE_TO_TSA_UP	MOREIRA_RESPONSE_TO_TSA_UP		23	0.42143258	1.2090852	0.2068404	0.5408872	1.0	4404	tags=52%, list=31%, signal=75%
C2	DMSO	DOX	YAO_TEMPORAL_RESPONSE_TO_PROGESTERONE_CLUSTER_1	YAO_TEMPORAL_RESPONSE_TO_PROGESTERONE_CLUSTER_1		53	0.3528035	1.2073271	0.17785235	0.5454645	1.0	2853	tags=28%, list=20%, signal=35%
C2	DMSO	DOX	CAFFAREL_RESPONSE_TO_THC_24HR_5_UP	CAFFAREL_RESPONSE_TO_THC_24HR_5_UP		24	0.42539322	1.2071661	0.20344828	0.5451492	1.0	3093	tags=33%, list=22%, signal=42%
C2	DMSO	DOX	VALK_AML_CLUSTER_13	VALK_AML_CLUSTER_13		20	0.44029176	1.207079	0.22393163	0.5446455	1.0	2107	tags=35%, list=15%, signal=41%
C2	DMSO	DOX	REACTOME_OTHER_SEMAPHORIN_INTERACTIONS	REACTOME_OTHER_SEMAPHORIN_INTERACTIONS		10	0.52682376	1.2070236	0.24626866	0.54407907	1.0	2644	tags=40%, list=18%, signal=49%
C2	DMSO	DOX	KEGG_PENTOSE_PHOSPHATE_PATHWAY	KEGG_PENTOSE_PHOSPHATE_PATHWAY		20	0.43429998	1.2069224	0.22045855	0.54359794	1.0	4255	tags=50%, list=30%, signal=71%
C2	DMSO	DOX	FOSTER_TOLERANT_MACROPHAGE_UP	FOSTER_TOLERANT_MACROPHAGE_UP		126	0.312898	1.2067128	0.124076806	0.543415	1.0	2759	tags=26%, list=19%, signal=32%
C2	DMSO	DOX	WANG_THOC1_TARGETS_DN	WANG_THOC1_TARGETS_DN		14	0.48130554	1.204152	0.22365989	0.5502363	1.0	2747	tags=36%, list=19%, signal=44%
C2	DMSO	DOX	VERHAAK_AML_WITH_NPM1_MUTATED_DN	VERHAAK_AML_WITH_NPM1_MUTATED_DN		191	0.2948885	1.2028049	0.10285714	0.5533742	1.0	2456	tags=23%, list=17%, signal=27%
C2	DMSO	DOX	BIOCARTA_WNT_PATHWAY	BIOCARTA_WNT_PATHWAY		25	0.42658237	1.202441	0.21034482	0.5537447	1.0	3296	tags=32%, list=23%, signal=41%
C2	DMSO	DOX	TURASHVILI_BREAST_DUCTAL_CARCINOMA_VS_LOBULAR_NORMAL_DN	TURASHVILI_BREAST_DUCTAL_CARCINOMA_VS_LOBULAR_NORMAL_DN		48	0.36624426	1.2019638	0.18333334	0.5544206	1.0	1991	tags=25%, list=14%, signal=29%
C2	DMSO	DOX	BIOCARTA_CTL_PATHWAY	BIOCARTA_CTL_PATHWAY		13	0.4877111	1.2019095	0.24655172	0.5538323	1.0	2249	tags=38%, list=16%, signal=46%
C2	DMSO	DOX	ROSS_AML_WITH_AML1_ETO_FUSION	ROSS_AML_WITH_AML1_ETO_FUSION		59	0.35539666	1.2013226	0.17405583	0.55480564	1.0	1927	tags=24%, list=13%, signal=27%
C2	DMSO	DOX	YAUCH_HEDGEHOG_SIGNALING_PARACRINE_UP	YAUCH_HEDGEHOG_SIGNALING_PARACRINE_UP		122	0.31429768	1.1999063	0.12850812	0.5583657	1.0	1723	tags=19%, list=12%, signal=21%
C2	DMSO	DOX	NADLER_OBESITY_DN	NADLER_OBESITY_DN		42	0.3725768	1.1994681	0.20826447	0.5589043	1.0	1368	tags=19%, list=10%, signal=21%
C2	DMSO	DOX	KEGG_THYROID_CANCER	KEGG_THYROID_CANCER		21	0.43227452	1.1994448	0.23168655	0.5582023	1.0	2381	tags=24%, list=17%, signal=29%
C2	DMSO	DOX	TSAI_RESPONSE_TO_RADIATION_THERAPY	TSAI_RESPONSE_TO_RADIATION_THERAPY		28	0.40708736	1.1994405	0.1881356	0.55743587	1.0	821	tags=18%, list=6%, signal=19%
C2	DMSO	DOX	KEGG_PATHWAYS_IN_CANCER	KEGG_PATHWAYS_IN_CANCER		235	0.28923476	1.1987171	0.07927677	0.5588097	1.0	2725	tags=22%, list=19%, signal=26%
C2	DMSO	DOX	GHANDHI_DIRECT_IRRADIATION_DN	GHANDHI_DIRECT_IRRADIATION_DN		28	0.40548465	1.1986032	0.21492007	0.55837333	1.0	1470	tags=25%, list=10%, signal=28%
C2	DMSO	DOX	KEGG_STEROID_BIOSYNTHESIS	KEGG_STEROID_BIOSYNTHESIS		15	0.46854022	1.1985624	0.23062381	0.5577088	1.0	1484	tags=20%, list=10%, signal=22%
C2	DMSO	DOX	HELLER_SILENCED_BY_METHYLATION_DN	HELLER_SILENCED_BY_METHYLATION_DN		81	0.32963002	1.1984226	0.15692307	0.55738086	1.0	2761	tags=30%, list=19%, signal=36%
C2	DMSO	DOX	NIELSEN_SCHWANNOMA_DN	NIELSEN_SCHWANNOMA_DN		11	0.5066925	1.1982979	0.23423423	0.557027	1.0	1435	tags=27%, list=10%, signal=30%
C2	DMSO	DOX	TAKAO_RESPONSE_TO_UVB_RADIATION_DN	TAKAO_RESPONSE_TO_UVB_RADIATION_DN		85	0.33117306	1.1969824	0.14622642	0.5603705	1.0	3458	tags=31%, list=24%, signal=40%
C2	DMSO	DOX	ZHAN_LATE_DIFFERENTIATION_GENES_DN	ZHAN_LATE_DIFFERENTIATION_GENES_DN		13	0.487676	1.1965313	0.25812274	0.56099653	1.0	3259	tags=54%, list=23%, signal=70%
C2	DMSO	DOX	HEIDENBLAD_AMPLICON_12P11_12_DN	HEIDENBLAD_AMPLICON_12P11_12_DN		17	0.45944145	1.1960638	0.22678572	0.56158155	1.0	2556	tags=41%, list=18%, signal=50%
C2	DMSO	DOX	ZHAN_MULTIPLE_MYELOMA_MS_DN	ZHAN_MULTIPLE_MYELOMA_MS_DN		29	0.4085496	1.1960133	0.21824104	0.56095976	1.0	2798	tags=31%, list=19%, signal=38%
C2	DMSO	DOX	PID_AMB2_NEUTROPHILS_PATHWAY	PID_AMB2_NEUTROPHILS_PATHWAY		29	0.40831518	1.1952561	0.24306688	0.5626074	1.0	1575	tags=21%, list=11%, signal=23%
C2	DMSO	DOX	MARTORIATI_MDM4_TARGETS_FETAL_LIVER_UP	MARTORIATI_MDM4_TARGETS_FETAL_LIVER_UP		174	0.29870862	1.1941347	0.113905326	0.565167	1.0	1565	tags=18%, list=11%, signal=20%
C2	DMSO	DOX	HAHTOLA_MYCOSIS_FUNGOIDES_SKIN_DN	HAHTOLA_MYCOSIS_FUNGOIDES_SKIN_DN		25	0.41079345	1.1938553	0.2345679	0.5652959	1.0	449	tags=12%, list=3%, signal=12%
C2	DMSO	DOX	KIM_ALL_DISORDERS_OLIGODENDROCYTE_NUMBER_CORR_DN	KIM_ALL_DISORDERS_OLIGODENDROCYTE_NUMBER_CORR_DN		24	0.42552653	1.1938189	0.22094926	0.56464183	1.0	2535	tags=38%, list=18%, signal=45%
C2	DMSO	DOX	SMID_BREAST_CANCER_RELAPSE_IN_LUNG_UP	SMID_BREAST_CANCER_RELAPSE_IN_LUNG_UP		14	0.47093037	1.1935456	0.24686942	0.564691	1.0	3773	tags=36%, list=26%, signal=48%
C2	DMSO	DOX	REACTOME_REGULATORY_RNA_PATHWAYS	REACTOME_REGULATORY_RNA_PATHWAYS		20	0.43741217	1.1930443	0.23684211	0.5654376	1.0	4660	tags=60%, list=32%, signal=89%
C2	DMSO	DOX	MEISSNER_BRAIN_HCP_WITH_H3_UNMETHYLATED	MEISSNER_BRAIN_HCP_WITH_H3_UNMETHYLATED		28	0.40342182	1.192623	0.22950819	0.5659485	1.0	1473	tags=25%, list=10%, signal=28%
C2	DMSO	DOX	KEGG_COMPLEMENT_AND_COAGULATION_CASCADES	KEGG_COMPLEMENT_AND_COAGULATION_CASCADES		61	0.34606755	1.1923919	0.15615141	0.5659192	1.0	2206	tags=23%, list=15%, signal=27%
C2	DMSO	DOX	POOLA_INVASIVE_BREAST_CANCER_DN	POOLA_INVASIVE_BREAST_CANCER_DN		100	0.31565607	1.1923218	0.15236686	0.5653675	1.0	1882	tags=23%, list=13%, signal=26%
C2	DMSO	DOX	ZHU_CMV_8_HR_DN	ZHU_CMV_8_HR_DN		45	0.36206388	1.1915895	0.18592964	0.56676924	1.0	1538	tags=20%, list=11%, signal=22%
C2	DMSO	DOX	REACTOME_COLLAGEN_FORMATION	REACTOME_COLLAGEN_FORMATION		26	0.41915816	1.1911225	0.20261438	0.5674324	1.0	1524	tags=27%, list=11%, signal=30%
C2	DMSO	DOX	MENSE_HYPOXIA_UP	MENSE_HYPOXIA_UP		76	0.33646354	1.1904619	0.16051364	0.5686361	1.0	1622	tags=21%, list=11%, signal=24%
C2	DMSO	DOX	MULLIGHAN_NPM1_MUTATED_SIGNATURE_2_DN	MULLIGHAN_NPM1_MUTATED_SIGNATURE_2_DN		56	0.35105804	1.1899654	0.19063005	0.5693697	1.0	3779	tags=39%, list=26%, signal=53%
C2	DMSO	DOX	REACTOME_FGFR_LIGAND_BINDING_AND_ACTIVATION	REACTOME_FGFR_LIGAND_BINDING_AND_ACTIVATION		16	0.4681046	1.1893258	0.26039782	0.57049537	1.0	1175	tags=19%, list=8%, signal=20%
C2	DMSO	DOX	KEGG_SPLICEOSOME	KEGG_SPLICEOSOME		102	0.31712627	1.1891515	0.1450858	0.57026345	1.0	5584	tags=50%, list=39%, signal=81%
C2	DMSO	DOX	LOPES_METHYLATED_IN_COLON_CANCER_UP	LOPES_METHYLATED_IN_COLON_CANCER_UP		22	0.4284054	1.1889312	0.23211169	0.5702272	1.0	2582	tags=27%, list=18%, signal=33%
C2	DMSO	DOX	DELYS_THYROID_CANCER_UP	DELYS_THYROID_CANCER_UP		342	0.27387556	1.188756	0.077939235	0.5699785	1.0	2874	tags=24%, list=20%, signal=29%
C2	DMSO	DOX	MORI_MATURE_B_LYMPHOCYTE_UP	MORI_MATURE_B_LYMPHOCYTE_UP		74	0.33369437	1.1884649	0.17874396	0.570089	1.0	3518	tags=34%, list=25%, signal=45%
C2	DMSO	DOX	HOLLEMAN_PREDNISOLONE_RESISTANCE_ALL_UP	HOLLEMAN_PREDNISOLONE_RESISTANCE_ALL_UP		18	0.43921763	1.1882108	0.2279152	0.5701706	1.0	1194	tags=11%, list=8%, signal=12%
C2	DMSO	DOX	HAN_SATB1_TARGETS_UP	HAN_SATB1_TARGETS_UP		309	0.27899423	1.1879823	0.077120826	0.5701152	1.0	2343	tags=21%, list=16%, signal=25%
C2	DMSO	DOX	LEE_LIVER_CANCER_HEPATOBLAST	LEE_LIVER_CANCER_HEPATOBLAST		15	0.4634558	1.187377	0.23642732	0.5712344	1.0	3262	tags=47%, list=23%, signal=60%
C2	DMSO	DOX	ZHENG_IL22_SIGNALING_UP	ZHENG_IL22_SIGNALING_UP		42	0.3672291	1.186901	0.20135364	0.5718919	1.0	2906	tags=33%, list=20%, signal=42%
C2	DMSO	DOX	BASSO_CD40_SIGNALING_DN	BASSO_CD40_SIGNALING_DN		50	0.35730472	1.186686	0.20103092	0.5717735	1.0	3142	tags=42%, list=22%, signal=54%
C2	DMSO	DOX	BLUM_RESPONSE_TO_SALIRASIB_UP	BLUM_RESPONSE_TO_SALIRASIB_UP		206	0.28979957	1.1857797	0.11111111	0.5737229	1.0	3393	tags=25%, list=24%, signal=33%
C2	DMSO	DOX	HUMMERICH_MALIGNANT_SKIN_TUMOR_DN	HUMMERICH_MALIGNANT_SKIN_TUMOR_DN		12	0.4908125	1.1853321	0.2679856	0.57425475	1.0	3094	tags=58%, list=22%, signal=74%
C2	DMSO	DOX	BIOCARTA_GPCR_PATHWAY	BIOCARTA_GPCR_PATHWAY		18	0.44652918	1.1848006	0.22380106	0.57515377	1.0	1974	tags=22%, list=14%, signal=26%
C2	DMSO	DOX	PID_TCR_CALCIUM_PATHWAY	PID_TCR_CALCIUM_PATHWAY		26	0.41175985	1.1847438	0.21551724	0.5745518	1.0	4028	tags=50%, list=28%, signal=69%
C2	DMSO	DOX	SWEET_KRAS_TARGETS_UP	SWEET_KRAS_TARGETS_UP		56	0.34909156	1.1831317	0.20588236	0.5787009	1.0	2214	tags=29%, list=15%, signal=34%
C2	DMSO	DOX	SESTO_RESPONSE_TO_UV_C1	SESTO_RESPONSE_TO_UV_C1		64	0.34087226	1.1829678	0.169279	0.57841206	1.0	4256	tags=36%, list=30%, signal=51%
C2	DMSO	DOX	BANDRES_RESPONSE_TO_CARMUSTIN_MGMT_48HR_DN	BANDRES_RESPONSE_TO_CARMUSTIN_MGMT_48HR_DN		124	0.30704334	1.182852	0.1522388	0.5780105	1.0	3595	tags=35%, list=25%, signal=46%
C2	DMSO	DOX	ZHONG_SECRETOME_OF_LUNG_CANCER_AND_MACROPHAGE	ZHONG_SECRETOME_OF_LUNG_CANCER_AND_MACROPHAGE		65	0.3378333	1.1821405	0.195231	0.57942367	1.0	3906	tags=35%, list=27%, signal=48%
C2	DMSO	DOX	KEGG_VASOPRESSIN_REGULATED_WATER_REABSORPTION	KEGG_VASOPRESSIN_REGULATED_WATER_REABSORPTION		30	0.38815346	1.181617	0.23117338	0.58033514	1.0	2743	tags=23%, list=19%, signal=29%
C2	DMSO	DOX	LINSLEY_MIR16_TARGETS	LINSLEY_MIR16_TARGETS		150	0.29793426	1.1813662	0.12987013	0.5803532	1.0	3009	tags=26%, list=21%, signal=33%
C2	DMSO	DOX	MAHAJAN_RESPONSE_TO_IL1A_UP	MAHAJAN_RESPONSE_TO_IL1A_UP		63	0.34405902	1.1810408	0.18679549	0.5806229	1.0	3243	tags=35%, list=23%, signal=45%
C2	DMSO	DOX	NAKAJIMA_MAST_CELL	NAKAJIMA_MAST_CELL		38	0.3823342	1.1807425	0.21452145	0.5807799	1.0	2485	tags=32%, list=17%, signal=38%
C2	DMSO	DOX	KEGG_RNA_DEGRADATION	KEGG_RNA_DEGRADATION		50	0.35485873	1.1807399	0.2077052	0.580028	1.0	2822	tags=28%, list=20%, signal=35%
C2	DMSO	DOX	KEGG_WNT_SIGNALING_PATHWAY	KEGG_WNT_SIGNALING_PATHWAY		96	0.31895348	1.1798908	0.16317365	0.5818085	1.0	2682	tags=24%, list=19%, signal=29%
C2	DMSO	DOX	YE_METASTATIC_LIVER_CANCER	YE_METASTATIC_LIVER_CANCER		16	0.45029673	1.1797615	0.2366548	0.5814115	1.0	1761	tags=25%, list=12%, signal=28%
C2	DMSO	DOX	KEGG_LEISHMANIA_INFECTION	KEGG_LEISHMANIA_INFECTION		54	0.35048005	1.1786283	0.19224283	0.5841579	1.0	3717	tags=30%, list=26%, signal=40%
C2	DMSO	DOX	MIKKELSEN_ES_HCP_WITH_H3K27ME3	MIKKELSEN_ES_HCP_WITH_H3K27ME3		25	0.41212523	1.1778158	0.23327616	0.5859801	1.0	3511	tags=36%, list=24%, signal=48%
C2	DMSO	DOX	KEGG_GLYCOSAMINOGLYCAN_BIOSYNTHESIS_CHONDROITIN_SULFATE	KEGG_GLYCOSAMINOGLYCAN_BIOSYNTHESIS_CHONDROITIN_SULFATE		17	0.45336267	1.1773418	0.25684932	0.5867238	1.0	2070	tags=47%, list=14%, signal=55%
C2	DMSO	DOX	KEGG_CYSTEINE_AND_METHIONINE_METABOLISM	KEGG_CYSTEINE_AND_METHIONINE_METABOLISM		27	0.4021423	1.1765667	0.26495728	0.58845806	1.0	3101	tags=41%, list=22%, signal=52%
C2	DMSO	DOX	BIOCARTA_CD40_PATHWAY	BIOCARTA_CD40_PATHWAY		11	0.50667596	1.1760639	0.26630434	0.58923787	1.0	3279	tags=45%, list=23%, signal=59%
C2	DMSO	DOX	REACTOME_CHONDROITIN_SULFATE_BIOSYNTHESIS	REACTOME_CHONDROITIN_SULFATE_BIOSYNTHESIS		14	0.47123712	1.1754223	0.258348	0.5904346	1.0	2155	tags=50%, list=15%, signal=59%
C2	DMSO	DOX	GARCIA_TARGETS_OF_FLI1_AND_DAX1_DN	GARCIA_TARGETS_OF_FLI1_AND_DAX1_DN		137	0.29927045	1.1753498	0.13629842	0.5899067	1.0	2068	tags=18%, list=14%, signal=21%
C2	DMSO	DOX	HERNANDEZ_MITOTIC_ARREST_BY_DOCETAXEL_2_UP	HERNANDEZ_MITOTIC_ARREST_BY_DOCETAXEL_2_UP		50	0.35074982	1.1749052	0.20616883	0.590547	1.0	2307	tags=24%, list=16%, signal=28%
C2	DMSO	DOX	CAIRO_PML_TARGETS_BOUND_BY_MYC_UP	CAIRO_PML_TARGETS_BOUND_BY_MYC_UP		22	0.41789296	1.1743128	0.23776224	0.5916525	1.0	2725	tags=41%, list=19%, signal=50%
C2	DMSO	DOX	BEGUM_TARGETS_OF_PAX3_FOXO1_FUSION_DN	BEGUM_TARGETS_OF_PAX3_FOXO1_FUSION_DN		35	0.38126463	1.1742715	0.21827412	0.5910227	1.0	2535	tags=34%, list=18%, signal=42%
C2	DMSO	DOX	AMIT_DELAYED_EARLY_GENES	AMIT_DELAYED_EARLY_GENES		18	0.44336346	1.1742703	0.2652705	0.5902656	1.0	1324	tags=33%, list=9%, signal=37%
C2	DMSO	DOX	DORN_ADENOVIRUS_INFECTION_24HR_DN	DORN_ADENOVIRUS_INFECTION_24HR_DN		37	0.37651432	1.1742321	0.20608108	0.5896169	1.0	1587	tags=19%, list=11%, signal=21%
C2	DMSO	DOX	MATTIOLI_MULTIPLE_MYELOMA_WITH_14Q32_TRANSLOCATIONS	MATTIOLI_MULTIPLE_MYELOMA_WITH_14Q32_TRANSLOCATIONS		21	0.4236699	1.1739902	0.24253076	0.5896506	1.0	857	tags=14%, list=6%, signal=15%
C2	DMSO	DOX	IVANOVA_HEMATOPOIESIS_INTERMEDIATE_PROGENITOR	IVANOVA_HEMATOPOIESIS_INTERMEDIATE_PROGENITOR		124	0.30194125	1.1732068	0.16494845	0.59134233	1.0	3430	tags=32%, list=24%, signal=42%
C2	DMSO	DOX	VANDESLUIS_COMMD1_TARGETS_GROUP_3_UP	VANDESLUIS_COMMD1_TARGETS_GROUP_3_UP		76	0.3288772	1.1731266	0.18799368	0.5908526	1.0	2839	tags=30%, list=20%, signal=38%
C2	DMSO	DOX	LI_INDUCED_T_TO_NATURAL_KILLER_UP	LI_INDUCED_T_TO_NATURAL_KILLER_UP		249	0.28134164	1.1727427	0.11263736	0.5913819	1.0	2548	tags=24%, list=18%, signal=29%
C2	DMSO	DOX	BIOCARTA_IL6_PATHWAY	BIOCARTA_IL6_PATHWAY		16	0.46273565	1.1725874	0.2509434	0.59111077	1.0	3087	tags=44%, list=22%, signal=56%
C2	DMSO	DOX	REACTOME_ARMS_MEDIATED_ACTIVATION	REACTOME_ARMS_MEDIATED_ACTIVATION		11	0.50602865	1.1721059	0.27915195	0.5918552	1.0	88	tags=9%, list=1%, signal=9%
C2	DMSO	DOX	MCMURRAY_TP53_HRAS_COOPERATION_RESPONSE_UP	MCMURRAY_TP53_HRAS_COOPERATION_RESPONSE_UP		20	0.42539373	1.172102	0.23561151	0.5911128	1.0	2778	tags=25%, list=19%, signal=31%
C2	DMSO	DOX	ACEVEDO_METHYLATED_IN_LIVER_CANCER_DN	ACEVEDO_METHYLATED_IN_LIVER_CANCER_DN		529	0.2627622	1.1715729	0.0776583	0.5920776	1.0	2485	tags=18%, list=17%, signal=21%
C2	DMSO	DOX	REACTOME_VOLTAGE_GATED_POTASSIUM_CHANNELS	REACTOME_VOLTAGE_GATED_POTASSIUM_CHANNELS		25	0.4085838	1.169685	0.24343258	0.59741175	1.0	2500	tags=44%, list=17%, signal=53%
C2	DMSO	DOX	BIOCARTA_MONOCYTE_PATHWAY	BIOCARTA_MONOCYTE_PATHWAY		10	0.5137113	1.1688082	0.25645757	0.59941125	1.0	728	tags=30%, list=5%, signal=32%
C2	DMSO	DOX	COULOUARN_TEMPORAL_TGFB1_SIGNATURE_DN	COULOUARN_TEMPORAL_TGFB1_SIGNATURE_DN		107	0.30912745	1.1684537	0.18628912	0.5997834	1.0	2570	tags=25%, list=18%, signal=31%
C2	DMSO	DOX	KEGG_NATURAL_KILLER_CELL_MEDIATED_CYTOTOXICITY	KEGG_NATURAL_KILLER_CELL_MEDIATED_CYTOTOXICITY		72	0.33263204	1.1683427	0.19117647	0.5993452	1.0	2503	tags=19%, list=17%, signal=23%
C2	DMSO	DOX	REACTOME_DOWNREGULATION_OF_TGF_BETA_RECEPTOR_SIGNALING	REACTOME_DOWNREGULATION_OF_TGF_BETA_RECEPTOR_SIGNALING		13	0.47709808	1.1675686	0.28057554	0.60096455	1.0	2661	tags=38%, list=19%, signal=47%
C2	DMSO	DOX	REACTOME_COMPLEMENT_CASCADE	REACTOME_COMPLEMENT_CASCADE		24	0.41171852	1.16754	0.2469352	0.6002867	1.0	1971	tags=25%, list=14%, signal=29%
C2	DMSO	DOX	REACTOME_HEMOSTASIS	REACTOME_HEMOSTASIS		304	0.274028	1.1674184	0.12868632	0.599906	1.0	2343	tags=21%, list=16%, signal=25%
C2	DMSO	DOX	DARWICHE_SKIN_TUMOR_PROMOTER_DN	DARWICHE_SKIN_TUMOR_PROMOTER_DN		141	0.2994827	1.1669667	0.17997098	0.60058534	1.0	2571	tags=21%, list=18%, signal=26%
C2	DMSO	DOX	MUELLER_COMMON_TARGETS_OF_AML_FUSIONS_DN	MUELLER_COMMON_TARGETS_OF_AML_FUSIONS_DN		24	0.40419823	1.1659528	0.2573913	0.60295767	1.0	1534	tags=21%, list=11%, signal=23%
C2	DMSO	DOX	DELYS_THYROID_CANCER_DN	DELYS_THYROID_CANCER_DN		167	0.29105237	1.1658164	0.16016713	0.60261583	1.0	3438	tags=32%, list=24%, signal=41%
C2	DMSO	DOX	SCIAN_INVERSED_TARGETS_OF_TP53_AND_TP73_DN	SCIAN_INVERSED_TARGETS_OF_TP53_AND_TP73_DN		23	0.41235608	1.1653984	0.25342464	0.60313815	1.0	4339	tags=52%, list=30%, signal=75%
C2	DMSO	DOX	SABATES_COLORECTAL_ADENOMA_SIZE_UP	SABATES_COLORECTAL_ADENOMA_SIZE_UP		16	0.45276177	1.1647884	0.25951558	0.6042971	1.0	2628	tags=44%, list=18%, signal=53%
C2	DMSO	DOX	ENGELMANN_CANCER_PROGENITORS_DN	ENGELMANN_CANCER_PROGENITORS_DN		43	0.35373503	1.1647475	0.22333333	0.60366404	1.0	1902	tags=26%, list=13%, signal=29%
C2	DMSO	DOX	KIM_MYCL1_AMPLIFICATION_TARGETS_UP	KIM_MYCL1_AMPLIFICATION_TARGETS_UP		10	0.5183133	1.1639262	0.27436823	0.60545915	1.0	1816	tags=50%, list=13%, signal=57%
C2	DMSO	DOX	HOFMANN_MYELODYSPLASTIC_SYNDROM_LOW_RISK_DN	HOFMANN_MYELODYSPLASTIC_SYNDROM_LOW_RISK_DN		24	0.4071364	1.1639082	0.26943004	0.604756	1.0	5160	tags=54%, list=36%, signal=84%
C2	DMSO	DOX	GAZDA_DIAMOND_BLACKFAN_ANEMIA_MYELOID_UP	GAZDA_DIAMOND_BLACKFAN_ANEMIA_MYELOID_UP		24	0.41206378	1.1636766	0.25128207	0.6047121	1.0	2655	tags=42%, list=18%, signal=51%
C2	DMSO	DOX	WIEDERSCHAIN_TARGETS_OF_BMI1_AND_PCGF2	WIEDERSCHAIN_TARGETS_OF_BMI1_AND_PCGF2		46	0.3516561	1.1630251	0.21393035	0.6060115	1.0	2535	tags=26%, list=18%, signal=32%
C2	DMSO	DOX	QI_PLASMACYTOMA_UP	QI_PLASMACYTOMA_UP		215	0.2828207	1.1630217	0.14767933	0.6052712	1.0	2066	tags=18%, list=14%, signal=21%
C2	DMSO	DOX	REACTOME_POST_NMDA_RECEPTOR_ACTIVATION_EVENTS	REACTOME_POST_NMDA_RECEPTOR_ACTIVATION_EVENTS		16	0.44918495	1.1623122	0.2631579	0.606725	1.0	1839	tags=25%, list=13%, signal=29%
C2	DMSO	DOX	LEE_CALORIE_RESTRICTION_NEOCORTEX_UP	LEE_CALORIE_RESTRICTION_NEOCORTEX_UP		73	0.32534245	1.1621927	0.18582678	0.6063284	1.0	3838	tags=38%, list=27%, signal=52%
C2	DMSO	DOX	BOYAULT_LIVER_CANCER_SUBCLASS_G123_DN	BOYAULT_LIVER_CANCER_SUBCLASS_G123_DN		40	0.3616096	1.1621133	0.22058824	0.6057959	1.0	2841	tags=28%, list=20%, signal=34%
C2	DMSO	DOX	PID_IFNG_PATHWAY	PID_IFNG_PATHWAY		30	0.38535878	1.1613775	0.24173912	0.6073411	1.0	2483	tags=23%, list=17%, signal=28%
C2	DMSO	DOX	WILSON_PROTEASES_AT_TUMOR_BONE_INTERFACE_UP	WILSON_PROTEASES_AT_TUMOR_BONE_INTERFACE_UP		19	0.43058106	1.1612898	0.25301206	0.60687083	1.0	555	tags=16%, list=4%, signal=16%
C2	DMSO	DOX	BIOCARTA_BCR_PATHWAY	BIOCARTA_BCR_PATHWAY		26	0.3998601	1.1612737	0.2420168	0.606164	1.0	1974	tags=27%, list=14%, signal=31%
C2	DMSO	DOX	MIKKELSEN_IPS_LCP_WITH_H3K4ME3	MIKKELSEN_IPS_LCP_WITH_H3K4ME3		138	0.29459807	1.1608201	0.15851852	0.6068785	1.0	1993	tags=26%, list=14%, signal=30%
C2	DMSO	DOX	REACTOME_TRANSMISSION_ACROSS_CHEMICAL_SYNAPSES	REACTOME_TRANSMISSION_ACROSS_CHEMICAL_SYNAPSES		111	0.30772582	1.1607339	0.1812596	0.60640156	1.0	2182	tags=22%, list=15%, signal=25%
C2	DMSO	DOX	ZHAN_MULTIPLE_MYELOMA_MF_UP	ZHAN_MULTIPLE_MYELOMA_MF_UP		34	0.3760327	1.1595768	0.22968198	0.6092246	1.0	2184	tags=26%, list=15%, signal=31%
C2	DMSO	DOX	JISON_SICKLE_CELL_DISEASE_DN	JISON_SICKLE_CELL_DISEASE_DN		137	0.2980491	1.1574526	0.17176127	0.6151723	1.0	4077	tags=34%, list=28%, signal=47%
C2	DMSO	DOX	BOYLAN_MULTIPLE_MYELOMA_C_D_UP	BOYLAN_MULTIPLE_MYELOMA_C_D_UP		111	0.3096364	1.1569393	0.19378698	0.61595136	1.0	3127	tags=30%, list=22%, signal=38%
C2	DMSO	DOX	WONG_ENDMETRIUM_CANCER_UP	WONG_ENDMETRIUM_CANCER_UP		20	0.42782345	1.1568074	0.2606383	0.6156305	1.0	2043	tags=25%, list=14%, signal=29%
C2	DMSO	DOX	VALK_AML_CLUSTER_6	VALK_AML_CLUSTER_6		27	0.3961049	1.1564859	0.26381463	0.6158603	1.0	1727	tags=30%, list=12%, signal=34%
C2	DMSO	DOX	REACTOME_GLUCAGON_SIGNALING_IN_METABOLIC_REGULATION	REACTOME_GLUCAGON_SIGNALING_IN_METABOLIC_REGULATION		20	0.4319438	1.1558248	0.26491228	0.6171776	1.0	1748	tags=20%, list=12%, signal=23%
C2	DMSO	DOX	MEISSNER_NPC_HCP_WITH_H3K4ME3_AND_H3K27ME3	MEISSNER_NPC_HCP_WITH_H3K4ME3_AND_H3K27ME3		109	0.3068044	1.1555549	0.19195047	0.6172332	1.0	2224	tags=24%, list=15%, signal=28%
C2	DMSO	DOX	KEGG_B_CELL_RECEPTOR_SIGNALING_PATHWAY	KEGG_B_CELL_RECEPTOR_SIGNALING_PATHWAY		44	0.35624632	1.1555479	0.23642172	0.616507	1.0	3266	tags=32%, list=23%, signal=41%
C2	DMSO	DOX	SATO_SILENCED_EPIGENETICALLY_IN_PANCREATIC_CANCER	SATO_SILENCED_EPIGENETICALLY_IN_PANCREATIC_CANCER		34	0.37826526	1.1545789	0.24793388	0.61878586	1.0	1435	tags=21%, list=10%, signal=23%
C2	DMSO	DOX	UZONYI_RESPONSE_TO_LEUKOTRIENE_AND_THROMBIN	UZONYI_RESPONSE_TO_LEUKOTRIENE_AND_THROMBIN		30	0.3868767	1.154317	0.23367697	0.6188363	1.0	3877	tags=50%, list=27%, signal=68%
C2	DMSO	DOX	WEBER_METHYLATED_ICP_IN_FIBROBLAST	WEBER_METHYLATED_ICP_IN_FIBROBLAST		12	0.47514334	1.1535027	0.28114477	0.6205589	1.0	1277	tags=25%, list=9%, signal=27%
C2	DMSO	DOX	THUM_MIR21_TARGETS_HEART_DISEASE_UP	THUM_MIR21_TARGETS_HEART_DISEASE_UP		11	0.4941446	1.1531422	0.29565218	0.62095606	1.0	744	tags=18%, list=5%, signal=19%
C2	DMSO	DOX	WEINMANN_ADAPTATION_TO_HYPOXIA_DN	WEINMANN_ADAPTATION_TO_HYPOXIA_DN		36	0.37121028	1.153077	0.2547332	0.62043375	1.0	1575	tags=19%, list=11%, signal=22%
C2	DMSO	DOX	BROWNE_HCMV_INFECTION_20HR_UP	BROWNE_HCMV_INFECTION_20HR_UP		165	0.28759348	1.152928	0.16459198	0.6201858	1.0	2966	tags=25%, list=21%, signal=32%
C2	DMSO	DOX	DELACROIX_RAR_BOUND_ES	DELACROIX_RAR_BOUND_ES		362	0.26584327	1.1525733	0.12148338	0.6205748	1.0	3252	tags=25%, list=23%, signal=31%
C2	DMSO	DOX	KEGG_PURINE_METABOLISM	KEGG_PURINE_METABOLISM		121	0.2961986	1.1514663	0.1719457	0.62338674	1.0	2076	tags=23%, list=14%, signal=27%
C2	DMSO	DOX	BOYAULT_LIVER_CANCER_SUBCLASS_G1_DN	BOYAULT_LIVER_CANCER_SUBCLASS_G1_DN		33	0.3773969	1.1506864	0.23627287	0.62510335	1.0	1661	tags=21%, list=12%, signal=24%
C2	DMSO	DOX	MARKEY_RB1_CHRONIC_LOF_DN	MARKEY_RB1_CHRONIC_LOF_DN		94	0.3133296	1.1504713	0.21745789	0.6250429	1.0	3853	tags=33%, list=27%, signal=45%
C2	DMSO	DOX	REACTOME_FRS2_MEDIATED_CASCADE	REACTOME_FRS2_MEDIATED_CASCADE		25	0.39862022	1.1502898	0.26124567	0.62487215	1.0	4615	tags=44%, list=32%, signal=65%
C2	DMSO	DOX	SHETH_LIVER_CANCER_VS_TXNIP_LOSS_PAM6	SHETH_LIVER_CANCER_VS_TXNIP_LOSS_PAM6		40	0.35831198	1.149611	0.25632378	0.62624514	1.0	2865	tags=33%, list=20%, signal=40%
C2	DMSO	DOX	PID_NOTCH_PATHWAY	PID_NOTCH_PATHWAY		48	0.34993932	1.1490098	0.23327896	0.6273347	1.0	950	tags=13%, list=7%, signal=13%
C2	DMSO	DOX	KASLER_HDAC7_TARGETS_2_DN	KASLER_HDAC7_TARGETS_2_DN		29	0.3873607	1.1487352	0.2589438	0.62750393	1.0	1587	tags=24%, list=11%, signal=27%
C2	DMSO	DOX	CREIGHTON_AKT1_SIGNALING_VIA_MTOR_DN	CREIGHTON_AKT1_SIGNALING_VIA_MTOR_DN		21	0.41897008	1.1486878	0.27674022	0.6268963	1.0	4908	tags=52%, list=34%, signal=79%
C2	DMSO	DOX	WORSCHECH_TUMOR_REJECTION_UP	WORSCHECH_TUMOR_REJECTION_UP		42	0.36046836	1.1478987	0.25	0.62870234	1.0	2345	tags=29%, list=16%, signal=34%
C2	DMSO	DOX	BANDRES_RESPONSE_TO_CARMUSTIN_MGMT_48HR_UP	BANDRES_RESPONSE_TO_CARMUSTIN_MGMT_48HR_UP		15	0.44894108	1.1478877	0.27476636	0.62798786	1.0	4259	tags=40%, list=30%, signal=57%
C2	DMSO	DOX	REACTOME_RNA_POL_II_TRANSCRIPTION	REACTOME_RNA_POL_II_TRANSCRIPTION		88	0.31718853	1.1469694	0.21350078	0.630186	1.0	5391	tags=51%, list=38%, signal=81%
C2	DMSO	DOX	NIKOLSKY_BREAST_CANCER_17Q11_Q21_AMPLICON	NIKOLSKY_BREAST_CANCER_17Q11_Q21_AMPLICON		96	0.30780056	1.1468996	0.19253731	0.629646	1.0	3830	tags=31%, list=27%, signal=42%
C2	DMSO	DOX	VANTVEER_BREAST_CANCER_BRCA1_UP	VANTVEER_BREAST_CANCER_BRCA1_UP		24	0.40474164	1.1468766	0.27513227	0.6289576	1.0	2199	tags=29%, list=15%, signal=34%
C2	DMSO	DOX	RICKMAN_HEAD_AND_NECK_CANCER_E	RICKMAN_HEAD_AND_NECK_CANCER_E		64	0.3279334	1.1467531	0.22113821	0.6285722	1.0	3379	tags=31%, list=24%, signal=41%
C2	DMSO	DOX	BRUINS_UVC_RESPONSE_VIA_TP53_GROUP_B	BRUINS_UVC_RESPONSE_VIA_TP53_GROUP_B		429	0.2629627	1.1455725	0.12468514	0.63158786	1.0	2413	tags=21%, list=17%, signal=24%
C2	DMSO	DOX	PID_AVB3_OPN_PATHWAY	PID_AVB3_OPN_PATHWAY		25	0.39741644	1.14542	0.26903552	0.63135374	1.0	1974	tags=24%, list=14%, signal=28%
C2	DMSO	DOX	CHIANG_LIVER_CANCER_SUBCLASS_INTERFERON_DN	CHIANG_LIVER_CANCER_SUBCLASS_INTERFERON_DN		36	0.364669	1.14513	0.25585285	0.6315151	1.0	1910	tags=25%, list=13%, signal=29%
C2	DMSO	DOX	LIU_COMMON_CANCER_GENES	LIU_COMMON_CANCER_GENES		53	0.33904433	1.1446375	0.2467742	0.6322956	1.0	1601	tags=21%, list=11%, signal=23%
C2	DMSO	DOX	LINDVALL_IMMORTALIZED_BY_TERT_DN	LINDVALL_IMMORTALIZED_BY_TERT_DN		61	0.33225876	1.1444123	0.24183007	0.6322296	1.0	2335	tags=28%, list=16%, signal=33%
C2	DMSO	DOX	REACTOME_GPCR_DOWNSTREAM_SIGNALING	REACTOME_GPCR_DOWNSTREAM_SIGNALING		528	0.25798988	1.1443828	0.100850545	0.63158405	1.0	1975	tags=12%, list=14%, signal=13%
C2	DMSO	DOX	KONDO_PROSTATE_CANCER_HCP_WITH_H3K27ME3	KONDO_PROSTATE_CANCER_HCP_WITH_H3K27ME3		78	0.3222402	1.1441748	0.22468354	0.6315133	1.0	2230	tags=27%, list=16%, signal=32%
C2	DMSO	DOX	GRADE_COLON_AND_RECTAL_CANCER_UP	GRADE_COLON_AND_RECTAL_CANCER_UP		241	0.27552593	1.1440963	0.16552667	0.6309989	1.0	4122	tags=34%, list=29%, signal=48%
C2	DMSO	DOX	MCGOWAN_RSP6_TARGETS_UP	MCGOWAN_RSP6_TARGETS_UP		18	0.43882155	1.1440477	0.28595892	0.6304168	1.0	1995	tags=22%, list=14%, signal=26%
C2	DMSO	DOX	DAVICIONI_MOLECULAR_ARMS_VS_ERMS_DN	DAVICIONI_MOLECULAR_ARMS_VS_ERMS_DN		132	0.29379794	1.1436272	0.20356612	0.6310083	1.0	1829	tags=18%, list=13%, signal=21%
C2	DMSO	DOX	NAGY_STAGA_COMPONENTS_HUMAN	NAGY_STAGA_COMPONENTS_HUMAN		12	0.47756037	1.1428441	0.2859813	0.6328439	1.0	2769	tags=33%, list=19%, signal=41%
C2	DMSO	DOX	YAMASHITA_METHYLATED_IN_PROSTATE_CANCER	YAMASHITA_METHYLATED_IN_PROSTATE_CANCER		43	0.35114396	1.1419154	0.23440135	0.63504744	1.0	888	tags=14%, list=6%, signal=15%
C2	DMSO	DOX	CHYLA_CBFA2T3_TARGETS_UP	CHYLA_CBFA2T3_TARGETS_UP		298	0.26902297	1.1414129	0.14614344	0.6359224	1.0	1646	tags=15%, list=11%, signal=17%
C2	DMSO	DOX	LUI_THYROID_CANCER_CLUSTER_4	LUI_THYROID_CANCER_CLUSTER_4		10	0.49940696	1.1408668	0.2857143	0.63694465	1.0	4066	tags=80%, list=28%, signal=112%
C2	DMSO	DOX	BAUS_TFF2_TARGETS_DN	BAUS_TFF2_TARGETS_DN		10	0.49880344	1.1407654	0.30555555	0.6365305	1.0	3051	tags=30%, list=21%, signal=38%
C2	DMSO	DOX	PID_CONE_PATHWAY	PID_CONE_PATHWAY		13	0.46292603	1.1404728	0.29872495	0.63675225	1.0	1966	tags=31%, list=14%, signal=36%
C2	DMSO	DOX	KIM_MYCN_AMPLIFICATION_TARGETS_UP	KIM_MYCN_AMPLIFICATION_TARGETS_UP		70	0.32580432	1.140102	0.24632953	0.63717693	1.0	1865	tags=20%, list=13%, signal=23%
C2	DMSO	DOX	BIOCARTA_ETS_PATHWAY	BIOCARTA_ETS_PATHWAY		13	0.46199113	1.1399877	0.29783395	0.6368055	1.0	3105	tags=46%, list=22%, signal=59%
C2	DMSO	DOX	WONG_ADULT_TISSUE_STEM_MODULE	WONG_ADULT_TISSUE_STEM_MODULE		550	0.25449744	1.1396219	0.1031175	0.6372324	1.0	2208	tags=19%, list=15%, signal=21%
C2	DMSO	DOX	REACTOME_NEUROTRANSMITTER_RECEPTOR_BINDING_AND_DOWNSTREAM_TRANSMISSION_IN_THE_POSTSYNAPTIC_CELL	REACTOME_NEUROTRANSMITTER_RECEPTOR_BINDING_AND_DOWNSTREAM_TRANSMISSION_IN_THE_POSTSYNAPTIC_CELL		78	0.31514674	1.1393961	0.24803768	0.63719577	1.0	2878	tags=27%, list=20%, signal=33%
C2	DMSO	DOX	MARTINEZ_RB1_AND_TP53_TARGETS_DN	MARTINEZ_RB1_AND_TP53_TARGETS_DN		448	0.2590184	1.1393479	0.115776084	0.63660604	1.0	3944	tags=30%, list=27%, signal=40%
C2	DMSO	DOX	BIOCARTA_PS1_PATHWAY	BIOCARTA_PS1_PATHWAY		13	0.47075197	1.1388086	0.3189189	0.6376156	1.0	2682	tags=31%, list=19%, signal=38%
C2	DMSO	DOX	UDAYAKUMAR_MED1_TARGETS_UP	UDAYAKUMAR_MED1_TARGETS_UP		112	0.30016807	1.1381415	0.2015748	0.6391232	1.0	2076	tags=18%, list=14%, signal=21%
C2	DMSO	DOX	PETROVA_PROX1_TARGETS_DN	PETROVA_PROX1_TARGETS_DN		50	0.33886373	1.1381345	0.25750396	0.6384052	1.0	744	tags=10%, list=5%, signal=11%
C2	DMSO	DOX	KATSANOU_ELAVL1_TARGETS_DN	KATSANOU_ELAVL1_TARGETS_DN		120	0.2982318	1.138015	0.20251177	0.6381104	1.0	2892	tags=30%, list=20%, signal=37%
C2	DMSO	DOX	MARSON_FOXP3_CORE_DIRECT_TARGETS	MARSON_FOXP3_CORE_DIRECT_TARGETS		16	0.4455551	1.136903	0.29565218	0.6408675	1.0	2969	tags=44%, list=21%, signal=55%
C2	DMSO	DOX	REACTOME_RNA_POL_II_PRE_TRANSCRIPTION_EVENTS	REACTOME_RNA_POL_II_PRE_TRANSCRIPTION_EVENTS		50	0.3419339	1.1355635	0.2546875	0.6444557	1.0	5391	tags=52%, list=38%, signal=83%
C2	DMSO	DOX	EBAUER_MYOGENIC_TARGETS_OF_PAX3_FOXO1_FUSION	EBAUER_MYOGENIC_TARGETS_OF_PAX3_FOXO1_FUSION		38	0.3644062	1.1354452	0.27850163	0.6441107	1.0	805	tags=16%, list=6%, signal=17%
C2	DMSO	DOX	HADDAD_T_LYMPHOCYTE_AND_NK_PROGENITOR_DN	HADDAD_T_LYMPHOCYTE_AND_NK_PROGENITOR_DN		50	0.34593892	1.1351688	0.26003212	0.64429873	1.0	1784	tags=18%, list=12%, signal=20%
C2	DMSO	DOX	PHESSE_TARGETS_OF_APC_AND_MBD2_UP	PHESSE_TARGETS_OF_APC_AND_MBD2_UP		16	0.43329373	1.135123	0.28985506	0.64370006	1.0	1864	tags=38%, list=13%, signal=43%
C2	DMSO	DOX	HUTTMANN_B_CLL_POOR_SURVIVAL_UP	HUTTMANN_B_CLL_POOR_SURVIVAL_UP		197	0.27909422	1.134904	0.17974323	0.64364827	1.0	2901	tags=27%, list=20%, signal=34%
C2	DMSO	DOX	GUO_TARGETS_OF_IRS1_AND_IRS2	GUO_TARGETS_OF_IRS1_AND_IRS2		80	0.31461412	1.1348758	0.2347561	0.6430162	1.0	4041	tags=35%, list=28%, signal=48%
C2	DMSO	DOX	GARGALOVIC_RESPONSE_TO_OXIDIZED_PHOSPHOLIPIDS_MAGENTA_UP	GARGALOVIC_RESPONSE_TO_OXIDIZED_PHOSPHOLIPIDS_MAGENTA_UP		18	0.42899945	1.1347066	0.29159212	0.6428112	1.0	2516	tags=39%, list=18%, signal=47%
C2	DMSO	DOX	KYNG_WERNER_SYNDROM_DN	KYNG_WERNER_SYNDROM_DN		22	0.41045368	1.134518	0.26876092	0.642691	1.0	1823	tags=23%, list=13%, signal=26%
C2	DMSO	DOX	KUUSELO_PANCREATIC_CANCER_19Q13_AMPLIFICATION	KUUSELO_PANCREATIC_CANCER_19Q13_AMPLIFICATION		18	0.42863953	1.1343163	0.2975352	0.64262843	1.0	4314	tags=67%, list=30%, signal=95%
C2	DMSO	DOX	CHEN_LUNG_CANCER_SURVIVAL	CHEN_LUNG_CANCER_SURVIVAL		23	0.40987834	1.1338454	0.29827586	0.6434129	1.0	3791	tags=35%, list=26%, signal=47%
C2	DMSO	DOX	JAZAERI_BREAST_CANCER_BRCA1_VS_BRCA2_DN	JAZAERI_BREAST_CANCER_BRCA1_VS_BRCA2_DN		34	0.37188098	1.1330348	0.2607204	0.6453122	1.0	2083	tags=26%, list=15%, signal=31%
C2	DMSO	DOX	ZHANG_ANTIVIRAL_RESPONSE_TO_RIBAVIRIN_UP	ZHANG_ANTIVIRAL_RESPONSE_TO_RIBAVIRIN_UP		21	0.41967532	1.1328194	0.2883959	0.6452542	1.0	4098	tags=52%, list=29%, signal=73%
C2	DMSO	DOX	HARRIS_BRAIN_CANCER_PROGENITORS	HARRIS_BRAIN_CANCER_PROGENITORS		37	0.36852074	1.1325266	0.27759197	0.6454771	1.0	3122	tags=38%, list=22%, signal=48%
C2	DMSO	DOX	MCCLUNG_CREB1_TARGETS_DN	MCCLUNG_CREB1_TARGETS_DN		43	0.35192198	1.1321765	0.272578	0.6458508	1.0	1219	tags=16%, list=8%, signal=18%
C2	DMSO	DOX	HASINA_NOL7_TARGETS_UP	HASINA_NOL7_TARGETS_UP		10	0.5032648	1.1319301	0.31663686	0.6459439	1.0	1575	tags=40%, list=11%, signal=45%
C2	DMSO	DOX	REACTOME_FORMATION_OF_FIBRIN_CLOT_CLOTTING_CASCADE	REACTOME_FORMATION_OF_FIBRIN_CLOT_CLOTTING_CASCADE		29	0.37820458	1.1313959	0.28317153	0.64695466	1.0	1394	tags=24%, list=10%, signal=27%
C2	DMSO	DOX	EPPERT_CE_HSC_LSC	EPPERT_CE_HSC_LSC		28	0.385321	1.1313065	0.29662523	0.6465129	1.0	3030	tags=29%, list=21%, signal=36%
C2	DMSO	DOX	NIKOLSKY_BREAST_CANCER_1Q21_AMPLICON	NIKOLSKY_BREAST_CANCER_1Q21_AMPLICON		32	0.37330082	1.1309459	0.28032786	0.64688593	1.0	3117	tags=41%, list=22%, signal=52%
C2	DMSO	DOX	ZHAN_VARIABLE_EARLY_DIFFERENTIATION_GENES_UP	ZHAN_VARIABLE_EARLY_DIFFERENTIATION_GENES_UP		10	0.5008666	1.1304891	0.33152175	0.64759576	1.0	2405	tags=30%, list=17%, signal=36%
C2	DMSO	DOX	XU_RESPONSE_TO_TRETINOIN_UP	XU_RESPONSE_TO_TRETINOIN_UP		12	0.46659553	1.1297092	0.29198474	0.6494264	1.0	2701	tags=50%, list=19%, signal=62%
C2	DMSO	DOX	DORSEY_GAB2_TARGETS	DORSEY_GAB2_TARGETS		26	0.39618126	1.1288726	0.2672414	0.6514284	1.0	2514	tags=31%, list=18%, signal=37%
C2	DMSO	DOX	KEGG_CALCIUM_SIGNALING_PATHWAY	KEGG_CALCIUM_SIGNALING_PATHWAY		118	0.29454568	1.1287556	0.23302469	0.6510617	1.0	1727	tags=14%, list=12%, signal=16%
C2	DMSO	DOX	WANG_TARGETS_OF_MLL_CBP_FUSION_UP	WANG_TARGETS_OF_MLL_CBP_FUSION_UP		34	0.37225363	1.1281264	0.2831126	0.6523319	1.0	3267	tags=38%, list=23%, signal=49%
C2	DMSO	DOX	LI_CISPLATIN_RESISTANCE_DN	LI_CISPLATIN_RESISTANCE_DN		23	0.39628637	1.1279577	0.2909699	0.6521419	1.0	1326	tags=30%, list=9%, signal=33%
C2	DMSO	DOX	KEGG_CELL_ADHESION_MOLECULES_CAMS	KEGG_CELL_ADHESION_MOLECULES_CAMS		92	0.30707207	1.1278938	0.22087745	0.65162504	1.0	3287	tags=33%, list=23%, signal=42%
C2	DMSO	DOX	KIM_ALL_DISORDERS_DURATION_CORR_DN	KIM_ALL_DISORDERS_DURATION_CORR_DN		122	0.29457733	1.1277522	0.2	0.6513566	1.0	4606	tags=35%, list=32%, signal=51%
C2	DMSO	DOX	VANDESLUIS_COMMD1_TARGETS_GROUP_3_DN	VANDESLUIS_COMMD1_TARGETS_GROUP_3_DN		30	0.38281724	1.127625	0.27272728	0.65105754	1.0	3511	tags=33%, list=24%, signal=44%
C2	DMSO	DOX	REACTOME_THROMBIN_SIGNALLING_THROUGH_PROTEINASE_ACTIVATED_RECEPTORS_PARS	REACTOME_THROMBIN_SIGNALLING_THROUGH_PROTEINASE_ACTIVATED_RECEPTORS_PARS		21	0.40707687	1.1272786	0.3017544	0.65142643	1.0	454	tags=10%, list=3%, signal=10%
C2	DMSO	DOX	POS_HISTAMINE_RESPONSE_NETWORK	POS_HISTAMINE_RESPONSE_NETWORK		29	0.3776685	1.1269873	0.2408377	0.65165	1.0	1516	tags=24%, list=11%, signal=27%
C2	DMSO	DOX	MCCLUNG_DELTA_FOSB_TARGETS_8WK	MCCLUNG_DELTA_FOSB_TARGETS_8WK		31	0.3779933	1.1268733	0.2744755	0.65132403	1.0	3560	tags=39%, list=25%, signal=51%
C2	DMSO	DOX	LEE_LIVER_CANCER_ACOX1_UP	LEE_LIVER_CANCER_ACOX1_UP		56	0.33580235	1.1265477	0.27213115	0.65168524	1.0	2173	tags=21%, list=15%, signal=25%
C2	DMSO	DOX	NAKAMURA_ADIPOGENESIS_LATE_DN	NAKAMURA_ADIPOGENESIS_LATE_DN		29	0.3787562	1.1263928	0.27758622	0.6514646	1.0	2193	tags=24%, list=15%, signal=28%
C2	DMSO	DOX	SNIJDERS_AMPLIFIED_IN_HEAD_AND_NECK_TUMORS	SNIJDERS_AMPLIFIED_IN_HEAD_AND_NECK_TUMORS		33	0.371197	1.1258037	0.28103447	0.6526535	1.0	460	tags=9%, list=3%, signal=9%
C2	DMSO	DOX	DAZARD_RESPONSE_TO_UV_SCC_DN	DAZARD_RESPONSE_TO_UV_SCC_DN		93	0.30576572	1.125794	0.2421875	0.65195704	1.0	3659	tags=32%, list=25%, signal=43%
C2	DMSO	DOX	WATANABE_ULCERATIVE_COLITIS_WITH_CANCER_UP	WATANABE_ULCERATIVE_COLITIS_WITH_CANCER_UP		10	0.49670187	1.1255323	0.31607142	0.6520261	1.0	6	tags=10%, list=0%, signal=10%
C2	DMSO	DOX	RUAN_RESPONSE_TO_TNF_TROGLITAZONE_DN	RUAN_RESPONSE_TO_TNF_TROGLITAZONE_DN		39	0.3549637	1.1253718	0.27687296	0.65182287	1.0	1598	tags=23%, list=11%, signal=26%
C2	DMSO	DOX	DAIRKEE_TERT_TARGETS_UP	DAIRKEE_TERT_TARGETS_UP		292	0.26793727	1.125074	0.18997361	0.65203476	1.0	4576	tags=35%, list=32%, signal=50%
C2	DMSO	DOX	BIOCARTA_MCALPAIN_PATHWAY	BIOCARTA_MCALPAIN_PATHWAY		16	0.4299255	1.1249801	0.3094812	0.6516071	1.0	622	tags=13%, list=4%, signal=13%
C2	DMSO	DOX	LINDGREN_BLADDER_CANCER_CLUSTER_3_DN	LINDGREN_BLADDER_CANCER_CLUSTER_3_DN		157	0.27965632	1.1248624	0.21013413	0.65129006	1.0	1910	tags=17%, list=13%, signal=20%
C2	DMSO	DOX	IGLESIAS_E2F_TARGETS_DN	IGLESIAS_E2F_TARGETS_DN		10	0.4879564	1.1248174	0.31418312	0.6506932	1.0	1900	tags=40%, list=13%, signal=46%
C2	DMSO	DOX	GENTILE_UV_RESPONSE_CLUSTER_D4	GENTILE_UV_RESPONSE_CLUSTER_D4		43	0.34248403	1.1243085	0.28428093	0.6515904	1.0	2485	tags=28%, list=17%, signal=34%
C2	DMSO	DOX	KAYO_CALORIE_RESTRICTION_MUSCLE_UP	KAYO_CALORIE_RESTRICTION_MUSCLE_UP		74	0.31428713	1.1241784	0.25508606	0.65128493	1.0	3234	tags=27%, list=23%, signal=35%
C2	DMSO	DOX	KEGG_BLADDER_CANCER	KEGG_BLADDER_CANCER		30	0.38032702	1.1239431	0.29166666	0.65132177	1.0	2231	tags=23%, list=16%, signal=28%
C2	DMSO	DOX	ZHAN_MULTIPLE_MYELOMA_SPIKED	ZHAN_MULTIPLE_MYELOMA_SPIKED		19	0.41679886	1.1233847	0.29802513	0.65245986	1.0	389	tags=11%, list=3%, signal=11%
C2	DMSO	DOX	REACTOME_MRNA_3_END_PROCESSING	REACTOME_MRNA_3_END_PROCESSING		29	0.37915456	1.1232816	0.2787162	0.6520953	1.0	3389	tags=31%, list=24%, signal=41%
C2	DMSO	DOX	DALESSIO_TSA_RESPONSE	DALESSIO_TSA_RESPONSE		20	0.4123886	1.123128	0.29749104	0.65183175	1.0	2516	tags=40%, list=18%, signal=48%
C2	DMSO	DOX	BASSO_B_LYMPHOCYTE_NETWORK	BASSO_B_LYMPHOCYTE_NETWORK		121	0.29385024	1.1227826	0.22158274	0.6522445	1.0	3262	tags=28%, list=23%, signal=36%
C2	DMSO	DOX	ZHU_CMV_24_HR_DN	ZHU_CMV_24_HR_DN		76	0.31660852	1.1221823	0.25199363	0.6534631	1.0	2193	tags=26%, list=15%, signal=31%
C2	DMSO	DOX	PID_IL6_7_PATHWAY	PID_IL6_7_PATHWAY		39	0.35625163	1.1221446	0.28078818	0.65284556	1.0	3387	tags=33%, list=24%, signal=44%
C2	DMSO	DOX	JIANG_HYPOXIA_NORMAL	JIANG_HYPOXIA_NORMAL		253	0.26850736	1.1214297	0.16168478	0.6544348	1.0	3228	tags=26%, list=22%, signal=34%
C2	DMSO	DOX	PID_HDAC_CLASSI_PATHWAY	PID_HDAC_CLASSI_PATHWAY		50	0.33887827	1.1210083	0.25619835	0.6550932	1.0	3900	tags=34%, list=27%, signal=47%
C2	DMSO	DOX	BOQUEST_STEM_CELL_CULTURED_VS_FRESH_DN	BOQUEST_STEM_CELL_CULTURED_VS_FRESH_DN		24	0.38918635	1.1210068	0.31925675	0.65438527	1.0	1197	tags=17%, list=8%, signal=18%
C2	DMSO	DOX	KIM_WT1_TARGETS_12HR_DN	KIM_WT1_TARGETS_12HR_DN		169	0.28264213	1.1204629	0.20592384	0.6554043	1.0	2775	tags=24%, list=19%, signal=30%
C2	DMSO	DOX	FERRANDO_LYL1_NEIGHBORS	FERRANDO_LYL1_NEIGHBORS		14	0.4524462	1.1203531	0.3206522	0.6550694	1.0	3512	tags=50%, list=24%, signal=66%
C2	DMSO	DOX	SWEET_LUNG_CANCER_KRAS_DN	SWEET_LUNG_CANCER_KRAS_DN		350	0.25921082	1.1193496	0.17716536	0.6576796	1.0	1836	tags=16%, list=13%, signal=18%
C2	DMSO	DOX	PID_RAS_PATHWAY	PID_RAS_PATHWAY		20	0.40426338	1.1192628	0.3159664	0.6572238	1.0	4062	tags=50%, list=28%, signal=70%
C2	DMSO	DOX	JOHNSTONE_PARVB_TARGETS_3_UP	JOHNSTONE_PARVB_TARGETS_3_UP		316	0.26001507	1.1191252	0.19131614	0.6569329	1.0	2939	tags=26%, list=20%, signal=32%
C2	DMSO	DOX	REACTOME_ACTIVATED_POINT_MUTANTS_OF_FGFR2	REACTOME_ACTIVATED_POINT_MUTANTS_OF_FGFR2		13	0.44700912	1.1191134	0.3115942	0.65626657	1.0	972	tags=15%, list=7%, signal=16%
C2	DMSO	DOX	KIM_ALL_DISORDERS_CALB1_CORR_DN	KIM_ALL_DISORDERS_CALB1_CORR_DN		26	0.38943395	1.1189574	0.29360968	0.6560493	1.0	3632	tags=42%, list=25%, signal=57%
C2	DMSO	DOX	TAKEDA_TARGETS_OF_NUP98_HOXA9_FUSION_8D_UP	TAKEDA_TARGETS_OF_NUP98_HOXA9_FUSION_8D_UP		113	0.29667777	1.1187375	0.23029366	0.6560484	1.0	2624	tags=25%, list=18%, signal=30%
C2	DMSO	DOX	RIZKI_TUMOR_INVASIVENESS_3D_UP	RIZKI_TUMOR_INVASIVENESS_3D_UP		161	0.28008866	1.1187195	0.21954674	0.655392	1.0	3259	tags=24%, list=23%, signal=31%
C2	DMSO	DOX	TAKAO_RESPONSE_TO_UVB_RADIATION_UP	TAKAO_RESPONSE_TO_UVB_RADIATION_UP		67	0.31953272	1.1185932	0.2685624	0.6550744	1.0	4771	tags=49%, list=33%, signal=73%
C2	DMSO	DOX	WOTTON_RUNX_TARGETS_UP	WOTTON_RUNX_TARGETS_UP		17	0.4222973	1.1172965	0.31464738	0.65860665	1.0	2456	tags=29%, list=17%, signal=35%
C2	DMSO	DOX	CHANG_CORE_SERUM_RESPONSE_UP	CHANG_CORE_SERUM_RESPONSE_UP		168	0.28073138	1.1169968	0.22093023	0.65888083	1.0	2786	tags=24%, list=19%, signal=29%
C2	DMSO	DOX	PACHER_TARGETS_OF_IGF1_AND_IGF2_UP	PACHER_TARGETS_OF_IGF1_AND_IGF2_UP		31	0.3687626	1.1169169	0.30706075	0.65844274	1.0	3343	tags=39%, list=23%, signal=50%
C2	DMSO	DOX	GAZDA_DIAMOND_BLACKFAN_ANEMIA_ERYTHROID_UP	GAZDA_DIAMOND_BLACKFAN_ANEMIA_ERYTHROID_UP		20	0.40975592	1.1169062	0.32013768	0.65776324	1.0	2059	tags=25%, list=14%, signal=29%
C2	DMSO	DOX	PID_IL4_2PATHWAY	PID_IL4_2PATHWAY		50	0.3405269	1.1167203	0.2913257	0.65767896	1.0	2789	tags=30%, list=19%, signal=37%
C2	DMSO	DOX	AMIT_SERUM_RESPONSE_120_MCF10A	AMIT_SERUM_RESPONSE_120_MCF10A		52	0.32931522	1.1164826	0.27217126	0.6577352	1.0	1828	tags=23%, list=13%, signal=26%
C2	DMSO	DOX	RIZKI_TUMOR_INVASIVENESS_2D_DN	RIZKI_TUMOR_INVASIVENESS_2D_DN		48	0.335404	1.1151724	0.2983871	0.66131186	1.0	1341	tags=13%, list=9%, signal=14%
C2	DMSO	DOX	DELACROIX_RARG_BOUND_MEF	DELACROIX_RARG_BOUND_MEF		300	0.26132408	1.1149065	0.19104084	0.6614927	1.0	2954	tags=26%, list=21%, signal=32%
C2	DMSO	DOX	BOQUEST_STEM_CELL_CULTURED_VS_FRESH_UP	BOQUEST_STEM_CELL_CULTURED_VS_FRESH_UP		341	0.2601087	1.1146289	0.18463612	0.66168886	1.0	2033	tags=18%, list=14%, signal=20%
C2	DMSO	DOX	REACTOME_ZINC_TRANSPORTERS	REACTOME_ZINC_TRANSPORTERS		15	0.4400901	1.1142529	0.328125	0.662197	1.0	1879	tags=27%, list=13%, signal=31%
C2	DMSO	DOX	KEGG_RENAL_CELL_CARCINOMA	KEGG_RENAL_CELL_CARCINOMA		48	0.3394652	1.1138389	0.2904762	0.66285235	1.0	1976	tags=19%, list=14%, signal=22%
C2	DMSO	DOX	ROVERSI_GLIOMA_COPY_NUMBER_UP	ROVERSI_GLIOMA_COPY_NUMBER_UP		77	0.31041598	1.1138237	0.2730159	0.6621969	1.0	2565	tags=21%, list=18%, signal=25%
C2	DMSO	DOX	HUI_MAPK14_TARGETS_UP	HUI_MAPK14_TARGETS_UP		13	0.45547932	1.1132265	0.31978798	0.66337883	1.0	5918	tags=62%, list=41%, signal=105%
C2	DMSO	DOX	REACTOME_DEADENYLATION_OF_MRNA	REACTOME_DEADENYLATION_OF_MRNA		15	0.44276196	1.1131837	0.31260794	0.66282064	1.0	4680	tags=47%, list=33%, signal=69%
C2	DMSO	DOX	JECHLINGER_EPITHELIAL_TO_MESENCHYMAL_TRANSITION_UP	JECHLINGER_EPITHELIAL_TO_MESENCHYMAL_TRANSITION_UP		63	0.31897613	1.112749	0.26655897	0.663466	1.0	1035	tags=14%, list=7%, signal=15%
C2	DMSO	DOX	FU_INTERACT_WITH_ALKBH8	FU_INTERACT_WITH_ALKBH8		13	0.44991115	1.1121116	0.317029	0.66473866	1.0	5706	tags=69%, list=40%, signal=115%
C2	DMSO	DOX	MIKKELSEN_ES_LCP_WITH_H3K4ME3	MIKKELSEN_ES_LCP_WITH_H3K4ME3		112	0.29424238	1.1118242	0.25931677	0.66491926	1.0	2750	tags=30%, list=19%, signal=37%
C2	DMSO	DOX	MCCLUNG_DELTA_FOSB_TARGETS_2WK	MCCLUNG_DELTA_FOSB_TARGETS_2WK		37	0.3568984	1.1113559	0.29522184	0.6656843	1.0	3333	tags=35%, list=23%, signal=46%
C2	DMSO	DOX	ENK_UV_RESPONSE_EPIDERMIS_UP	ENK_UV_RESPONSE_EPIDERMIS_UP		221	0.2659827	1.1111959	0.21910113	0.66545415	1.0	4118	tags=34%, list=29%, signal=47%
C2	DMSO	DOX	GRAESSMANN_APOPTOSIS_BY_SERUM_DEPRIVATION_UP	GRAESSMANN_APOPTOSIS_BY_SERUM_DEPRIVATION_UP		440	0.25349522	1.1106553	0.1689441	0.66650355	1.0	2628	tags=24%, list=18%, signal=29%
C2	DMSO	DOX	AZARE_NEOPLASTIC_TRANSFORMATION_BY_STAT3_UP	AZARE_NEOPLASTIC_TRANSFORMATION_BY_STAT3_UP		90	0.3004895	1.1083914	0.23974763	0.6732497	1.0	3522	tags=29%, list=25%, signal=38%
C2	DMSO	DOX	HSIAO_HOUSEKEEPING_GENES	HSIAO_HOUSEKEEPING_GENES		334	0.25835192	1.1083776	0.18356867	0.6725891	1.0	5342	tags=44%, list=37%, signal=69%
C2	DMSO	DOX	SCHLOSSER_SERUM_RESPONSE_AUGMENTED_BY_MYC	SCHLOSSER_SERUM_RESPONSE_AUGMENTED_BY_MYC		87	0.30038574	1.1082926	0.26324236	0.6721738	1.0	4429	tags=34%, list=31%, signal=50%
C2	DMSO	DOX	PASQUALUCCI_LYMPHOMA_BY_GC_STAGE_UP	PASQUALUCCI_LYMPHOMA_BY_GC_STAGE_UP		214	0.26883975	1.1081784	0.2270195	0.6718532	1.0	2215	tags=21%, list=15%, signal=24%
C2	DMSO	DOX	DAZARD_UV_RESPONSE_CLUSTER_G28	DAZARD_UV_RESPONSE_CLUSTER_G28		14	0.4427491	1.1069092	0.34336284	0.67514455	1.0	1223	tags=21%, list=9%, signal=23%
C2	DMSO	DOX	PID_S1P_S1P1_PATHWAY	PID_S1P_S1P1_PATHWAY		13	0.46345538	1.1065332	0.33096084	0.6756284	1.0	3796	tags=38%, list=26%, signal=52%
C2	DMSO	DOX	HERNANDEZ_ABERRANT_MITOSIS_BY_DOCETACEL_2NM_DN	HERNANDEZ_ABERRANT_MITOSIS_BY_DOCETACEL_2NM_DN		19	0.41300932	1.1062881	0.30594406	0.67568636	1.0	1600	tags=21%, list=11%, signal=24%
C2	DMSO	DOX	LE_SKI_TARGETS_UP	LE_SKI_TARGETS_UP		12	0.4673395	1.1061999	0.3529412	0.6752546	1.0	708	tags=17%, list=5%, signal=18%
C2	DMSO	DOX	REACTOME_SIGNALING_BY_SCF_KIT	REACTOME_SIGNALING_BY_SCF_KIT		53	0.32601795	1.1053567	0.28115016	0.67734367	1.0	1910	tags=19%, list=13%, signal=22%
C2	DMSO	DOX	BIOCARTA_RHO_PATHWAY	BIOCARTA_RHO_PATHWAY		23	0.3942241	1.1050467	0.31914893	0.6776315	1.0	856	tags=13%, list=6%, signal=14%
C2	DMSO	DOX	GENTLES_LEUKEMIC_STEM_CELL_UP	GENTLES_LEUKEMIC_STEM_CELL_UP		21	0.39744517	1.1040474	0.30701753	0.6799972	1.0	1449	tags=24%, list=10%, signal=26%
C2	DMSO	DOX	WUNDER_INFLAMMATORY_RESPONSE_AND_CHOLESTEROL_UP	WUNDER_INFLAMMATORY_RESPONSE_AND_CHOLESTEROL_UP		43	0.34719956	1.1039432	0.29307568	0.67965627	1.0	2980	tags=26%, list=21%, signal=32%
C2	DMSO	DOX	BILD_E2F3_ONCOGENIC_SIGNATURE	BILD_E2F3_ONCOGENIC_SIGNATURE		174	0.27475378	1.103645	0.25869262	0.6799164	1.0	1688	tags=20%, list=12%, signal=23%
C2	DMSO	DOX	ABRAMSON_INTERACT_WITH_AIRE	ABRAMSON_INTERACT_WITH_AIRE		39	0.35597566	1.1028525	0.31560892	0.68174213	1.0	2486	tags=23%, list=17%, signal=28%
C2	DMSO	DOX	REACTOME_ADHERENS_JUNCTIONS_INTERACTIONS	REACTOME_ADHERENS_JUNCTIONS_INTERACTIONS		11	0.47604173	1.1021444	0.33913043	0.6834168	1.0	768	tags=27%, list=5%, signal=29%
C2	DMSO	DOX	MCCLUNG_COCAIN_REWARD_4WK	MCCLUNG_COCAIN_REWARD_4WK		62	0.32132638	1.1021065	0.2987013	0.68283564	1.0	2321	tags=19%, list=16%, signal=23%
C2	DMSO	DOX	KONDO_COLON_CANCER_HCP_WITH_H3K27ME1	KONDO_COLON_CANCER_HCP_WITH_H3K27ME1		21	0.40276673	1.101764	0.33032492	0.6832131	1.0	1417	tags=29%, list=10%, signal=32%
C2	DMSO	DOX	TONG_INTERACT_WITH_PTTG1	TONG_INTERACT_WITH_PTTG1		44	0.34060583	1.1015108	0.29516128	0.68327326	1.0	4347	tags=41%, list=30%, signal=58%
C2	DMSO	DOX	BONOME_OVARIAN_CANCER_SURVIVAL_SUBOPTIMAL_DEBULKING	BONOME_OVARIAN_CANCER_SURVIVAL_SUBOPTIMAL_DEBULKING		392	0.2525022	1.1014255	0.2005044	0.68285537	1.0	2334	tags=18%, list=16%, signal=21%
C2	DMSO	DOX	HAHTOLA_CTCL_CUTANEOUS	HAHTOLA_CTCL_CUTANEOUS		21	0.397853	1.1013498	0.34408602	0.6824166	1.0	449	tags=10%, list=3%, signal=10%
C2	DMSO	DOX	REACTOME_SYNTHESIS_SECRETION_AND_DEACYLATION_OF_GHRELIN	REACTOME_SYNTHESIS_SECRETION_AND_DEACYLATION_OF_GHRELIN		12	0.4640276	1.1010412	0.3580247	0.6827238	1.0	76	tags=8%, list=1%, signal=8%
C2	DMSO	DOX	ENK_UV_RESPONSE_EPIDERMIS_DN	ENK_UV_RESPONSE_EPIDERMIS_DN		391	0.25206015	1.1009078	0.20912547	0.6824305	1.0	3355	tags=28%, list=23%, signal=35%
C2	DMSO	DOX	DAWSON_METHYLATED_IN_LYMPHOMA_TCL1	DAWSON_METHYLATED_IN_LYMPHOMA_TCL1		43	0.34170032	1.1006275	0.29313233	0.682634	1.0	2804	tags=33%, list=20%, signal=40%
C2	DMSO	DOX	RODRIGUES_NTN1_AND_DCC_TARGETS	RODRIGUES_NTN1_AND_DCC_TARGETS		25	0.38136303	1.10048	0.33047944	0.6824228	1.0	2961	tags=32%, list=21%, signal=40%
C2	DMSO	DOX	BYSTRYKH_HEMATOPOIESIS_STEM_CELL_QTL_TRANS	BYSTRYKH_HEMATOPOIESIS_STEM_CELL_QTL_TRANS		719	0.24308021	1.1003667	0.16267942	0.6820772	1.0	2731	tags=21%, list=19%, signal=24%
C2	DMSO	DOX	MADAN_DPPA4_TARGETS	MADAN_DPPA4_TARGETS		32	0.36075175	1.1003174	0.29765886	0.6815434	1.0	795	tags=13%, list=6%, signal=13%
C2	DMSO	DOX	DARWICHE_PAPILLOMA_RISK_HIGH_DN	DARWICHE_PAPILLOMA_RISK_HIGH_DN		131	0.2835312	1.1002433	0.24531025	0.681085	1.0	3527	tags=28%, list=25%, signal=37%
C2	DMSO	DOX	BERENJENO_ROCK_SIGNALING_NOT_VIA_RHOA_DN	BERENJENO_ROCK_SIGNALING_NOT_VIA_RHOA_DN		29	0.3629502	1.0998207	0.3088737	0.6818178	1.0	2456	tags=28%, list=17%, signal=33%
C2	DMSO	DOX	SMIRNOV_CIRCULATING_ENDOTHELIOCYTES_IN_CANCER_UP	SMIRNOV_CIRCULATING_ENDOTHELIOCYTES_IN_CANCER_UP		127	0.28505883	1.0997875	0.2621212	0.6812417	1.0	1920	tags=20%, list=13%, signal=23%
C2	DMSO	DOX	UEDA_PERIFERAL_CLOCK	UEDA_PERIFERAL_CLOCK		133	0.28347498	1.0993493	0.2725926	0.68199694	1.0	1934	tags=18%, list=13%, signal=21%
C2	DMSO	DOX	LUI_THYROID_CANCER_CLUSTER_3	LUI_THYROID_CANCER_CLUSTER_3		23	0.3890872	1.0988638	0.31569967	0.68292326	1.0	5305	tags=74%, list=37%, signal=117%
C2	DMSO	DOX	REACTOME_GAP_JUNCTION_TRAFFICKING	REACTOME_GAP_JUNCTION_TRAFFICKING		22	0.39720967	1.0984464	0.32749563	0.68358356	1.0	1999	tags=18%, list=14%, signal=21%
C2	DMSO	DOX	GRADE_COLON_VS_RECTAL_CANCER_DN	GRADE_COLON_VS_RECTAL_CANCER_DN		36	0.35286745	1.0980803	0.3131313	0.684074	1.0	1541	tags=14%, list=11%, signal=16%
C2	DMSO	DOX	NEMETH_INFLAMMATORY_RESPONSE_LPS_DN	NEMETH_INFLAMMATORY_RESPONSE_LPS_DN		27	0.3743077	1.0979475	0.3025641	0.68381363	1.0	1974	tags=26%, list=14%, signal=30%
C2	DMSO	DOX	IZADPANAH_STEM_CELL_ADIPOSE_VS_BONE_UP	IZADPANAH_STEM_CELL_ADIPOSE_VS_BONE_UP		87	0.30211514	1.097274	0.2879747	0.6853283	1.0	2712	tags=30%, list=19%, signal=37%
C2	DMSO	DOX	PYEON_CANCER_HEAD_AND_NECK_VS_CERVICAL_DN	PYEON_CANCER_HEAD_AND_NECK_VS_CERVICAL_DN		21	0.39702472	1.0972458	0.33277026	0.6847068	1.0	1651	tags=14%, list=12%, signal=16%
C2	DMSO	DOX	SILIGAN_BOUND_BY_EWS_FLT1_FUSION	SILIGAN_BOUND_BY_EWS_FLT1_FUSION		36	0.35068992	1.0969425	0.28249568	0.68499976	1.0	4239	tags=42%, list=30%, signal=59%
C2	DMSO	DOX	DURAND_STROMA_NS_UP	DURAND_STROMA_NS_UP		127	0.28480408	1.0968724	0.27982327	0.6845306	1.0	3010	tags=27%, list=21%, signal=34%
C2	DMSO	DOX	DEMAGALHAES_AGING_UP	DEMAGALHAES_AGING_UP		41	0.3459235	1.0953243	0.3137931	0.68885577	1.0	4062	tags=44%, list=28%, signal=61%
C2	DMSO	DOX	JEON_SMAD6_TARGETS_UP	JEON_SMAD6_TARGETS_UP		18	0.4133435	1.0949118	0.35185185	0.68946195	1.0	2059	tags=28%, list=14%, signal=32%
C2	DMSO	DOX	GALLUZZI_PREVENT_MITOCHONDIAL_PERMEABILIZATION	GALLUZZI_PREVENT_MITOCHONDIAL_PERMEABILIZATION		21	0.39564484	1.0947095	0.3321976	0.68942255	1.0	4670	tags=62%, list=33%, signal=92%
C2	DMSO	DOX	NAKAMURA_METASTASIS	NAKAMURA_METASTASIS		37	0.34857738	1.094544	0.31478262	0.6892113	1.0	2135	tags=30%, list=15%, signal=35%
C2	DMSO	DOX	KOYAMA_SEMA3B_TARGETS_UP	KOYAMA_SEMA3B_TARGETS_UP		205	0.26731092	1.094133	0.25383544	0.6898469	1.0	3068	tags=30%, list=21%, signal=37%
C2	DMSO	DOX	FAELT_B_CLL_WITH_VH_REARRANGEMENTS_UP	FAELT_B_CLL_WITH_VH_REARRANGEMENTS_UP		33	0.35452354	1.0940865	0.35521886	0.68931174	1.0	3429	tags=36%, list=24%, signal=48%
C2	DMSO	DOX	MARTORIATI_MDM4_TARGETS_NEUROEPITHELIUM_UP	MARTORIATI_MDM4_TARGETS_NEUROEPITHELIUM_UP		137	0.2805279	1.0938516	0.26093295	0.68940914	1.0	1441	tags=16%, list=10%, signal=18%
C2	DMSO	DOX	CERIBELLI_GENES_INACTIVE_AND_BOUND_BY_NFY	CERIBELLI_GENES_INACTIVE_AND_BOUND_BY_NFY		25	0.38160744	1.0931573	0.33856893	0.6910217	1.0	1676	tags=20%, list=12%, signal=23%
C2	DMSO	DOX	SHAFFER_IRF4_TARGETS_IN_PLASMA_CELL_VS_MATURE_B_LYMPHOCYTE	SHAFFER_IRF4_TARGETS_IN_PLASMA_CELL_VS_MATURE_B_LYMPHOCYTE		59	0.31863022	1.093009	0.30926216	0.69080085	1.0	1428	tags=17%, list=10%, signal=19%
C2	DMSO	DOX	DANG_BOUND_BY_MYC	DANG_BOUND_BY_MYC		873	0.23908883	1.0928854	0.15028249	0.69051087	1.0	3176	tags=22%, list=22%, signal=26%
C2	DMSO	DOX	SAKAI_CHRONIC_HEPATITIS_VS_LIVER_CANCER_DN	SAKAI_CHRONIC_HEPATITIS_VS_LIVER_CANCER_DN		27	0.37520558	1.0917633	0.33388704	0.6934004	1.0	956	tags=19%, list=7%, signal=20%
C2	DMSO	DOX	PLASARI_NFIC_TARGETS_BASAL_DN	PLASARI_NFIC_TARGETS_BASAL_DN		13	0.4423657	1.0917566	0.35547575	0.69272965	1.0	2609	tags=38%, list=18%, signal=47%
C2	DMSO	DOX	KRIGE_AMINO_ACID_DEPRIVATION	KRIGE_AMINO_ACID_DEPRIVATION		26	0.38009816	1.091077	0.33876222	0.6942731	1.0	4224	tags=50%, list=29%, signal=71%
C2	DMSO	DOX	BURTON_ADIPOGENESIS_PEAK_AT_16HR	BURTON_ADIPOGENESIS_PEAK_AT_16HR		38	0.34566244	1.0904729	0.31727573	0.69558173	1.0	1660	tags=16%, list=12%, signal=18%
C2	DMSO	DOX	OHGUCHI_LIVER_HNF4A_TARGETS_DN	OHGUCHI_LIVER_HNF4A_TARGETS_DN		124	0.2818742	1.0901364	0.27851853	0.69598657	1.0	2546	tags=22%, list=18%, signal=26%
C2	DMSO	DOX	HEIDENBLAD_AMPLIFIED_IN_PANCREATIC_CANCER	HEIDENBLAD_AMPLIFIED_IN_PANCREATIC_CANCER		26	0.38053024	1.0900165	0.33722872	0.69569856	1.0	4149	tags=50%, list=29%, signal=70%
C2	DMSO	DOX	ICHIBA_GRAFT_VERSUS_HOST_DISEASE_D7_UP	ICHIBA_GRAFT_VERSUS_HOST_DISEASE_D7_UP		92	0.29373136	1.0899416	0.28748068	0.69526184	1.0	4449	tags=39%, list=31%, signal=56%
C2	DMSO	DOX	PHONG_TNF_RESPONSE_VIA_P38_PARTIAL	PHONG_TNF_RESPONSE_VIA_P38_PARTIAL		125	0.28298467	1.0893764	0.2724551	0.6964471	1.0	2712	tags=26%, list=19%, signal=32%
C2	DMSO	DOX	ONDER_CDH1_TARGETS_1_UP	ONDER_CDH1_TARGETS_1_UP		103	0.29027632	1.0889357	0.2835821	0.6972498	1.0	2761	tags=26%, list=19%, signal=32%
C2	DMSO	DOX	SENESE_HDAC1_AND_HDAC2_TARGETS_UP	SENESE_HDAC1_AND_HDAC2_TARGETS_UP		181	0.26926574	1.0887427	0.24929972	0.69721246	1.0	3387	tags=26%, list=24%, signal=34%
C2	DMSO	DOX	SCHEIDEREIT_IKK_TARGETS	SCHEIDEREIT_IKK_TARGETS		14	0.4406507	1.0884787	0.3561151	0.6974012	1.0	3053	tags=43%, list=21%, signal=54%
C2	DMSO	DOX	SUBTIL_PROGESTIN_TARGETS	SUBTIL_PROGESTIN_TARGETS		28	0.37055805	1.0884404	0.3493976	0.6968322	1.0	4390	tags=39%, list=31%, signal=56%
C2	DMSO	DOX	HEDENFALK_BREAST_CANCER_BRACX_UP	HEDENFALK_BREAST_CANCER_BRACX_UP		19	0.39662927	1.0882728	0.33838382	0.69672495	1.0	5023	tags=63%, list=35%, signal=97%
C2	DMSO	DOX	HOLLEMAN_VINCRISTINE_RESISTANCE_ALL_DN	HOLLEMAN_VINCRISTINE_RESISTANCE_ALL_DN		19	0.39465404	1.0879991	0.32049036	0.69693416	1.0	3991	tags=42%, list=28%, signal=58%
C2	DMSO	DOX	VERRECCHIA_RESPONSE_TO_TGFB1_C2	VERRECCHIA_RESPONSE_TO_TGFB1_C2		16	0.42169636	1.0878695	0.34935305	0.6967031	1.0	4240	tags=50%, list=30%, signal=71%
C2	DMSO	DOX	OKUMURA_INFLAMMATORY_RESPONSE_LPS	OKUMURA_INFLAMMATORY_RESPONSE_LPS		136	0.28051117	1.0878145	0.29333332	0.6961962	1.0	3343	tags=29%, list=23%, signal=37%
C2	DMSO	DOX	KRIEG_HYPOXIA_NOT_VIA_KDM3A	KRIEG_HYPOXIA_NOT_VIA_KDM3A		564	0.24194178	1.0877167	0.21356784	0.695864	1.0	2556	tags=21%, list=18%, signal=25%
C2	DMSO	DOX	JAZAG_TGFB1_SIGNALING_VIA_SMAD4_DN	JAZAG_TGFB1_SIGNALING_VIA_SMAD4_DN		50	0.32880175	1.087299	0.33123028	0.69652295	1.0	1935	tags=24%, list=13%, signal=28%
C2	DMSO	DOX	AMUNDSON_RESPONSE_TO_ARSENITE	AMUNDSON_RESPONSE_TO_ARSENITE		176	0.26739487	1.0870236	0.26878613	0.69673765	1.0	3051	tags=23%, list=21%, signal=29%
C2	DMSO	DOX	CHIBA_RESPONSE_TO_TSA_UP	CHIBA_RESPONSE_TO_TSA_UP		47	0.32887042	1.0864412	0.3255814	0.69799525	1.0	3219	tags=36%, list=22%, signal=46%
C2	DMSO	DOX	KAAB_HEART_ATRIUM_VS_VENTRICLE_UP	KAAB_HEART_ATRIUM_VS_VENTRICLE_UP		189	0.2675928	1.0861303	0.2372159	0.69837	1.0	2919	tags=24%, list=20%, signal=30%
C2	DMSO	DOX	LIU_TOPBP1_TARGETS	LIU_TOPBP1_TARGETS		10	0.46794188	1.0856639	0.3462963	0.6992284	1.0	188	tags=20%, list=1%, signal=20%
C2	DMSO	DOX	SCHAEFFER_PROSTATE_DEVELOPMENT_12HR_DN	SCHAEFFER_PROSTATE_DEVELOPMENT_12HR_DN		37	0.34376132	1.0856489	0.33387887	0.69858795	1.0	4367	tags=35%, list=30%, signal=50%
C2	DMSO	DOX	LIEN_BREAST_CARCINOMA_METAPLASTIC_VS_DUCTAL_DN	LIEN_BREAST_CARCINOMA_METAPLASTIC_VS_DUCTAL_DN		77	0.30417648	1.0850173	0.31382114	0.6999578	1.0	1920	tags=25%, list=13%, signal=28%
C2	DMSO	DOX	OSWALD_HEMATOPOIETIC_STEM_CELL_IN_COLLAGEN_GEL_UP	OSWALD_HEMATOPOIETIC_STEM_CELL_IN_COLLAGEN_GEL_UP		183	0.27025962	1.0848624	0.27405247	0.6997943	1.0	3877	tags=32%, list=27%, signal=43%
C2	DMSO	DOX	NIELSEN_MALIGNAT_FIBROUS_HISTIOCYTOMA_UP	NIELSEN_MALIGNAT_FIBROUS_HISTIOCYTOMA_UP		15	0.43134	1.084486	0.33577982	0.7003359	1.0	419	tags=13%, list=3%, signal=14%
C2	DMSO	DOX	APPEL_IMATINIB_RESPONSE	APPEL_IMATINIB_RESPONSE		31	0.3655405	1.0844294	0.33943427	0.69983804	1.0	1401	tags=16%, list=10%, signal=18%
C2	DMSO	DOX	ZHU_CMV_ALL_DN	ZHU_CMV_ALL_DN		106	0.28500336	1.084351	0.2942097	0.6994017	1.0	2193	tags=22%, list=15%, signal=25%
C2	DMSO	DOX	ASTIER_INTEGRIN_SIGNALING	ASTIER_INTEGRIN_SIGNALING		48	0.3238538	1.0842645	0.32247558	0.6990037	1.0	2485	tags=23%, list=17%, signal=28%
C2	DMSO	DOX	AFFAR_YY1_TARGETS_UP	AFFAR_YY1_TARGETS_UP		157	0.27370203	1.083939	0.27596018	0.699419	1.0	1974	tags=20%, list=14%, signal=23%
C2	DMSO	DOX	SUNG_METASTASIS_STROMA_DN	SUNG_METASTASIS_STROMA_DN		41	0.342012	1.0838419	0.33711508	0.69904375	1.0	1106	tags=17%, list=8%, signal=18%
C2	DMSO	DOX	INGRAM_SHH_TARGETS_DN	INGRAM_SHH_TARGETS_DN		44	0.33585316	1.0837214	0.32736155	0.6987276	1.0	2016	tags=23%, list=14%, signal=26%
C2	DMSO	DOX	BERENJENO_TRANSFORMED_BY_RHOA_FOREVER_DN	BERENJENO_TRANSFORMED_BY_RHOA_FOREVER_DN		25	0.3791447	1.08343	0.34622467	0.6989973	1.0	2654	tags=36%, list=18%, signal=44%
C2	DMSO	DOX	HOEGERKORP_CD44_TARGETS_DIRECT_DN	HOEGERKORP_CD44_TARGETS_DIRECT_DN		10	0.47823578	1.0833361	0.35883424	0.69865656	1.0	793	tags=20%, list=6%, signal=21%
C2	DMSO	DOX	SCHLINGEMANN_SKIN_CARCINOGENESIS_TPA_UP	SCHLINGEMANN_SKIN_CARCINOGENESIS_TPA_UP		35	0.34750348	1.082257	0.35445204	0.7015728	1.0	2312	tags=23%, list=16%, signal=27%
C2	DMSO	DOX	NIELSEN_LEIOMYOSARCOMA_CNN1_DN	NIELSEN_LEIOMYOSARCOMA_CNN1_DN		16	0.41468465	1.0817885	0.34341636	0.70246744	1.0	2641	tags=31%, list=18%, signal=38%
C2	DMSO	DOX	CHIANG_LIVER_CANCER_SUBCLASS_CTNNB1_DN	CHIANG_LIVER_CANCER_SUBCLASS_CTNNB1_DN		135	0.27910212	1.0816396	0.29041916	0.7022743	1.0	2145	tags=21%, list=15%, signal=24%
C2	DMSO	DOX	YAGI_AML_WITH_INV_16_TRANSLOCATION	YAGI_AML_WITH_INV_16_TRANSLOCATION		325	0.25272563	1.0812056	0.25437415	0.70294136	1.0	4302	tags=34%, list=30%, signal=48%
C2	DMSO	DOX	KEGG_OXIDATIVE_PHOSPHORYLATION	KEGG_OXIDATIVE_PHOSPHORYLATION		99	0.29273158	1.0803385	0.32379517	0.70502	1.0	5218	tags=39%, list=36%, signal=61%
C2	DMSO	DOX	KEGG_VIRAL_MYOCARDITIS	KEGG_VIRAL_MYOCARDITIS		41	0.33442694	1.079714	0.32820514	0.7064386	1.0	3683	tags=37%, list=26%, signal=49%
C2	DMSO	DOX	FINETTI_BREAST_CANCERS_KINOME_GRAY	FINETTI_BREAST_CANCERS_KINOME_GRAY		11	0.47111136	1.0796293	0.38229755	0.7060415	1.0	94	tags=9%, list=1%, signal=9%
C2	DMSO	DOX	KEGG_LEUKOCYTE_TRANSENDOTHELIAL_MIGRATION	KEGG_LEUKOCYTE_TRANSENDOTHELIAL_MIGRATION		80	0.2944524	1.0793602	0.30045524	0.70627856	1.0	2814	tags=24%, list=20%, signal=29%
C2	DMSO	DOX	HUMMERICH_BENIGN_SKIN_TUMOR_UP	HUMMERICH_BENIGN_SKIN_TUMOR_UP		16	0.42486894	1.078567	0.36445242	0.70821816	1.0	4123	tags=44%, list=29%, signal=61%
C2	DMSO	DOX	RUAN_RESPONSE_TO_TNF_DN	RUAN_RESPONSE_TO_TNF_DN		80	0.29699638	1.078259	0.31968504	0.70855874	1.0	1598	tags=16%, list=11%, signal=18%
C2	DMSO	DOX	REACTOME_PYRIMIDINE_METABOLISM	REACTOME_PYRIMIDINE_METABOLISM		22	0.38575304	1.0773435	0.3666093	0.7108256	1.0	2078	tags=27%, list=14%, signal=32%
C2	DMSO	DOX	VETTER_TARGETS_OF_PRKCA_AND_ETS1_DN	VETTER_TARGETS_OF_PRKCA_AND_ETS1_DN		11	0.45897025	1.0772338	0.374761	0.7104905	1.0	1091	tags=18%, list=8%, signal=20%
C2	DMSO	DOX	KORKOLA_EMBRYONIC_CARCINOMA_VS_SEMINOMA_DN	KORKOLA_EMBRYONIC_CARCINOMA_VS_SEMINOMA_DN		20	0.3945158	1.0771282	0.36576578	0.71011573	1.0	3319	tags=35%, list=23%, signal=45%
C2	DMSO	DOX	RICKMAN_HEAD_AND_NECK_CANCER_C	RICKMAN_HEAD_AND_NECK_CANCER_C		75	0.3023739	1.0771049	0.33333334	0.709501	1.0	3853	tags=28%, list=27%, signal=38%
C2	DMSO	DOX	LINDGREN_BLADDER_CANCER_CLUSTER_2B	LINDGREN_BLADDER_CANCER_CLUSTER_2B		283	0.25283533	1.0769311	0.2613941	0.7094033	1.0	1667	tags=17%, list=12%, signal=18%
C2	DMSO	DOX	WANG_MLL_TARGETS	WANG_MLL_TARGETS		234	0.26072413	1.0767337	0.26222825	0.7093615	1.0	1910	tags=18%, list=13%, signal=21%
C2	DMSO	DOX	REACTOME_DARPP_32_EVENTS	REACTOME_DARPP_32_EVENTS		12	0.450141	1.0762836	0.37414965	0.7101287	1.0	476	tags=8%, list=3%, signal=9%
C2	DMSO	DOX	RICKMAN_METASTASIS_DN	RICKMAN_METASTASIS_DN		193	0.26457673	1.0760814	0.28718704	0.710125	1.0	3299	tags=27%, list=23%, signal=35%
C2	DMSO	DOX	PID_HIF1A_PATHWAY	PID_HIF1A_PATHWAY		16	0.42270112	1.0758241	0.37434095	0.710293	1.0	637	tags=13%, list=4%, signal=13%
C2	DMSO	DOX	MCBRYAN_PUBERTAL_BREAST_4_5WK_UP	MCBRYAN_PUBERTAL_BREAST_4_5WK_UP		217	0.2615628	1.0755943	0.26713288	0.710402	1.0	2906	tags=25%, list=20%, signal=31%
C2	DMSO	DOX	HOLLEMAN_PREDNISOLONE_RESISTANCE_ALL_DN	HOLLEMAN_PREDNISOLONE_RESISTANCE_ALL_DN		10	0.4717663	1.075173	0.3915441	0.71108496	1.0	4961	tags=70%, list=35%, signal=107%
C2	DMSO	DOX	LIM_MAMMARY_STEM_CELL_UP	LIM_MAMMARY_STEM_CELL_UP		351	0.24790905	1.0741965	0.27009222	0.7135309	1.0	1852	tags=17%, list=13%, signal=19%
C2	DMSO	DOX	MAHADEVAN_IMATINIB_RESISTANCE_DN	MAHADEVAN_IMATINIB_RESISTANCE_DN		16	0.4123424	1.0727601	0.3721739	0.71757424	1.0	1532	tags=19%, list=11%, signal=21%
C2	DMSO	DOX	LEE_AGING_CEREBELLUM_DN	LEE_AGING_CEREBELLUM_DN		56	0.3156403	1.071492	0.33955857	0.721034	1.0	2427	tags=27%, list=17%, signal=32%
C2	DMSO	DOX	KEGG_ARGININE_AND_PROLINE_METABOLISM	KEGG_ARGININE_AND_PROLINE_METABOLISM		34	0.34826064	1.071135	0.32874355	0.7215442	1.0	3237	tags=35%, list=23%, signal=45%
C2	DMSO	DOX	LOPEZ_MBD_TARGETS	LOPEZ_MBD_TARGETS		732	0.23687266	1.0710307	0.23149236	0.72119844	1.0	3314	tags=23%, list=23%, signal=28%
C2	DMSO	DOX	LIEN_BREAST_CARCINOMA_METAPLASTIC	LIEN_BREAST_CARCINOMA_METAPLASTIC		26	0.36567688	1.070936	0.358804	0.7208269	1.0	3468	tags=38%, list=24%, signal=51%
C2	DMSO	DOX	GAUSSMANN_MLL_AF4_FUSION_TARGETS_A_DN	GAUSSMANN_MLL_AF4_FUSION_TARGETS_A_DN		69	0.30501622	1.0709136	0.33388704	0.72021884	1.0	3107	tags=35%, list=22%, signal=44%
C2	DMSO	DOX	REACTOME_REGULATION_OF_COMPLEMENT_CASCADE	REACTOME_REGULATION_OF_COMPLEMENT_CASCADE		11	0.4708143	1.0706412	0.3785851	0.7204186	1.0	1971	tags=36%, list=14%, signal=42%
C2	DMSO	DOX	REACTOME_SYNTHESIS_OF_PIPS_AT_THE_PLASMA_MEMBRANE	REACTOME_SYNTHESIS_OF_PIPS_AT_THE_PLASMA_MEMBRANE		18	0.40075898	1.0706054	0.37477797	0.71984303	1.0	191	tags=11%, list=1%, signal=11%
C2	DMSO	DOX	VANDESLUIS_COMMD1_TARGETS_GROUP_4_UP	VANDESLUIS_COMMD1_TARGETS_GROUP_4_UP		17	0.40648514	1.0699657	0.35535714	0.7212973	1.0	2173	tags=29%, list=15%, signal=35%
C2	DMSO	DOX	STAMBOLSKY_TARGETS_OF_MUTATED_TP53_UP	STAMBOLSKY_TARGETS_OF_MUTATED_TP53_UP		43	0.33453855	1.0695757	0.36348122	0.72187656	1.0	1137	tags=14%, list=8%, signal=15%
C2	DMSO	DOX	REACTOME_GASTRIN_CREB_SIGNALLING_PATHWAY_VIA_PKC_AND_MAPK	REACTOME_GASTRIN_CREB_SIGNALLING_PATHWAY_VIA_PKC_AND_MAPK		154	0.2698612	1.0685828	0.3200569	0.724473	1.0	3087	tags=23%, list=22%, signal=29%
C2	DMSO	DOX	REACTOME_INTERFERON_GAMMA_SIGNALING	REACTOME_INTERFERON_GAMMA_SIGNALING		40	0.33660713	1.068427	0.35139573	0.72432077	1.0	3717	tags=33%, list=26%, signal=44%
C2	DMSO	DOX	CAIRO_HEPATOBLASTOMA_CLASSES_DN	CAIRO_HEPATOBLASTOMA_CLASSES_DN		157	0.2682338	1.0678599	0.30498534	0.72548187	1.0	2986	tags=26%, list=21%, signal=33%
C2	DMSO	DOX	ICHIBA_GRAFT_VERSUS_HOST_DISEASE_35D_UP	ICHIBA_GRAFT_VERSUS_HOST_DISEASE_35D_UP		113	0.28149745	1.0677474	0.32361963	0.7251615	1.0	4388	tags=37%, list=31%, signal=53%
C2	DMSO	DOX	PID_NFAT_3PATHWAY	PID_NFAT_3PATHWAY		42	0.3366582	1.0676848	0.3505843	0.72468203	1.0	4028	tags=43%, list=28%, signal=59%
C2	DMSO	DOX	TERAMOTO_OPN_TARGETS_CLUSTER_7	TERAMOTO_OPN_TARGETS_CLUSTER_7		14	0.4279258	1.0670105	0.38240576	0.72626173	1.0	3963	tags=57%, list=28%, signal=79%
C2	DMSO	DOX	MARTINEZ_RB1_TARGETS_DN	MARTINEZ_RB1_TARGETS_DN		408	0.24438691	1.0667945	0.2752881	0.7262926	1.0	3649	tags=26%, list=25%, signal=34%
C2	DMSO	DOX	JOHANSSON_GLIOMAGENESIS_BY_PDGFB_DN	JOHANSSON_GLIOMAGENESIS_BY_PDGFB_DN		18	0.4046166	1.0666546	0.37333333	0.72607243	1.0	1445	tags=28%, list=10%, signal=31%
C2	DMSO	DOX	URS_ADIPOCYTE_DIFFERENTIATION_DN	URS_ADIPOCYTE_DIFFERENTIATION_DN		25	0.3693269	1.0662762	0.3579639	0.72666246	1.0	1995	tags=28%, list=14%, signal=32%
C2	DMSO	DOX	ROZANOV_MMP14_TARGETS_SUBSET	ROZANOV_MMP14_TARGETS_SUBSET		21	0.39461467	1.0659143	0.38488576	0.7272153	1.0	2712	tags=29%, list=19%, signal=35%
C2	DMSO	DOX	HONMA_DOCETAXEL_RESISTANCE	HONMA_DOCETAXEL_RESISTANCE		25	0.3668459	1.0659084	0.37603992	0.72655225	1.0	6606	tags=60%, list=46%, signal=111%
C2	DMSO	DOX	SETLUR_PROSTATE_CANCER_TMPRSS2_ERG_FUSION_DN	SETLUR_PROSTATE_CANCER_TMPRSS2_ERG_FUSION_DN		14	0.43131596	1.0658857	0.37918216	0.7259514	1.0	2525	tags=43%, list=18%, signal=52%
C2	DMSO	DOX	REACTOME_REGULATION_OF_IFNG_SIGNALING	REACTOME_REGULATION_OF_IFNG_SIGNALING		10	0.47015813	1.0655385	0.3878327	0.72641385	1.0	164	tags=10%, list=1%, signal=10%
C2	DMSO	DOX	REACTOME_ADVANCED_GLYCOSYLATION_ENDPRODUCT_RECEPTOR_SIGNALING	REACTOME_ADVANCED_GLYCOSYLATION_ENDPRODUCT_RECEPTOR_SIGNALING		10	0.46257955	1.0653898	0.39049235	0.72621775	1.0	112	tags=10%, list=1%, signal=10%
C2	DMSO	DOX	BIOCARTA_CARM_ER_PATHWAY	BIOCARTA_CARM_ER_PATHWAY		27	0.36569533	1.065384	0.3445946	0.7255627	1.0	3220	tags=33%, list=22%, signal=43%
C2	DMSO	DOX	STARK_PREFRONTAL_CORTEX_22Q11_DELETION_UP	STARK_PREFRONTAL_CORTEX_22Q11_DELETION_UP		146	0.272495	1.0652714	0.3457526	0.72527343	1.0	2644	tags=26%, list=18%, signal=32%
C2	DMSO	DOX	JIANG_TIP30_TARGETS_DN	JIANG_TIP30_TARGETS_DN		18	0.40202367	1.0651625	0.38086644	0.7249635	1.0	1176	tags=17%, list=8%, signal=18%
C2	DMSO	DOX	KUROKAWA_LIVER_CANCER_EARLY_RECURRENCE_UP	KUROKAWA_LIVER_CANCER_EARLY_RECURRENCE_UP		11	0.44827023	1.0646821	0.3864043	0.72589135	1.0	3251	tags=55%, list=23%, signal=70%
C2	DMSO	DOX	BONOME_OVARIAN_CANCER_POOR_SURVIVAL_DN	BONOME_OVARIAN_CANCER_POOR_SURVIVAL_DN		15	0.41550454	1.0646774	0.38434783	0.72523564	1.0	2173	tags=27%, list=15%, signal=31%
C2	DMSO	DOX	REACTOME_PEPTIDE_LIGAND_BINDING_RECEPTORS	REACTOME_PEPTIDE_LIGAND_BINDING_RECEPTORS		142	0.26902103	1.0639355	0.3188406	0.7269652	1.0	3355	tags=23%, list=23%, signal=29%
C2	DMSO	DOX	ACEVEDO_NORMAL_TISSUE_ADJACENT_TO_LIVER_TUMOR_DN	ACEVEDO_NORMAL_TISSUE_ADJACENT_TO_LIVER_TUMOR_DN		278	0.25259322	1.0639216	0.27694407	0.7263352	1.0	3673	tags=29%, list=26%, signal=38%
C2	DMSO	DOX	VERNELL_RETINOBLASTOMA_PATHWAY_DN	VERNELL_RETINOBLASTOMA_PATHWAY_DN		15	0.41471434	1.0633378	0.3691508	0.72747797	1.0	1823	tags=20%, list=13%, signal=23%
C2	DMSO	DOX	BROWN_MYELOID_CELL_DEVELOPMENT_UP	BROWN_MYELOID_CELL_DEVELOPMENT_UP		126	0.27780038	1.0625998	0.31957185	0.729257	1.0	1623	tags=17%, list=11%, signal=19%
C2	DMSO	DOX	STEIN_ESRRA_TARGETS	STEIN_ESRRA_TARGETS		416	0.24446723	1.0621254	0.30526316	0.7301745	1.0	3315	tags=26%, list=23%, signal=33%
C2	DMSO	DOX	RIZ_ERYTHROID_DIFFERENTIATION_12HR	RIZ_ERYTHROID_DIFFERENTIATION_12HR		36	0.34233662	1.0620744	0.3677966	0.7296813	1.0	2343	tags=31%, list=16%, signal=36%
C2	DMSO	DOX	RUAN_RESPONSE_TO_TNF_UP	RUAN_RESPONSE_TO_TNF_UP		12	0.43605697	1.0616918	0.3869159	0.7302619	1.0	3512	tags=42%, list=24%, signal=55%
C2	DMSO	DOX	MYLLYKANGAS_AMPLIFICATION_HOT_SPOT_17	MYLLYKANGAS_AMPLIFICATION_HOT_SPOT_17		14	0.42347303	1.0614692	0.3715278	0.73033714	1.0	3281	tags=43%, list=23%, signal=56%
C2	DMSO	DOX	PID_KIT_PATHWAY	PID_KIT_PATHWAY		40	0.3349507	1.061396	0.37419355	0.7298831	1.0	1910	tags=20%, list=13%, signal=23%
C2	DMSO	DOX	GARGALOVIC_RESPONSE_TO_OXIDIZED_PHOSPHOLIPIDS_GREEN_DN	GARGALOVIC_RESPONSE_TO_OXIDIZED_PHOSPHOLIPIDS_GREEN_DN		20	0.3941501	1.0610687	0.35626101	0.7302267	1.0	3197	tags=45%, list=22%, signal=58%
C2	DMSO	DOX	ZHANG_TARGETS_OF_EWSR1_FLI1_FUSION	ZHANG_TARGETS_OF_EWSR1_FLI1_FUSION		67	0.30608737	1.060735	0.34756097	0.73065984	1.0	3364	tags=39%, list=23%, signal=50%
C2	DMSO	DOX	MIKKELSEN_MEF_LCP_WITH_H3K27ME3	MIKKELSEN_MEF_LCP_WITH_H3K27ME3		48	0.3216179	1.0605074	0.35656402	0.7307132	1.0	2715	tags=25%, list=19%, signal=31%
C2	DMSO	DOX	NOJIMA_SFRP2_TARGETS_UP	NOJIMA_SFRP2_TARGETS_UP		25	0.36699682	1.0605073	0.36531988	0.73004586	1.0	3324	tags=44%, list=23%, signal=57%
C2	DMSO	DOX	REACTOME_PLATELET_ACTIVATION_SIGNALING_AND_AGGREGATION	REACTOME_PLATELET_ACTIVATION_SIGNALING_AND_AGGREGATION		138	0.26990607	1.0604161	0.33333334	0.7296657	1.0	2138	tags=18%, list=15%, signal=21%
C2	DMSO	DOX	REACTOME_LATE_PHASE_OF_HIV_LIFE_CYCLE	REACTOME_LATE_PHASE_OF_HIV_LIFE_CYCLE		87	0.29071546	1.0595981	0.35022354	0.731687	1.0	4475	tags=37%, list=31%, signal=53%
C2	DMSO	DOX	REACTOME_FGFR1_LIGAND_BINDING_AND_ACTIVATION	REACTOME_FGFR1_LIGAND_BINDING_AND_ACTIVATION		12	0.45471096	1.0588319	0.39285713	0.7335374	1.0	30	tags=8%, list=0%, signal=8%
C2	DMSO	DOX	LIANG_HEMATOPOIESIS_STEM_CELL_NUMBER_LARGE_VS_TINY_UP	LIANG_HEMATOPOIESIS_STEM_CELL_NUMBER_LARGE_VS_TINY_UP		36	0.33840558	1.0585971	0.37521222	0.73363614	1.0	1989	tags=22%, list=14%, signal=26%
C2	DMSO	DOX	ZHENG_RESPONSE_TO_ARSENITE_UP	ZHENG_RESPONSE_TO_ARSENITE_UP		10	0.4650602	1.0585567	0.3869159	0.73311436	1.0	3605	tags=50%, list=25%, signal=67%
C2	DMSO	DOX	ACOSTA_PROLIFERATION_INDEPENDENT_MYC_TARGETS_DN	ACOSTA_PROLIFERATION_INDEPENDENT_MYC_TARGETS_DN		84	0.28904656	1.0583622	0.35573772	0.7330823	1.0	2534	tags=25%, list=18%, signal=30%
C2	DMSO	DOX	REACTOME_TCA_CYCLE_AND_RESPIRATORY_ELECTRON_TRANSPORT	REACTOME_TCA_CYCLE_AND_RESPIRATORY_ELECTRON_TRANSPORT		106	0.2804578	1.0578434	0.338558	0.73407733	1.0	5218	tags=42%, list=36%, signal=66%
C2	DMSO	DOX	CHIARETTI_ACUTE_LYMPHOBLASTIC_LEUKEMIA_ZAP70	CHIARETTI_ACUTE_LYMPHOBLASTIC_LEUKEMIA_ZAP70		48	0.32558697	1.0578221	0.36612904	0.7334818	1.0	1318	tags=15%, list=9%, signal=16%
C2	DMSO	DOX	REACTOME_SMAD2_SMAD3_SMAD4_HETEROTRIMER_REGULATES_TRANSCRIPTION	REACTOME_SMAD2_SMAD3_SMAD4_HETEROTRIMER_REGULATES_TRANSCRIPTION		21	0.38055187	1.0577362	0.36585367	0.73311657	1.0	2766	tags=33%, list=19%, signal=41%
C2	DMSO	DOX	REACTOME_SHC_MEDIATED_CASCADE	REACTOME_SHC_MEDIATED_CASCADE		20	0.3939223	1.0572431	0.39007092	0.73404354	1.0	4615	tags=50%, list=32%, signal=74%
C2	DMSO	DOX	MOOTHA_PGC	MOOTHA_PGC		342	0.24587044	1.0570549	0.2823219	0.7340242	1.0	4320	tags=32%, list=30%, signal=45%
C2	DMSO	DOX	REACTOME_COMMON_PATHWAY	REACTOME_COMMON_PATHWAY		13	0.44194484	1.0567904	0.40104166	0.73422945	1.0	3470	tags=46%, list=24%, signal=61%
C2	DMSO	DOX	CLIMENT_BREAST_CANCER_COPY_NUMBER_UP	CLIMENT_BREAST_CANCER_COPY_NUMBER_UP		19	0.39904815	1.0564235	0.36956522	0.7347907	1.0	4815	tags=47%, list=34%, signal=71%
C2	DMSO	DOX	GAVIN_FOXP3_TARGETS_CLUSTER_P2	GAVIN_FOXP3_TARGETS_CLUSTER_P2		66	0.30210397	1.0561959	0.37245697	0.7348667	1.0	3233	tags=35%, list=23%, signal=45%
C2	DMSO	DOX	LIU_SMARCA4_TARGETS	LIU_SMARCA4_TARGETS		50	0.3184005	1.0561798	0.37362638	0.73424935	1.0	866	tags=16%, list=6%, signal=17%
C2	DMSO	DOX	KEGG_INTESTINAL_IMMUNE_NETWORK_FOR_IGA_PRODUCTION	KEGG_INTESTINAL_IMMUNE_NETWORK_FOR_IGA_PRODUCTION		40	0.3289029	1.0560902	0.35555556	0.733878	1.0	4044	tags=38%, list=28%, signal=52%
C2	DMSO	DOX	KEGG_TYROSINE_METABOLISM	KEGG_TYROSINE_METABOLISM		30	0.3498994	1.0557623	0.3772955	0.7342994	1.0	2307	tags=23%, list=16%, signal=28%
C2	DMSO	DOX	ZUCCHI_METASTASIS_UP	ZUCCHI_METASTASIS_UP		33	0.34485126	1.0556874	0.39518902	0.7338796	1.0	4883	tags=55%, list=34%, signal=82%
C2	DMSO	DOX	GOLUB_ALL_VS_AML_DN	GOLUB_ALL_VS_AML_DN		17	0.41104603	1.0556759	0.39965096	0.733259	1.0	1593	tags=24%, list=11%, signal=26%
C2	DMSO	DOX	SCHUETZ_BREAST_CANCER_DUCTAL_INVASIVE_DN	SCHUETZ_BREAST_CANCER_DUCTAL_INVASIVE_DN		63	0.30471066	1.0553931	0.37601295	0.73349786	1.0	1997	tags=21%, list=14%, signal=24%
C2	DMSO	DOX	REACTOME_METABOLISM_OF_POLYAMINES	REACTOME_METABOLISM_OF_POLYAMINES		14	0.41806445	1.0548738	0.43304348	0.73447245	1.0	3101	tags=50%, list=22%, signal=64%
C2	DMSO	DOX	BOSCO_EPITHELIAL_DIFFERENTIATION_MODULE	BOSCO_EPITHELIAL_DIFFERENTIATION_MODULE		47	0.31842518	1.0539008	0.3685065	0.7370036	1.0	2111	tags=17%, list=15%, signal=20%
C2	DMSO	DOX	VERHAAK_GLIOBLASTOMA_CLASSICAL	VERHAAK_GLIOBLASTOMA_CLASSICAL		110	0.27884176	1.05351	0.35285506	0.73757625	1.0	2641	tags=25%, list=18%, signal=30%
C2	DMSO	DOX	CAIRO_HEPATOBLASTOMA_CLASSES_UP	CAIRO_HEPATOBLASTOMA_CLASSES_UP		521	0.23538642	1.0529112	0.2841596	0.73884374	1.0	3906	tags=31%, list=27%, signal=41%
C2	DMSO	DOX	HOWLIN_CITED1_TARGETS_2_DN	HOWLIN_CITED1_TARGETS_2_DN		14	0.42929924	1.0527319	0.4050179	0.7387513	1.0	95	tags=14%, list=1%, signal=14%
C2	DMSO	DOX	BAKKER_FOXO3_TARGETS_DN	BAKKER_FOXO3_TARGETS_DN		143	0.268118	1.0522581	0.34587553	0.73956615	1.0	3300	tags=31%, list=23%, signal=40%
C2	DMSO	DOX	PASINI_SUZ12_TARGETS_UP	PASINI_SUZ12_TARGETS_UP		91	0.2854396	1.0519669	0.34542587	0.73983973	1.0	3172	tags=26%, list=22%, signal=34%
C2	DMSO	DOX	PLASARI_TGFB1_SIGNALING_VIA_NFIC_1HR_UP	PLASARI_TGFB1_SIGNALING_VIA_NFIC_1HR_UP		26	0.3601606	1.0517534	0.37123746	0.73984593	1.0	2229	tags=27%, list=16%, signal=32%
C2	DMSO	DOX	MCBRYAN_PUBERTAL_TGFB1_TARGETS_UP	MCBRYAN_PUBERTAL_TGFB1_TARGETS_UP		129	0.27037397	1.0515168	0.34230193	0.7399434	1.0	4352	tags=36%, list=30%, signal=52%
C2	DMSO	DOX	PID_EPHA_FWDPATHWAY	PID_EPHA_FWDPATHWAY		19	0.3942456	1.051396	0.37611407	0.7396589	1.0	1417	tags=16%, list=10%, signal=17%
C2	DMSO	DOX	HEDENFALK_BREAST_CANCER_HEREDITARY_VS_SPORADIC	HEDENFALK_BREAST_CANCER_HEREDITARY_VS_SPORADIC		34	0.34371978	1.051395	0.38848922	0.7390029	1.0	3572	tags=35%, list=25%, signal=47%
C2	DMSO	DOX	YAO_TEMPORAL_RESPONSE_TO_PROGESTERONE_CLUSTER_10	YAO_TEMPORAL_RESPONSE_TO_PROGESTERONE_CLUSTER_10		54	0.31275967	1.0511422	0.35914332	0.7391776	1.0	3482	tags=28%, list=24%, signal=37%
C2	DMSO	DOX	YAMAZAKI_TCEB3_TARGETS_UP	YAMAZAKI_TCEB3_TARGETS_UP		137	0.26999998	1.0511212	0.35459942	0.7385893	1.0	3384	tags=27%, list=24%, signal=35%
C2	DMSO	DOX	VERHAAK_AML_WITH_NPM1_MUTATED_UP	VERHAAK_AML_WITH_NPM1_MUTATED_UP		134	0.27382195	1.0509875	0.35526314	0.7383579	1.0	3059	tags=28%, list=21%, signal=36%
C2	DMSO	DOX	REACTOME_RNA_POL_II_TRANSCRIPTION_PRE_INITIATION_AND_PROMOTER_OPENING	REACTOME_RNA_POL_II_TRANSCRIPTION_PRE_INITIATION_AND_PROMOTER_OPENING		38	0.32828745	1.0502294	0.36180905	0.74016845	1.0	5391	tags=53%, list=38%, signal=84%
C2	DMSO	DOX	INGA_TP53_TARGETS	INGA_TP53_TARGETS		14	0.41800025	1.0483639	0.3981982	0.74547136	1.0	2282	tags=36%, list=16%, signal=42%
C2	DMSO	DOX	GROSS_HYPOXIA_VIA_ELK3_DN	GROSS_HYPOXIA_VIA_ELK3_DN		126	0.271197	1.0478007	0.34887218	0.7466483	1.0	3377	tags=29%, list=24%, signal=38%
C2	DMSO	DOX	REACTOME_DSCAM_INTERACTIONS	REACTOME_DSCAM_INTERACTIONS		10	0.4526886	1.047573	0.4163498	0.7467321	1.0	1711	tags=30%, list=12%, signal=34%
C2	DMSO	DOX	LIU_CMYB_TARGETS_UP	LIU_CMYB_TARGETS_UP		122	0.27464348	1.0475425	0.38543248	0.7461771	1.0	1444	tags=16%, list=10%, signal=17%
C2	DMSO	DOX	PENG_LEUCINE_DEPRIVATION_UP	PENG_LEUCINE_DEPRIVATION_UP		114	0.27571672	1.0471131	0.36744186	0.746882	1.0	3520	tags=30%, list=25%, signal=39%
C2	DMSO	DOX	DARWICHE_PAPILLOMA_RISK_LOW_UP	DARWICHE_PAPILLOMA_RISK_LOW_UP		124	0.27187297	1.0470304	0.3560606	0.74650854	1.0	3550	tags=27%, list=25%, signal=35%
C2	DMSO	DOX	STEARMAN_TUMOR_FIELD_EFFECT_UP	STEARMAN_TUMOR_FIELD_EFFECT_UP		31	0.346603	1.0467463	0.38714993	0.7467344	1.0	4435	tags=48%, list=31%, signal=70%
C2	DMSO	DOX	ROZANOV_MMP14_TARGETS_UP	ROZANOV_MMP14_TARGETS_UP		212	0.25376382	1.0466908	0.33612272	0.7462705	1.0	2351	tags=19%, list=16%, signal=22%
C2	DMSO	DOX	KRASNOSELSKAYA_ILF3_TARGETS_DN	KRASNOSELSKAYA_ILF3_TARGETS_DN		36	0.3409881	1.0460948	0.36006546	0.74761295	1.0	2799	tags=22%, list=19%, signal=28%
C2	DMSO	DOX	JOSEPH_RESPONSE_TO_SODIUM_BUTYRATE_UP	JOSEPH_RESPONSE_TO_SODIUM_BUTYRATE_UP		25	0.37305415	1.0460079	0.38636363	0.7472266	1.0	3318	tags=32%, list=23%, signal=42%
C2	DMSO	DOX	RIGGI_EWING_SARCOMA_PROGENITOR_UP	RIGGI_EWING_SARCOMA_PROGENITOR_UP		317	0.24423425	1.0456333	0.34725848	0.7478026	1.0	1880	tags=16%, list=13%, signal=18%
C2	DMSO	DOX	MITSIADES_RESPONSE_TO_APLIDIN_UP	MITSIADES_RESPONSE_TO_APLIDIN_UP		334	0.2446356	1.0455294	0.34379086	0.74748623	1.0	2663	tags=22%, list=19%, signal=27%
C2	DMSO	DOX	REACTOME_TRANSCRIPTIONAL_ACTIVITY_OF_SMAD2_SMAD3_SMAD4_HETEROTRIMER	REACTOME_TRANSCRIPTIONAL_ACTIVITY_OF_SMAD2_SMAD3_SMAD4_HETEROTRIMER		28	0.35549086	1.0454841	0.38538206	0.7469876	1.0	2766	tags=29%, list=19%, signal=35%
C2	DMSO	DOX	BIOCARTA_AMI_PATHWAY	BIOCARTA_AMI_PATHWAY		12	0.43645474	1.0454422	0.40237692	0.7464828	1.0	2808	tags=33%, list=20%, signal=41%
C2	DMSO	DOX	KANG_IMMORTALIZED_BY_TERT_UP	KANG_IMMORTALIZED_BY_TERT_UP		64	0.2993812	1.0452023	0.35702747	0.74660695	1.0	1600	tags=16%, list=11%, signal=18%
C2	DMSO	DOX	CAIRO_LIVER_DEVELOPMENT_UP	CAIRO_LIVER_DEVELOPMENT_UP		120	0.27055126	1.0443158	0.35347432	0.74880606	1.0	2811	tags=27%, list=20%, signal=33%
C2	DMSO	DOX	SCHAEFFER_PROSTATE_DEVELOPMENT_48HR_UP	SCHAEFFER_PROSTATE_DEVELOPMENT_48HR_UP		370	0.23970316	1.0439718	0.32446134	0.74931276	1.0	2125	tags=18%, list=15%, signal=20%
C2	DMSO	DOX	ZHOU_PANCREATIC_BETA_CELL	ZHOU_PANCREATIC_BETA_CELL		11	0.43927366	1.0437431	0.4163498	0.74937207	1.0	812	tags=18%, list=6%, signal=19%
C2	DMSO	DOX	BIOCARTA_VIP_PATHWAY	BIOCARTA_VIP_PATHWAY		16	0.41273928	1.0436006	0.3989726	0.74916196	1.0	1587	tags=19%, list=11%, signal=21%
C2	DMSO	DOX	WALLACE_PROSTATE_CANCER_UP	WALLACE_PROSTATE_CANCER_UP		18	0.38855794	1.0431842	0.3902439	0.7498324	1.0	2799	tags=33%, list=19%, signal=41%
C2	DMSO	DOX	REACTOME_SIGNALING_BY_BMP	REACTOME_SIGNALING_BY_BMP		17	0.3976773	1.043097	0.4078712	0.74946046	1.0	1221	tags=18%, list=9%, signal=19%
C2	DMSO	DOX	BHATTACHARYA_EMBRYONIC_STEM_CELL	BHATTACHARYA_EMBRYONIC_STEM_CELL		73	0.29562163	1.0427846	0.37795275	0.749808	1.0	2775	tags=25%, list=19%, signal=30%
C2	DMSO	DOX	FEVR_CTNNB1_TARGETS_UP	FEVR_CTNNB1_TARGETS_UP		523	0.23450461	1.0422736	0.34099153	0.7507673	1.0	3358	tags=25%, list=23%, signal=32%
C2	DMSO	DOX	LIM_MAMMARY_LUMINAL_MATURE_DN	LIM_MAMMARY_LUMINAL_MATURE_DN		70	0.29418093	1.0416132	0.38582677	0.7522598	1.0	822	tags=10%, list=6%, signal=11%
C2	DMSO	DOX	SESTO_RESPONSE_TO_UV_C6	SESTO_RESPONSE_TO_UV_C6		34	0.33978328	1.0409337	0.4034268	0.7538491	1.0	795	tags=9%, list=6%, signal=9%
C2	DMSO	DOX	KUROZUMI_RESPONSE_TO_ONCOCYTIC_VIRUS	KUROZUMI_RESPONSE_TO_ONCOCYTIC_VIRUS		39	0.3313064	1.0404269	0.38255033	0.75482076	1.0	1917	tags=21%, list=13%, signal=24%
C2	DMSO	DOX	BIOCARTA_TCYTOTOXIC_PATHWAY	BIOCARTA_TCYTOTOXIC_PATHWAY		12	0.4334887	1.0403966	0.42463234	0.75426966	1.0	787	tags=25%, list=5%, signal=26%
C2	DMSO	DOX	PID_IL3_PATHWAY	PID_IL3_PATHWAY		22	0.37319148	1.0396382	0.4097473	0.7560455	1.0	1324	tags=18%, list=9%, signal=20%
C2	DMSO	DOX	REACTOME_PTM_GAMMA_CARBOXYLATION_HYPUSINE_FORMATION_AND_ARYLSULFATASE_ACTIVATION	REACTOME_PTM_GAMMA_CARBOXYLATION_HYPUSINE_FORMATION_AND_ARYLSULFATASE_ACTIVATION		20	0.38020512	1.0395521	0.39649123	0.7556658	1.0	2843	tags=40%, list=20%, signal=50%
C2	DMSO	DOX	VALK_AML_WITH_CEBPA	VALK_AML_WITH_CEBPA		27	0.35201317	1.0393287	0.3765324	0.75578415	1.0	1714	tags=19%, list=12%, signal=21%
C2	DMSO	DOX	STEIN_ESRRA_TARGETS_UP	STEIN_ESRRA_TARGETS_UP		311	0.24438664	1.0393128	0.35676393	0.7551871	1.0	3179	tags=23%, list=22%, signal=29%
C2	DMSO	DOX	BENPORATH_ES_CORE_NINE_CORRELATED	BENPORATH_ES_CORE_NINE_CORRELATED		87	0.2828415	1.0392331	0.35503876	0.75479585	1.0	3884	tags=33%, list=27%, signal=45%
C2	DMSO	DOX	ANASTASSIOU_MULTICANCER_INVASIVENESS_SIGNATURE	ANASTASSIOU_MULTICANCER_INVASIVENESS_SIGNATURE		48	0.3164189	1.0388732	0.39144737	0.75527424	1.0	2580	tags=21%, list=18%, signal=25%
C2	DMSO	DOX	REN_ALVEOLAR_RHABDOMYOSARCOMA_UP	REN_ALVEOLAR_RHABDOMYOSARCOMA_UP		69	0.2947656	1.0387897	0.3964968	0.75486547	1.0	2914	tags=36%, list=20%, signal=45%
C2	DMSO	DOX	LUI_THYROID_CANCER_PAX8_PPARG_DN	LUI_THYROID_CANCER_PAX8_PPARG_DN		39	0.32473737	1.0386297	0.38798702	0.75472003	1.0	3526	tags=41%, list=25%, signal=54%
C2	DMSO	DOX	LEE_TARGETS_OF_PTCH1_AND_SUFU_DN	LEE_TARGETS_OF_PTCH1_AND_SUFU_DN		66	0.2955482	1.0380794	0.4002954	0.75587386	1.0	3609	tags=35%, list=25%, signal=46%
C2	DMSO	DOX	SMID_BREAST_CANCER_LUMINAL_B_DN	SMID_BREAST_CANCER_LUMINAL_B_DN		415	0.23886001	1.0376614	0.34898478	0.7566466	1.0	3199	tags=22%, list=22%, signal=28%
C2	DMSO	DOX	MIKKELSEN_PARTIALLY_REPROGRAMMED_TO_PLURIPOTENCY	MIKKELSEN_PARTIALLY_REPROGRAMMED_TO_PLURIPOTENCY		10	0.45687664	1.0375993	0.42348754	0.7562005	1.0	527	tags=20%, list=4%, signal=21%
C2	DMSO	DOX	DACOSTA_ERCC3_ALLELE_XPCS_VS_TTD_DN	DACOSTA_ERCC3_ALLELE_XPCS_VS_TTD_DN		27	0.35801557	1.0370232	0.4034188	0.7574446	1.0	3286	tags=30%, list=23%, signal=38%
C2	DMSO	DOX	OXFORD_RALA_OR_RALB_TARGETS_DN	OXFORD_RALA_OR_RALB_TARGETS_DN		17	0.39308813	1.0369033	0.41030195	0.7571815	1.0	3693	tags=47%, list=26%, signal=63%
C2	DMSO	DOX	KIM_ALL_DISORDERS_OLIGODENDROCYTE_NUMBER_CORR_UP	KIM_ALL_DISORDERS_OLIGODENDROCYTE_NUMBER_CORR_UP		611	0.23240706	1.0367495	0.35194173	0.7570225	1.0	4670	tags=34%, list=33%, signal=48%
C2	DMSO	DOX	REACTOME_TRANSPORT_OF_RIBONUCLEOPROTEINS_INTO_THE_HOST_NUCLEUS	REACTOME_TRANSPORT_OF_RIBONUCLEOPROTEINS_INTO_THE_HOST_NUCLEUS		24	0.36803964	1.0366817	0.4003407	0.7565943	1.0	4377	tags=42%, list=30%, signal=60%
C2	DMSO	DOX	DEURIG_T_CELL_PROLYMPHOCYTIC_LEUKEMIA_UP	DEURIG_T_CELL_PROLYMPHOCYTIC_LEUKEMIA_UP		266	0.24629715	1.036399	0.35310346	0.7568646	1.0	2799	tags=24%, list=19%, signal=29%
C2	DMSO	DOX	REACTOME_CS_DS_DEGRADATION	REACTOME_CS_DS_DEGRADATION		11	0.44721013	1.0362072	0.41846758	0.75689274	1.0	2696	tags=45%, list=19%, signal=56%
C2	DMSO	DOX	LIU_VMYB_TARGETS_UP	LIU_VMYB_TARGETS_UP		91	0.27985463	1.0359745	0.3748126	0.757005	1.0	1469	tags=18%, list=10%, signal=19%
C2	DMSO	DOX	REACTOME_PRESYNAPTIC_NICOTINIC_ACETYLCHOLINE_RECEPTORS	REACTOME_PRESYNAPTIC_NICOTINIC_ACETYLCHOLINE_RECEPTORS		10	0.44890958	1.035732	0.43357933	0.75717854	1.0	1918	tags=40%, list=13%, signal=46%
C2	DMSO	DOX	PURBEY_TARGETS_OF_CTBP1_NOT_SATB1_DN	PURBEY_TARGETS_OF_CTBP1_NOT_SATB1_DN		331	0.24163997	1.0353882	0.35989717	0.75763357	1.0	2868	tags=20%, list=20%, signal=25%
C2	DMSO	DOX	KYNG_NORMAL_AGING_DN	KYNG_NORMAL_AGING_DN		24	0.3664706	1.0352507	0.41996557	0.7574554	1.0	2193	tags=21%, list=15%, signal=25%
C2	DMSO	DOX	REACTOME_CELL_CELL_JUNCTION_ORGANIZATION	REACTOME_CELL_CELL_JUNCTION_ORGANIZATION		34	0.33637267	1.0351253	0.40439934	0.7571842	1.0	3539	tags=41%, list=25%, signal=55%
C2	DMSO	DOX	REACTOME_UNFOLDED_PROTEIN_RESPONSE	REACTOME_UNFOLDED_PROTEIN_RESPONSE		64	0.29624823	1.0351022	0.41626793	0.7566174	1.0	4332	tags=36%, list=30%, signal=51%
C2	DMSO	DOX	COLDREN_GEFITINIB_RESISTANCE_UP	COLDREN_GEFITINIB_RESISTANCE_UP		63	0.30005863	1.0347776	0.39246467	0.7569955	1.0	3287	tags=35%, list=23%, signal=45%
C2	DMSO	DOX	MOREAUX_B_LYMPHOCYTE_MATURATION_BY_TACI_UP	MOREAUX_B_LYMPHOCYTE_MATURATION_BY_TACI_UP		62	0.29512247	1.0345421	0.4	0.7571346	1.0	2926	tags=27%, list=20%, signal=34%
C2	DMSO	DOX	ROSS_AML_WITH_CBFB_MYH11_FUSION	ROSS_AML_WITH_CBFB_MYH11_FUSION		40	0.32752013	1.0344878	0.39338842	0.7566511	1.0	1795	tags=20%, list=13%, signal=23%
C2	DMSO	DOX	HUPER_BREAST_BASAL_VS_LUMINAL_DN	HUPER_BREAST_BASAL_VS_LUMINAL_DN		41	0.3216504	1.0338197	0.38110748	0.7581301	1.0	3666	tags=39%, list=26%, signal=52%
C2	DMSO	DOX	REACTOME_IMMUNOREGULATORY_INTERACTIONS_BETWEEN_A_LYMPHOID_AND_A_NON_LYMPHOID_CELL	REACTOME_IMMUNOREGULATORY_INTERACTIONS_BETWEEN_A_LYMPHOID_AND_A_NON_LYMPHOID_CELL		38	0.33224806	1.0334711	0.41304347	0.75861204	1.0	2345	tags=24%, list=16%, signal=28%
C2	DMSO	DOX	LEE_LIVER_CANCER_SURVIVAL_UP	LEE_LIVER_CANCER_SURVIVAL_UP		143	0.2624364	1.0327808	0.38848922	0.7602044	1.0	3249	tags=30%, list=23%, signal=38%
C2	DMSO	DOX	FOSTER_KDM1A_TARGETS_DN	FOSTER_KDM1A_TARGETS_DN		159	0.2571763	1.0323827	0.37774524	0.76086664	1.0	2045	tags=16%, list=14%, signal=18%
C2	DMSO	DOX	PID_ER_NONGENOMIC_PATHWAY	PID_ER_NONGENOMIC_PATHWAY		28	0.34487557	1.0322764	0.3889845	0.76054984	1.0	1977	tags=18%, list=14%, signal=21%
C2	DMSO	DOX	MOOTHA_MITOCHONDRIA	MOOTHA_MITOCHONDRIA		380	0.23835024	1.0316339	0.37094682	0.7619493	1.0	4874	tags=37%, list=34%, signal=55%
C2	DMSO	DOX	REACTOME_SYNTHESIS_OF_SUBSTRATES_IN_N_GLYCAN_BIOSYTHESIS	REACTOME_SYNTHESIS_OF_SUBSTRATES_IN_N_GLYCAN_BIOSYTHESIS		13	0.41404423	1.0314196	0.42906573	0.76199347	1.0	2608	tags=31%, list=18%, signal=38%
C2	DMSO	DOX	CHIANG_LIVER_CANCER_SUBCLASS_POLYSOMY7_UP	CHIANG_LIVER_CANCER_SUBCLASS_POLYSOMY7_UP		58	0.29784524	1.0307142	0.39553428	0.7636717	1.0	3282	tags=41%, list=23%, signal=53%
C2	DMSO	DOX	GARGALOVIC_RESPONSE_TO_OXIDIZED_PHOSPHOLIPIDS_BLUE_DN	GARGALOVIC_RESPONSE_TO_OXIDIZED_PHOSPHOLIPIDS_BLUE_DN		46	0.31288874	1.0303419	0.40771812	0.764283	1.0	3075	tags=39%, list=21%, signal=50%
C2	DMSO	DOX	DORN_ADENOVIRUS_INFECTION_32HR_DN	DORN_ADENOVIRUS_INFECTION_32HR_DN		32	0.33984336	1.0301629	0.43247864	0.764225	1.0	3623	tags=31%, list=25%, signal=42%
C2	DMSO	DOX	QI_HYPOXIA_TARGETS_OF_HIF1A_AND_FOXA2	QI_HYPOXIA_TARGETS_OF_HIF1A_AND_FOXA2		29	0.34495676	1.0298411	0.42857143	0.764626	1.0	2794	tags=34%, list=19%, signal=43%
C2	DMSO	DOX	BORCZUK_MALIGNANT_MESOTHELIOMA_DN	BORCZUK_MALIGNANT_MESOTHELIOMA_DN		82	0.28506678	1.0297049	0.38740158	0.7644255	1.0	3357	tags=29%, list=23%, signal=38%
C2	DMSO	DOX	GRAHAM_CML_QUIESCENT_VS_NORMAL_DIVIDING_UP	GRAHAM_CML_QUIESCENT_VS_NORMAL_DIVIDING_UP		40	0.3256902	1.0294719	0.41909385	0.7645527	1.0	2016	tags=18%, list=14%, signal=20%
C2	DMSO	DOX	KEGG_LONG_TERM_POTENTIATION	KEGG_LONG_TERM_POTENTIATION		30	0.34491244	1.0291457	0.4059754	0.76492846	1.0	1884	tags=13%, list=13%, signal=15%
C2	DMSO	DOX	GILDEA_METASTASIS	GILDEA_METASTASIS		22	0.37158224	1.0290135	0.41554055	0.7647322	1.0	3625	tags=32%, list=25%, signal=43%
C2	DMSO	DOX	RORIE_TARGETS_OF_EWSR1_FLI1_FUSION_UP	RORIE_TARGETS_OF_EWSR1_FLI1_FUSION_UP		26	0.354936	1.0289087	0.42762062	0.764429	1.0	3382	tags=35%, list=24%, signal=45%
C2	DMSO	DOX	LUI_THYROID_CANCER_PAX8_PPARG_UP	LUI_THYROID_CANCER_PAX8_PPARG_UP		32	0.34121692	1.028896	0.42105263	0.7638387	1.0	1128	tags=13%, list=8%, signal=14%
C2	DMSO	DOX	CHANDRAN_METASTASIS_TOP50_UP	CHANDRAN_METASTASIS_TOP50_UP		32	0.34262115	1.0284086	0.41426146	0.76476705	1.0	4132	tags=41%, list=29%, signal=57%
C2	DMSO	DOX	SESTO_RESPONSE_TO_UV_C5	SESTO_RESPONSE_TO_UV_C5		39	0.32432154	1.0265231	0.4045677	0.7702873	1.0	743	tags=10%, list=5%, signal=11%
C2	DMSO	DOX	REACTOME_G_ALPHA_Q_SIGNALLING_EVENTS	REACTOME_G_ALPHA_Q_SIGNALLING_EVENTS		142	0.2639495	1.0260373	0.39411765	0.7711653	1.0	3044	tags=23%, list=21%, signal=29%
C2	DMSO	DOX	KEGG_PYRIMIDINE_METABOLISM	KEGG_PYRIMIDINE_METABOLISM		86	0.28216115	1.0259156	0.41215107	0.77088267	1.0	3578	tags=35%, list=25%, signal=46%
C2	DMSO	DOX	BILANGES_SERUM_SENSITIVE_GENES	BILANGES_SERUM_SENSITIVE_GENES		72	0.28870574	1.025558	0.41290322	0.771376	1.0	4637	tags=42%, list=32%, signal=61%
C2	DMSO	DOX	JAZAG_TGFB1_SIGNALING_DN	JAZAG_TGFB1_SIGNALING_DN		29	0.33747858	1.0252655	0.40308747	0.7716963	1.0	1594	tags=17%, list=11%, signal=19%
C2	DMSO	DOX	SWEET_KRAS_TARGETS_DN	SWEET_KRAS_TARGETS_DN		44	0.31864488	1.0248724	0.4085667	0.7723533	1.0	3013	tags=27%, list=21%, signal=34%
C2	DMSO	DOX	LIANG_HEMATOPOIESIS_STEM_CELL_NUMBER_SMALL_VS_HUGE_UP	LIANG_HEMATOPOIESIS_STEM_CELL_NUMBER_SMALL_VS_HUGE_UP		32	0.33735916	1.0242282	0.4190317	0.7738522	1.0	2247	tags=25%, list=16%, signal=30%
C2	DMSO	DOX	MATZUK_POST-IMPLANTATION_AND_POST-PARTUM	MATZUK_POST-IMPLANTATION_AND_POST-PARTUM		12	0.4240689	1.0239869	0.44227353	0.7739975	1.0	3792	tags=50%, list=26%, signal=68%
C2	DMSO	DOX	HU_GENOTOXIN_ACTION_DIRECT_VS_INDIRECT_24HR	HU_GENOTOXIN_ACTION_DIRECT_VS_INDIRECT_24HR		44	0.31598678	1.0239208	0.41551724	0.77358556	1.0	1423	tags=16%, list=10%, signal=18%
C2	DMSO	DOX	REACTOME_PROLONGED_ERK_ACTIVATION_EVENTS	REACTOME_PROLONGED_ERK_ACTIVATION_EVENTS		13	0.42297128	1.023881	0.4430605	0.773067	1.0	88	tags=8%, list=1%, signal=8%
C2	DMSO	DOX	DASU_IL6_SIGNALING_SCAR_UP	DASU_IL6_SIGNALING_SCAR_UP		26	0.34887123	1.0224723	0.42880794	0.7770044	1.0	1329	tags=19%, list=9%, signal=21%
C2	DMSO	DOX	NIELSEN_SYNOVIAL_SARCOMA_DN	NIELSEN_SYNOVIAL_SARCOMA_DN		16	0.39653027	1.0224074	0.43930635	0.77658993	1.0	2980	tags=38%, list=21%, signal=47%
C2	DMSO	DOX	HAHTOLA_MYCOSIS_FUNGOIDES_UP	HAHTOLA_MYCOSIS_FUNGOIDES_UP		12	0.42493224	1.0222845	0.45740741	0.77635586	1.0	1217	tags=17%, list=8%, signal=18%
C2	DMSO	DOX	DARWICHE_SQUAMOUS_CELL_CARCINOMA_DN	DARWICHE_SQUAMOUS_CELL_CARCINOMA_DN		137	0.26312497	1.0222628	0.40447763	0.77579015	1.0	2571	tags=20%, list=18%, signal=25%
C2	DMSO	DOX	REACTOME_INTERACTIONS_OF_VPR_WITH_HOST_CELLULAR_PROTEINS	REACTOME_INTERACTIONS_OF_VPR_WITH_HOST_CELLULAR_PROTEINS		27	0.3459582	1.0222346	0.4261745	0.77524126	1.0	4887	tags=48%, list=34%, signal=73%
C2	DMSO	DOX	REACTOME_CREB_PHOSPHORYLATION_THROUGH_THE_ACTIVATION_OF_RAS	REACTOME_CREB_PHOSPHORYLATION_THROUGH_THE_ACTIVATION_OF_RAS		12	0.4279025	1.0218533	0.44444445	0.77588135	1.0	1839	tags=25%, list=13%, signal=29%
C2	DMSO	DOX	AMIT_EGF_RESPONSE_40_MCF10A	AMIT_EGF_RESPONSE_40_MCF10A		18	0.38117027	1.0213689	0.41551724	0.77687424	1.0	3277	tags=61%, list=23%, signal=79%
C2	DMSO	DOX	LIN_MELANOMA_COPY_NUMBER_DN	LIN_MELANOMA_COPY_NUMBER_DN		37	0.32183483	1.020555	0.42735043	0.7787881	1.0	1309	tags=16%, list=9%, signal=18%
C2	DMSO	DOX	REACTOME_TRANSPORT_OF_MATURE_MRNA_DERIVED_FROM_AN_INTRONLESS_TRANSCRIPT	REACTOME_TRANSPORT_OF_MATURE_MRNA_DERIVED_FROM_AN_INTRONLESS_TRANSCRIPT		29	0.34447995	1.0204576	0.44537815	0.7784602	1.0	4377	tags=38%, list=30%, signal=54%
C2	DMSO	DOX	REACTOME_RNA_POL_III_CHAIN_ELONGATION	REACTOME_RNA_POL_III_CHAIN_ELONGATION		16	0.39985365	1.0203215	0.42727274	0.7782795	1.0	3876	tags=56%, list=27%, signal=77%
C2	DMSO	DOX	DANG_MYC_TARGETS_DN	DANG_MYC_TARGETS_DN		24	0.35442042	1.0193126	0.4347079	0.78092694	1.0	4828	tags=46%, list=34%, signal=69%
C2	DMSO	DOX	SUMI_HNF4A_TARGETS	SUMI_HNF4A_TARGETS		24	0.36098897	1.0193075	0.43432575	0.7803048	1.0	2909	tags=21%, list=20%, signal=26%
C2	DMSO	DOX	BROWNE_HCMV_INFECTION_6HR_UP	BROWNE_HCMV_INFECTION_6HR_UP		55	0.30191642	1.0192358	0.4368932	0.7798836	1.0	3522	tags=33%, list=25%, signal=43%
C2	DMSO	DOX	HOUSTIS_ROS	HOUSTIS_ROS		30	0.34066722	1.018991	0.42857143	0.7799984	1.0	5309	tags=63%, list=37%, signal=100%
C2	DMSO	DOX	MARKEY_RB1_ACUTE_LOF_DN	MARKEY_RB1_ACUTE_LOF_DN		172	0.25209484	1.0187856	0.41339156	0.78003025	1.0	3296	tags=27%, list=23%, signal=34%
C2	DMSO	DOX	PID_AR_TF_PATHWAY	PID_AR_TF_PATHWAY		39	0.31916463	1.0187807	0.42096505	0.77941304	1.0	2701	tags=21%, list=19%, signal=25%
C2	DMSO	DOX	PEDRIOLI_MIR31_TARGETS_UP	PEDRIOLI_MIR31_TARGETS_UP		137	0.26313347	1.0179701	0.41097924	0.7814389	1.0	2869	tags=25%, list=20%, signal=31%
C2	DMSO	DOX	REACTOME_PREFOLDIN_MEDIATED_TRANSFER_OF_SUBSTRATE_TO_CCT_TRIC	REACTOME_PREFOLDIN_MEDIATED_TRANSFER_OF_SUBSTRATE_TO_CCT_TRIC		16	0.3965726	1.0178804	0.4440433	0.7810925	1.0	6055	tags=75%, list=42%, signal=130%
C2	DMSO	DOX	ST_WNT_CA2_CYCLIC_GMP_PATHWAY	ST_WNT_CA2_CYCLIC_GMP_PATHWAY		10	0.45876148	1.0176603	0.45555556	0.7811366	1.0	1971	tags=30%, list=14%, signal=35%
C2	DMSO	DOX	REACTOME_INTEGRATION_OF_ENERGY_METABOLISM	REACTOME_INTEGRATION_OF_ENERGY_METABOLISM		78	0.2852938	1.0176497	0.43034056	0.78053653	1.0	3249	tags=23%, list=23%, signal=30%
C2	DMSO	DOX	SMID_BREAST_CANCER_LUMINAL_A_UP	SMID_BREAST_CANCER_LUMINAL_A_UP		64	0.29345286	1.0174825	0.4512987	0.7804677	1.0	821	tags=13%, list=6%, signal=13%
C2	DMSO	DOX	PID_HNF3A_PATHWAY	PID_HNF3A_PATHWAY		38	0.32799757	1.017435	0.44781145	0.7799916	1.0	3080	tags=34%, list=21%, signal=43%
C2	DMSO	DOX	BRUINS_UVC_RESPONSE_VIA_TP53_GROUP_A	BRUINS_UVC_RESPONSE_VIA_TP53_GROUP_A		672	0.22456415	1.017054	0.43493977	0.780577	1.0	2836	tags=21%, list=20%, signal=25%
C2	DMSO	DOX	HAHTOLA_MYCOSIS_FUNGOIDES_CD4_UP	HAHTOLA_MYCOSIS_FUNGOIDES_CD4_UP		45	0.31673017	1.0169783	0.43243244	0.7801784	1.0	2084	tags=20%, list=15%, signal=23%
C2	DMSO	DOX	POMEROY_MEDULLOBLASTOMA_PROGNOSIS_DN	POMEROY_MEDULLOBLASTOMA_PROGNOSIS_DN		35	0.3256228	1.0168641	0.42998353	0.7799291	1.0	3504	tags=37%, list=24%, signal=49%
C2	DMSO	DOX	DUAN_PRDM5_TARGETS	DUAN_PRDM5_TARGETS		56	0.3006171	1.0166266	0.4120603	0.78008634	1.0	3045	tags=29%, list=21%, signal=36%
C2	DMSO	DOX	HAN_SATB1_TARGETS_DN	HAN_SATB1_TARGETS_DN		332	0.23576708	1.0163295	0.39873418	0.78045064	1.0	1953	tags=15%, list=14%, signal=17%
C2	DMSO	DOX	ODONNELL_TFRC_TARGETS_UP	ODONNELL_TFRC_TARGETS_UP		292	0.24073854	1.0163083	0.41986755	0.77989066	1.0	2690	tags=24%, list=19%, signal=29%
C2	DMSO	DOX	FULCHER_INFLAMMATORY_RESPONSE_LECTIN_VS_LPS_UP	FULCHER_INFLAMMATORY_RESPONSE_LECTIN_VS_LPS_UP		445	0.23186457	1.0161072	0.4090909	0.779896	1.0	3355	tags=27%, list=23%, signal=34%
C2	DMSO	DOX	CHARAFE_BREAST_CANCER_LUMINAL_VS_BASAL_UP	CHARAFE_BREAST_CANCER_LUMINAL_VS_BASAL_UP		275	0.24019662	1.0159239	0.43046358	0.77984864	1.0	3143	tags=26%, list=22%, signal=32%
C2	DMSO	DOX	CREIGHTON_ENDOCRINE_THERAPY_RESISTANCE_1	CREIGHTON_ENDOCRINE_THERAPY_RESISTANCE_1		404	0.23625775	1.0158577	0.4151436	0.77943546	1.0	1932	tags=17%, list=13%, signal=19%
C2	DMSO	DOX	SHIN_B_CELL_LYMPHOMA_CLUSTER_8	SHIN_B_CELL_LYMPHOMA_CLUSTER_8		27	0.3487579	1.0155983	0.41135973	0.77959716	1.0	2328	tags=22%, list=16%, signal=26%
C2	DMSO	DOX	KEEN_RESPONSE_TO_ROSIGLITAZONE_UP	KEEN_RESPONSE_TO_ROSIGLITAZONE_UP		33	0.32866764	1.0148821	0.43551087	0.78124124	1.0	2871	tags=27%, list=20%, signal=34%
C2	DMSO	DOX	HOFFMANN_IMMATURE_TO_MATURE_B_LYMPHOCYTE_UP	HOFFMANN_IMMATURE_TO_MATURE_B_LYMPHOCYTE_UP		34	0.32295096	1.014769	0.4283247	0.7809786	1.0	2284	tags=26%, list=16%, signal=31%
C2	DMSO	DOX	BIOCARTA_P53HYPOXIA_PATHWAY	BIOCARTA_P53HYPOXIA_PATHWAY		21	0.3741946	1.0123906	0.4610052	0.7879719	1.0	3693	tags=33%, list=26%, signal=45%
C2	DMSO	DOX	OSWALD_HEMATOPOIETIC_STEM_CELL_IN_COLLAGEN_GEL_DN	OSWALD_HEMATOPOIETIC_STEM_CELL_IN_COLLAGEN_GEL_DN		197	0.24830484	1.0122823	0.4241573	0.787688	1.0	1648	tags=14%, list=11%, signal=15%
C2	DMSO	DOX	TSENG_IRS1_TARGETS_UP	TSENG_IRS1_TARGETS_UP		93	0.27668878	1.0116805	0.41467065	0.7889809	1.0	2944	tags=26%, list=21%, signal=32%
C2	DMSO	DOX	HOEBEKE_LYMPHOID_STEM_CELL_DN	HOEBEKE_LYMPHOID_STEM_CELL_DN		68	0.28793964	1.0115396	0.45264846	0.7888134	1.0	771	tags=12%, list=5%, signal=12%
C2	DMSO	DOX	DER_IFN_GAMMA_RESPONSE_UP	DER_IFN_GAMMA_RESPONSE_UP		63	0.29014596	1.0110509	0.43801653	0.7897822	1.0	3314	tags=35%, list=23%, signal=45%
C2	DMSO	DOX	GRABARCZYK_BCL11B_TARGETS_UP	GRABARCZYK_BCL11B_TARGETS_UP		57	0.29669604	1.0109547	0.43338954	0.7894507	1.0	1324	tags=14%, list=9%, signal=15%
C2	DMSO	DOX	KIM_RESPONSE_TO_TSA_AND_DECITABINE_UP	KIM_RESPONSE_TO_TSA_AND_DECITABINE_UP		101	0.26994857	1.0106299	0.42137405	0.7898698	1.0	3274	tags=32%, list=23%, signal=41%
C2	DMSO	DOX	REACTOME_SIGNALLING_TO_RAS	REACTOME_SIGNALLING_TO_RAS		19	0.3752241	1.0098122	0.44732296	0.7918348	1.0	658	tags=11%, list=5%, signal=11%
C2	DMSO	DOX	BENPORATH_ES_2	BENPORATH_ES_2		38	0.31643614	1.0092794	0.4534687	0.7929317	1.0	1522	tags=18%, list=11%, signal=21%
C2	DMSO	DOX	WEST_ADRENOCORTICAL_TUMOR_DN	WEST_ADRENOCORTICAL_TUMOR_DN		428	0.23140407	1.0085254	0.44262296	0.7947404	1.0	1769	tags=15%, list=12%, signal=17%
C2	DMSO	DOX	CERVERA_SDHB_TARGETS_1_UP	CERVERA_SDHB_TARGETS_1_UP		85	0.27460346	1.008273	0.42727274	0.79490185	1.0	1523	tags=20%, list=11%, signal=22%
C2	DMSO	DOX	MUELLER_PLURINET	MUELLER_PLURINET		248	0.24232635	1.0082525	0.44273743	0.794327	1.0	3056	tags=25%, list=21%, signal=31%
C2	DMSO	DOX	REACTOME_METABOLISM_OF_NUCLEOTIDES	REACTOME_METABOLISM_OF_NUCLEOTIDES		57	0.29904386	1.0081681	0.45186335	0.7939415	1.0	3663	tags=37%, list=26%, signal=49%
C2	DMSO	DOX	REACTOME_ACETYLCHOLINE_BINDING_AND_DOWNSTREAM_EVENTS	REACTOME_ACETYLCHOLINE_BINDING_AND_DOWNSTREAM_EVENTS		12	0.4127323	1.0080906	0.4709091	0.7935528	1.0	1918	tags=33%, list=13%, signal=38%
C2	DMSO	DOX	SMITH_TERT_TARGETS_UP	SMITH_TERT_TARGETS_UP		126	0.25794807	1.0080192	0.4275148	0.793157	1.0	3317	tags=28%, list=23%, signal=36%
C2	DMSO	DOX	PID_VEGFR1_2_PATHWAY	PID_VEGFR1_2_PATHWAY		46	0.30407226	1.0072252	0.43926787	0.7950529	1.0	1910	tags=15%, list=13%, signal=17%
C2	DMSO	DOX	MCBRYAN_PUBERTAL_TGFB1_TARGETS_DN	MCBRYAN_PUBERTAL_TGFB1_TARGETS_DN		47	0.30539545	1.0066644	0.45214522	0.7962171	1.0	2016	tags=21%, list=14%, signal=25%
C2	DMSO	DOX	BILANGES_RAPAMYCIN_SENSITIVE_GENES	BILANGES_RAPAMYCIN_SENSITIVE_GENES		38	0.32097036	1.0060855	0.43349755	0.7974812	1.0	2932	tags=29%, list=20%, signal=36%
C2	DMSO	DOX	FIGUEROA_AML_METHYLATION_CLUSTER_2_UP	FIGUEROA_AML_METHYLATION_CLUSTER_2_UP		32	0.3336654	1.0059428	0.45322582	0.79729235	1.0	2898	tags=28%, list=20%, signal=35%
C2	DMSO	DOX	REACTOME_RIP_MEDIATED_NFKB_ACTIVATION_VIA_DAI	REACTOME_RIP_MEDIATED_NFKB_ACTIVATION_VIA_DAI		12	0.41464332	1.0054204	0.45892859	0.7983673	1.0	3202	tags=33%, list=22%, signal=43%
C2	DMSO	DOX	LEIN_CHOROID_PLEXUS_MARKERS	LEIN_CHOROID_PLEXUS_MARKERS		79	0.27661127	1.0053239	0.4374034	0.79806024	1.0	1858	tags=16%, list=13%, signal=19%
C2	DMSO	DOX	DELLA_RESPONSE_TO_TSA_AND_BUTYRATE	DELLA_RESPONSE_TO_TSA_AND_BUTYRATE		19	0.3733695	1.0052161	0.45595855	0.7977812	1.0	3251	tags=32%, list=23%, signal=41%
C2	DMSO	DOX	REACTOME_RNA_POL_III_TRANSCRIPTION_TERMINATION	REACTOME_RNA_POL_III_TRANSCRIPTION_TERMINATION		18	0.37848914	1.0049658	0.4588816	0.7978999	1.0	3876	tags=50%, list=27%, signal=68%
C2	DMSO	DOX	BREDEMEYER_RAG_SIGNALING_NOT_VIA_ATM_UP	BREDEMEYER_RAG_SIGNALING_NOT_VIA_ATM_UP		47	0.3071412	1.0048047	0.4606918	0.79779273	1.0	1357	tags=17%, list=9%, signal=19%
C2	DMSO	DOX	SIG_REGULATION_OF_THE_ACTIN_CYTOSKELETON_BY_RHO_GTPASES	SIG_REGULATION_OF_THE_ACTIN_CYTOSKELETON_BY_RHO_GTPASES		21	0.36032182	1.0046566	0.46006945	0.79763764	1.0	429	tags=10%, list=3%, signal=10%
C2	DMSO	DOX	ROYLANCE_BREAST_CANCER_16Q_COPY_NUMBER_DN	ROYLANCE_BREAST_CANCER_16Q_COPY_NUMBER_DN		18	0.36876872	1.0042858	0.4490909	0.79821736	1.0	2543	tags=33%, list=18%, signal=40%
C2	DMSO	DOX	ZWANG_CLASS_3_TRANSIENTLY_INDUCED_BY_EGF	ZWANG_CLASS_3_TRANSIENTLY_INDUCED_BY_EGF		169	0.24903692	1.0033079	0.45755395	0.8007089	1.0	1575	tags=17%, list=11%, signal=19%
C2	DMSO	DOX	NADLER_OBESITY_UP	NADLER_OBESITY_UP		55	0.29516193	1.0030751	0.4380032	0.80081874	1.0	4574	tags=36%, list=32%, signal=53%
C2	DMSO	DOX	KAAB_FAILED_HEART_VENTRICLE_DN	KAAB_FAILED_HEART_VENTRICLE_DN		33	0.3232578	1.0030292	0.46804836	0.8003225	1.0	3844	tags=42%, list=27%, signal=58%
C2	DMSO	DOX	JAERVINEN_AMPLIFIED_IN_LARYNGEAL_CANCER	JAERVINEN_AMPLIFIED_IN_LARYNGEAL_CANCER		32	0.32620725	1.0029637	0.45699832	0.7998942	1.0	3545	tags=28%, list=25%, signal=37%
C2	DMSO	DOX	SASAI_TARGETS_OF_CXCR6_AND_PTCH1_UP	SASAI_TARGETS_OF_CXCR6_AND_PTCH1_UP		11	0.42643532	1.0025698	0.46494466	0.80054605	1.0	2853	tags=36%, list=20%, signal=45%
C2	DMSO	DOX	REACTOME_TRANSPORT_OF_GLUCOSE_AND_OTHER_SUGARS_BILE_SALTS_AND_ORGANIC_ACIDS_METAL_IONS_AND_AMINE_COMPOUNDS	REACTOME_TRANSPORT_OF_GLUCOSE_AND_OTHER_SUGARS_BILE_SALTS_AND_ORGANIC_ACIDS_METAL_IONS_AND_AMINE_COMPOUNDS		68	0.28714752	1.0025369	0.46982056	0.8000273	1.0	2175	tags=22%, list=15%, signal=26%
C2	DMSO	DOX	XU_HGF_SIGNALING_NOT_VIA_AKT1_6HR	XU_HGF_SIGNALING_NOT_VIA_AKT1_6HR		19	0.36951327	1.0018303	0.45547944	0.801612	1.0	1575	tags=21%, list=11%, signal=24%
C2	DMSO	DOX	NGUYEN_NOTCH1_TARGETS_DN	NGUYEN_NOTCH1_TARGETS_DN		67	0.28687936	1.0018145	0.46850997	0.80103385	1.0	1606	tags=19%, list=11%, signal=22%
C2	DMSO	DOX	YAMASHITA_LIVER_CANCER_STEM_CELL_DN	YAMASHITA_LIVER_CANCER_STEM_CELL_DN		56	0.29481232	1.0013027	0.44677418	0.80208224	1.0	3597	tags=29%, list=25%, signal=38%
C2	DMSO	DOX	WESTON_VEGFA_TARGETS_3HR	WESTON_VEGFA_TARGETS_3HR		60	0.29023126	1.0007879	0.4428795	0.8030565	1.0	2837	tags=23%, list=20%, signal=29%
C2	DMSO	DOX	CERVERA_SDHB_TARGETS_2	CERVERA_SDHB_TARGETS_2		82	0.2700817	0.99970514	0.4422188	0.80594516	1.0	1985	tags=22%, list=14%, signal=25%
C2	DMSO	DOX	REACTOME_DIABETES_PATHWAYS	REACTOME_DIABETES_PATHWAYS		106	0.26816422	0.99937546	0.45061728	0.8063835	1.0	4224	tags=31%, list=29%, signal=44%
C2	DMSO	DOX	BHATI_G2M_ARREST_BY_2METHOXYESTRADIOL_DN	BHATI_G2M_ARREST_BY_2METHOXYESTRADIOL_DN		100	0.26810592	0.99934345	0.47261345	0.805874	1.0	3207	tags=26%, list=22%, signal=33%
C2	DMSO	DOX	MOROSETTI_FACIOSCAPULOHUMERAL_MUSCULAR_DISTROPHY_DN	MOROSETTI_FACIOSCAPULOHUMERAL_MUSCULAR_DISTROPHY_DN		10	0.4385641	0.9991039	0.46536413	0.8060156	1.0	3118	tags=50%, list=22%, signal=64%
C2	DMSO	DOX	PID_WNT_CANONICAL_PATHWAY	PID_WNT_CANONICAL_PATHWAY		15	0.38773155	0.9990185	0.45590994	0.8056412	1.0	2682	tags=27%, list=19%, signal=33%
C2	DMSO	DOX	GROSS_HYPOXIA_VIA_HIF1A_DN	GROSS_HYPOXIA_VIA_HIF1A_DN		83	0.27672845	0.99884534	0.43862522	0.80554557	1.0	2766	tags=28%, list=19%, signal=34%
C2	DMSO	DOX	ZWANG_CLASS_2_TRANSIENTLY_INDUCED_BY_EGF	ZWANG_CLASS_2_TRANSIENTLY_INDUCED_BY_EGF		38	0.31474978	0.99858314	0.47517732	0.8057379	1.0	4196	tags=34%, list=29%, signal=48%
C2	DMSO	DOX	DORN_ADENOVIRUS_INFECTION_12HR_UP	DORN_ADENOVIRUS_INFECTION_12HR_UP		24	0.3551109	0.9985192	0.457483	0.805324	1.0	1195	tags=17%, list=8%, signal=18%
C2	DMSO	DOX	HASINA_NOL7_TARGETS_DN	HASINA_NOL7_TARGETS_DN		11	0.4201759	0.99835783	0.45115453	0.80520153	1.0	1035	tags=27%, list=7%, signal=29%
C2	DMSO	DOX	GROSS_HYPOXIA_VIA_ELK3_UP	GROSS_HYPOXIA_VIA_ELK3_UP		163	0.24898571	0.99833524	0.45428973	0.80464727	1.0	2068	tags=18%, list=14%, signal=21%
C2	DMSO	DOX	NAKAJIMA_EOSINOPHIL	NAKAJIMA_EOSINOPHIL		20	0.35925055	0.99759126	0.46153846	0.80640525	1.0	1575	tags=20%, list=11%, signal=22%
C2	DMSO	DOX	REACTOME_NEP_NS2_INTERACTS_WITH_THE_CELLULAR_EXPORT_MACHINERY	REACTOME_NEP_NS2_INTERACTS_WITH_THE_CELLULAR_EXPORT_MACHINERY		24	0.35160816	0.9975315	0.4625	0.80596936	1.0	4377	tags=46%, list=30%, signal=66%
C2	DMSO	DOX	PID_INTEGRIN_CS_PATHWAY	PID_INTEGRIN_CS_PATHWAY		15	0.3934374	0.9972421	0.44880545	0.80630344	1.0	2525	tags=33%, list=18%, signal=40%
C2	DMSO	DOX	RICKMAN_TUMOR_DIFFERENTIATED_WELL_VS_MODERATELY_DN	RICKMAN_TUMOR_DIFFERENTIATED_WELL_VS_MODERATELY_DN		83	0.27292603	0.9971819	0.44444445	0.8058816	1.0	4101	tags=30%, list=29%, signal=42%
C2	DMSO	DOX	NAKAMURA_ADIPOGENESIS_EARLY_UP	NAKAMURA_ADIPOGENESIS_EARLY_UP		43	0.30895215	0.9968484	0.4544025	0.8063345	1.0	3592	tags=33%, list=25%, signal=43%
C2	DMSO	DOX	CHENG_IMPRINTED_BY_ESTRADIOL	CHENG_IMPRINTED_BY_ESTRADIOL		81	0.27241877	0.99648297	0.4777948	0.806902	1.0	1646	tags=20%, list=11%, signal=22%
C2	DMSO	DOX	SIG_CHEMOTAXIS	SIG_CHEMOTAXIS		31	0.33020136	0.9959126	0.43652174	0.80809295	1.0	947	tags=13%, list=7%, signal=14%
C2	DMSO	DOX	LIANG_HEMATOPOIESIS_STEM_CELL_NUMBER_QTL	LIANG_HEMATOPOIESIS_STEM_CELL_NUMBER_QTL		16	0.38838804	0.99540234	0.47940075	0.8090983	1.0	1989	tags=31%, list=14%, signal=36%
C2	DMSO	DOX	KANG_IMMORTALIZED_BY_TERT_DN	KANG_IMMORTALIZED_BY_TERT_DN		79	0.2754394	0.99469215	0.44790047	0.8107137	1.0	1806	tags=18%, list=13%, signal=20%
C2	DMSO	DOX	ZHENG_RESPONSE_TO_ARSENITE_DN	ZHENG_RESPONSE_TO_ARSENITE_DN		16	0.38130197	0.99451995	0.44027305	0.8106323	1.0	1600	tags=25%, list=11%, signal=28%
C2	DMSO	DOX	YAGI_AML_WITH_T_8_21_TRANSLOCATION	YAGI_AML_WITH_T_8_21_TRANSLOCATION		289	0.23310456	0.99435437	0.47289973	0.8105145	1.0	3765	tags=30%, list=26%, signal=40%
C2	DMSO	DOX	KEGG_HISTIDINE_METABOLISM	KEGG_HISTIDINE_METABOLISM		20	0.35777715	0.9935591	0.46896553	0.8124134	1.0	3121	tags=35%, list=22%, signal=45%
C2	DMSO	DOX	IVANOVA_HEMATOPOIESIS_STEM_CELL_SHORT_TERM	IVANOVA_HEMATOPOIESIS_STEM_CELL_SHORT_TERM		29	0.33060673	0.99305314	0.47727272	0.81339145	1.0	2205	tags=24%, list=15%, signal=28%
C2	DMSO	DOX	RASHI_RESPONSE_TO_IONIZING_RADIATION_5	RASHI_RESPONSE_TO_IONIZING_RADIATION_5		119	0.25884512	0.9923602	0.46980855	0.81490153	1.0	2310	tags=19%, list=16%, signal=23%
C2	DMSO	DOX	REACTOME_POST_TRANSLATIONAL_PROTEIN_MODIFICATION	REACTOME_POST_TRANSLATIONAL_PROTEIN_MODIFICATION		144	0.25201502	0.99227524	0.44847605	0.81452876	1.0	2843	tags=22%, list=20%, signal=27%
C2	DMSO	DOX	BIOCARTA_CCR5_PATHWAY	BIOCARTA_CCR5_PATHWAY		11	0.42877772	0.9920454	0.4744268	0.8146433	1.0	1974	tags=27%, list=14%, signal=32%
C2	DMSO	DOX	BYSTROEM_CORRELATED_WITH_IL5_UP	BYSTROEM_CORRELATED_WITH_IL5_UP		36	0.31676802	0.99175894	0.4616695	0.81495684	1.0	602	tags=8%, list=4%, signal=9%
C2	DMSO	DOX	BIOCARTA_NFKB_PATHWAY	BIOCARTA_NFKB_PATHWAY		19	0.37290037	0.99112016	0.47763863	0.81637055	1.0	1828	tags=21%, list=13%, signal=24%
C2	DMSO	DOX	REACTOME_TIE2_SIGNALING	REACTOME_TIE2_SIGNALING		13	0.41253468	0.99064213	0.47435898	0.81728405	1.0	467	tags=15%, list=3%, signal=16%
C2	DMSO	DOX	BOQUEST_STEM_CELL_UP	BOQUEST_STEM_CELL_UP		205	0.24313888	0.99054754	0.47175142	0.8169563	1.0	2016	tags=18%, list=14%, signal=21%
C2	DMSO	DOX	CHARAFE_BREAST_CANCER_BASAL_VS_MESENCHYMAL_DN	CHARAFE_BREAST_CANCER_BASAL_VS_MESENCHYMAL_DN		33	0.32762662	0.99053055	0.47863248	0.8163837	1.0	2529	tags=36%, list=18%, signal=44%
C2	DMSO	DOX	BOUDOUKHA_BOUND_BY_IGF2BP2	BOUDOUKHA_BOUND_BY_IGF2BP2		88	0.26631242	0.9902978	0.49025488	0.8164738	1.0	2960	tags=25%, list=21%, signal=31%
C2	DMSO	DOX	NAKAMURA_ADIPOGENESIS_EARLY_DN	NAKAMURA_ADIPOGENESIS_EARLY_DN		30	0.33178666	0.9902547	0.47658864	0.81598055	1.0	2193	tags=20%, list=15%, signal=24%
C2	DMSO	DOX	REACTOME_PHOSPHOLIPASE_C_MEDIATED_CASCADE	REACTOME_PHOSPHOLIPASE_C_MEDIATED_CASCADE		32	0.32625523	0.99010915	0.4719864	0.8158221	1.0	1727	tags=19%, list=12%, signal=21%
C2	DMSO	DOX	GRAESSMANN_APOPTOSIS_BY_DOXORUBICIN_UP	GRAESSMANN_APOPTOSIS_BY_DOXORUBICIN_UP		914	0.21587065	0.9899329	0.5214932	0.81576705	1.0	3387	tags=26%, list=24%, signal=32%
C2	DMSO	DOX	PODAR_RESPONSE_TO_ADAPHOSTIN_DN	PODAR_RESPONSE_TO_ADAPHOSTIN_DN		15	0.39176044	0.9896592	0.48801368	0.8159827	1.0	1035	tags=13%, list=7%, signal=14%
C2	DMSO	DOX	LI_WILMS_TUMOR_VS_FETAL_KIDNEY_1_UP	LI_WILMS_TUMOR_VS_FETAL_KIDNEY_1_UP		138	0.25239125	0.9895523	0.48295453	0.815697	1.0	2477	tags=20%, list=17%, signal=24%
C2	DMSO	DOX	SHETH_LIVER_CANCER_VS_TXNIP_LOSS_PAM4	SHETH_LIVER_CANCER_VS_TXNIP_LOSS_PAM4		214	0.24121223	0.9889554	0.49439776	0.8169912	1.0	3323	tags=29%, list=23%, signal=38%
C2	DMSO	DOX	SYED_ESTRADIOL_RESPONSE	SYED_ESTRADIOL_RESPONSE		17	0.3829272	0.98868454	0.47761193	0.8171996	1.0	2999	tags=35%, list=21%, signal=45%
C2	DMSO	DOX	HUANG_FOXA2_TARGETS_UP	HUANG_FOXA2_TARGETS_UP		34	0.3218284	0.9881821	0.4779661	0.818107	1.0	2086	tags=24%, list=15%, signal=27%
C2	DMSO	DOX	KYNG_RESPONSE_TO_H2O2_VIA_ERCC6	KYNG_RESPONSE_TO_H2O2_VIA_ERCC6		15	0.38266516	0.98761874	0.46276596	0.81927	1.0	958	tags=13%, list=7%, signal=14%
C2	DMSO	DOX	HOSHIDA_LIVER_CANCER_LATE_RECURRENCE_DN	HOSHIDA_LIVER_CANCER_LATE_RECURRENCE_DN		59	0.288311	0.98761505	0.47160885	0.81865966	1.0	1582	tags=19%, list=11%, signal=21%
C2	DMSO	DOX	YAGI_AML_WITH_11Q23_REARRANGED	YAGI_AML_WITH_11Q23_REARRANGED		276	0.23496233	0.9871841	0.4895288	0.81942743	1.0	1996	tags=17%, list=14%, signal=19%
C2	DMSO	DOX	DEMAGALHAES_AGING_DN	DEMAGALHAES_AGING_DN		12	0.4097403	0.9870559	0.4766187	0.8192168	1.0	122	tags=8%, list=1%, signal=8%
C2	DMSO	DOX	NIKOLSKY_BREAST_CANCER_11Q12_Q14_AMPLICON	NIKOLSKY_BREAST_CANCER_11Q12_Q14_AMPLICON		120	0.25603688	0.9866883	0.47955975	0.81977934	1.0	1620	tags=14%, list=11%, signal=16%
C2	DMSO	DOX	MCBRYAN_PUBERTAL_BREAST_3_4WK_UP	MCBRYAN_PUBERTAL_BREAST_3_4WK_UP		174	0.24445048	0.9863354	0.47919655	0.8202324	1.0	2868	tags=23%, list=20%, signal=28%
C2	DMSO	DOX	FLOTHO_PEDIATRIC_ALL_THERAPY_RESPONSE_UP	FLOTHO_PEDIATRIC_ALL_THERAPY_RESPONSE_UP		49	0.29354757	0.9851966	0.48580968	0.82317424	1.0	4598	tags=47%, list=32%, signal=69%
C2	DMSO	DOX	MCGARVEY_SILENCED_BY_METHYLATION_IN_COLON_CANCER	MCGARVEY_SILENCED_BY_METHYLATION_IN_COLON_CANCER		29	0.33344713	0.9850373	0.4714765	0.8230713	1.0	4931	tags=52%, list=34%, signal=79%
C2	DMSO	DOX	KEGG_MATURITY_ONSET_DIABETES_OF_THE_YOUNG	KEGG_MATURITY_ONSET_DIABETES_OF_THE_YOUNG		22	0.355125	0.98501253	0.460371	0.8225291	1.0	3249	tags=32%, list=23%, signal=41%
C2	DMSO	DOX	REACTOME_RNA_POL_III_TRANSCRIPTION_INITIATION_FROM_TYPE_2_PROMOTER	REACTOME_RNA_POL_III_TRANSCRIPTION_INITIATION_FROM_TYPE_2_PROMOTER		22	0.34289196	0.9849937	0.47719297	0.8219638	1.0	3876	tags=45%, list=27%, signal=62%
C2	DMSO	DOX	CAIRO_LIVER_DEVELOPMENT_DN	CAIRO_LIVER_DEVELOPMENT_DN		182	0.24550545	0.98450917	0.51	0.82286155	1.0	3333	tags=26%, list=23%, signal=34%
C2	DMSO	DOX	CHOW_RASSF1_TARGETS_DN	CHOW_RASSF1_TARGETS_DN		26	0.34116432	0.98340976	0.47738692	0.82573223	1.0	225	tags=8%, list=2%, signal=8%
C2	DMSO	DOX	BIOCARTA_RELA_PATHWAY	BIOCARTA_RELA_PATHWAY		12	0.4085434	0.9830962	0.48713234	0.82610565	1.0	1884	tags=25%, list=13%, signal=29%
C2	DMSO	DOX	NAKAMURA_CANCER_MICROENVIRONMENT_UP	NAKAMURA_CANCER_MICROENVIRONMENT_UP		12	0.40723646	0.98305994	0.47396767	0.825597	1.0	505	tags=17%, list=4%, signal=17%
C2	DMSO	DOX	PID_P53_DOWNSTREAM_PATHWAY	PID_P53_DOWNSTREAM_PATHWAY		116	0.2599343	0.98255706	0.5233083	0.82664484	1.0	2769	tags=25%, list=19%, signal=31%
C2	DMSO	DOX	KEGG_DILATED_CARDIOMYOPATHY	KEGG_DILATED_CARDIOMYOPATHY		52	0.28885368	0.98212427	0.47088185	0.8274375	1.0	2407	tags=21%, list=17%, signal=25%
C2	DMSO	DOX	IIZUKA_LIVER_CANCER_PROGRESSION_L0_L1_DN	IIZUKA_LIVER_CANCER_PROGRESSION_L0_L1_DN		19	0.3635552	0.98212296	0.47522935	0.82682174	1.0	4935	tags=58%, list=34%, signal=88%
C2	DMSO	DOX	MOOTHA_GLUCONEOGENESIS	MOOTHA_GLUCONEOGENESIS		21	0.35133806	0.9820604	0.4918919	0.82638663	1.0	5432	tags=62%, list=38%, signal=99%
C2	DMSO	DOX	KEGG_OLFACTORY_TRANSDUCTION	KEGG_OLFACTORY_TRANSDUCTION		195	0.24197154	0.9813397	0.50877196	0.82807535	1.0	1614	tags=4%, list=11%, signal=5%
C2	DMSO	DOX	WORSCHECH_TUMOR_EVASION_AND_TOLEROGENICITY_UP	WORSCHECH_TUMOR_EVASION_AND_TOLEROGENICITY_UP		25	0.33846924	0.98122925	0.4719472	0.82780963	1.0	2499	tags=20%, list=17%, signal=24%
C2	DMSO	DOX	PID_NFKAPPAB_ATYPICAL_PATHWAY	PID_NFKAPPAB_ATYPICAL_PATHWAY		11	0.41411635	0.98115456	0.48381296	0.82740915	1.0	4352	tags=55%, list=30%, signal=78%
C2	DMSO	DOX	CHANDRAN_METASTASIS_UP	CHANDRAN_METASTASIS_UP		154	0.24735445	0.9809206	0.50810015	0.8275273	1.0	3402	tags=28%, list=24%, signal=36%
C2	DMSO	DOX	BANDRES_RESPONSE_TO_CARMUSTIN_WITHOUT_MGMT_48HR_UP	BANDRES_RESPONSE_TO_CARMUSTIN_WITHOUT_MGMT_48HR_UP		15	0.377696	0.9808539	0.4859287	0.82713157	1.0	427	tags=13%, list=3%, signal=14%
C2	DMSO	DOX	STEGER_ADIPOGENESIS_UP	STEGER_ADIPOGENESIS_UP		19	0.3667009	0.9806412	0.4827586	0.8271743	1.0	1368	tags=21%, list=10%, signal=23%
C2	DMSO	DOX	SWEET_KRAS_ONCOGENIC_SIGNATURE	SWEET_KRAS_ONCOGENIC_SIGNATURE		75	0.27606484	0.98027897	0.48985958	0.8277154	1.0	2702	tags=21%, list=19%, signal=26%
C2	DMSO	DOX	PETRETTO_HEART_MASS_QTL_CIS_UP	PETRETTO_HEART_MASS_QTL_CIS_UP		24	0.34693408	0.9802345	0.4795009	0.827236	1.0	1527	tags=17%, list=11%, signal=19%
C2	DMSO	DOX	BIOCARTA_ECM_PATHWAY	BIOCARTA_ECM_PATHWAY		16	0.37613413	0.98012996	0.49146757	0.82698256	1.0	622	tags=13%, list=4%, signal=13%
C2	DMSO	DOX	CREIGHTON_ENDOCRINE_THERAPY_RESISTANCE_4	CREIGHTON_ENDOCRINE_THERAPY_RESISTANCE_4		221	0.23655303	0.9798003	0.50405407	0.8274354	1.0	1283	tags=13%, list=9%, signal=14%
C2	DMSO	DOX	SHAFFER_IRF4_TARGETS_IN_MYELOMA_VS_MATURE_B_LYMPHOCYTE	SHAFFER_IRF4_TARGETS_IN_MYELOMA_VS_MATURE_B_LYMPHOCYTE		88	0.26780707	0.9796642	0.5154321	0.82725495	1.0	4624	tags=35%, list=32%, signal=52%
C2	DMSO	DOX	ELVIDGE_HIF1A_TARGETS_DN	ELVIDGE_HIF1A_TARGETS_DN		72	0.27670908	0.979606	0.48803827	0.82684463	1.0	2356	tags=24%, list=16%, signal=28%
C2	DMSO	DOX	BOSCO_ALLERGEN_INDUCED_TH2_ASSOCIATED_MODULE	BOSCO_ALLERGEN_INDUCED_TH2_ASSOCIATED_MODULE		122	0.25532654	0.97909814	0.5021962	0.8277372	1.0	892	tags=11%, list=6%, signal=12%
C2	DMSO	DOX	SMID_BREAST_CANCER_BASAL_UP	SMID_BREAST_CANCER_BASAL_UP		494	0.22064108	0.97882557	0.54350567	0.8279716	1.0	2536	tags=19%, list=18%, signal=23%
C2	DMSO	DOX	GRANDVAUX_IFN_RESPONSE_NOT_VIA_IRF3	GRANDVAUX_IFN_RESPONSE_NOT_VIA_IRF3		10	0.42503986	0.9780223	0.48083624	0.82983303	1.0	2483	tags=50%, list=17%, signal=60%
C2	DMSO	DOX	TRAYNOR_RETT_SYNDROM_DN	TRAYNOR_RETT_SYNDROM_DN		14	0.38849854	0.9779953	0.47977942	0.8293082	1.0	1273	tags=21%, list=9%, signal=23%
C2	DMSO	DOX	REACTOME_RESPIRATORY_ELECTRON_TRANSPORT_ATP_SYNTHESIS_BY_CHEMIOSMOTIC_COUPLING_AND_HEAT_PRODUCTION_BY_UNCOUPLING_PROTEINS_	REACTOME_RESPIRATORY_ELECTRON_TRANSPORT_ATP_SYNTHESIS_BY_CHEMIOSMOTIC_COUPLING_AND_HEAT_PRODUCTION_BY_UNCOUPLING_PROTEINS_		74	0.2732043	0.97796667	0.4815951	0.8287869	1.0	5218	tags=42%, list=36%, signal=65%
C2	DMSO	DOX	LEE_AGING_CEREBELLUM_UP	LEE_AGING_CEREBELLUM_UP		74	0.27573153	0.9776218	0.51799685	0.82922006	1.0	3716	tags=34%, list=26%, signal=45%
C2	DMSO	DOX	GROSS_HYPOXIA_VIA_ELK3_AND_HIF1A_UP	GROSS_HYPOXIA_VIA_ELK3_AND_HIF1A_UP		118	0.25504673	0.9776059	0.5007587	0.82865334	1.0	3703	tags=31%, list=26%, signal=41%
C2	DMSO	DOX	BAE_BRCA1_TARGETS_UP	BAE_BRCA1_TARGETS_UP		59	0.2868538	0.97758424	0.48194662	0.82812107	1.0	2528	tags=25%, list=18%, signal=31%
C2	DMSO	DOX	BOGNI_TREATMENT_RELATED_MYELOID_LEUKEMIA_UP	BOGNI_TREATMENT_RELATED_MYELOID_LEUKEMIA_UP		23	0.341502	0.97749984	0.4798599	0.82778716	1.0	2512	tags=26%, list=18%, signal=32%
C2	DMSO	DOX	LOPEZ_EPITHELIOID_MESOTHELIOMA	LOPEZ_EPITHELIOID_MESOTHELIOMA		13	0.39730546	0.9772546	0.50353354	0.82794714	1.0	3246	tags=38%, list=23%, signal=50%
C2	DMSO	DOX	GRAESSMANN_APOPTOSIS_BY_SERUM_DEPRIVATION_DN	GRAESSMANN_APOPTOSIS_BY_SERUM_DEPRIVATION_DN		185	0.24295805	0.9767738	0.520436	0.82883745	1.0	3071	tags=25%, list=21%, signal=32%
C2	DMSO	DOX	NIKOLSKY_BREAST_CANCER_21Q22_AMPLICON	NIKOLSKY_BREAST_CANCER_21Q22_AMPLICON		12	0.40666804	0.9759955	0.49070632	0.8306461	1.0	73	tags=8%, list=1%, signal=8%
C2	DMSO	DOX	LIU_LIVER_CANCER	LIU_LIVER_CANCER		27	0.33714858	0.975775	0.49914822	0.8307626	1.0	3094	tags=37%, list=22%, signal=47%
C2	DMSO	DOX	FONTAINE_FOLLICULAR_THYROID_ADENOMA_UP	FONTAINE_FOLLICULAR_THYROID_ADENOMA_UP		54	0.29370534	0.9757218	0.47403684	0.830334	1.0	3859	tags=37%, list=27%, signal=50%
C2	DMSO	DOX	LI_INDUCED_T_TO_NATURAL_KILLER_DN	LI_INDUCED_T_TO_NATURAL_KILLER_DN		95	0.26265258	0.9755026	0.49390244	0.8303941	1.0	2681	tags=23%, list=19%, signal=28%
C2	DMSO	DOX	SETLUR_PROSTATE_CANCER_TMPRSS2_ERG_FUSION_UP	SETLUR_PROSTATE_CANCER_TMPRSS2_ERG_FUSION_UP		51	0.28935158	0.9753782	0.5095238	0.8301721	1.0	3630	tags=35%, list=25%, signal=47%
C2	DMSO	DOX	PARK_TRETINOIN_RESPONSE_AND_RARA_PLZF_FUSION	PARK_TRETINOIN_RESPONSE_AND_RARA_PLZF_FUSION		16	0.3719492	0.97533196	0.5101695	0.8297119	1.0	870	tags=13%, list=6%, signal=13%
C2	DMSO	DOX	VALK_AML_WITH_FLT3_ITD	VALK_AML_WITH_FLT3_ITD		28	0.32746512	0.9750077	0.4911032	0.83014226	1.0	1727	tags=21%, list=12%, signal=24%
C2	DMSO	DOX	PID_RB_1PATHWAY	PID_RB_1PATHWAY		58	0.2864705	0.9747076	0.4888179	0.8304568	1.0	2725	tags=22%, list=19%, signal=28%
C2	DMSO	DOX	ELVIDGE_HYPOXIA_UP	ELVIDGE_HYPOXIA_UP		141	0.24900943	0.9745515	0.5413534	0.83030224	1.0	2907	tags=30%, list=20%, signal=37%
C2	DMSO	DOX	BIOCARTA_THELPER_PATHWAY	BIOCARTA_THELPER_PATHWAY		12	0.40111524	0.9738718	0.5168919	0.8317588	1.0	787	tags=25%, list=5%, signal=26%
C2	DMSO	DOX	KANG_AR_TARGETS_UP	KANG_AR_TARGETS_UP		12	0.40326706	0.9736446	0.47755834	0.8318575	1.0	1523	tags=25%, list=11%, signal=28%
C2	DMSO	DOX	YIH_RESPONSE_TO_ARSENITE_C4	YIH_RESPONSE_TO_ARSENITE_C4		17	0.36578035	0.9736409	0.48961937	0.8312626	1.0	2173	tags=24%, list=15%, signal=28%
C2	DMSO	DOX	GAVIN_FOXP3_TARGETS_CLUSTER_P4	GAVIN_FOXP3_TARGETS_CLUSTER_P4		76	0.27047276	0.97350574	0.50153846	0.83108383	1.0	1669	tags=17%, list=12%, signal=19%
C2	DMSO	DOX	LIU_VAV3_PROSTATE_CARCINOGENESIS_DN	LIU_VAV3_PROSTATE_CARCINOGENESIS_DN		13	0.38875285	0.97330385	0.47795415	0.831113	1.0	2842	tags=38%, list=20%, signal=48%
C2	DMSO	DOX	HOEBEKE_LYMPHOID_STEM_CELL_UP	HOEBEKE_LYMPHOID_STEM_CELL_UP		61	0.28351417	0.9729377	0.5132193	0.8316542	1.0	3347	tags=30%, list=23%, signal=38%
C2	DMSO	DOX	DACOSTA_UV_RESPONSE_VIA_ERCC3_UP	DACOSTA_UV_RESPONSE_VIA_ERCC3_UP		230	0.23445447	0.97287023	0.5230352	0.83126664	1.0	3269	tags=25%, list=23%, signal=32%
C2	DMSO	DOX	PID_BETA_CATENIN_DEG_PATHWAY	PID_BETA_CATENIN_DEG_PATHWAY		12	0.40622097	0.9728567	0.5009009	0.83070624	1.0	3296	tags=33%, list=23%, signal=43%
C2	DMSO	DOX	AMIT_SERUM_RESPONSE_20_MCF10A	AMIT_SERUM_RESPONSE_20_MCF10A		18	0.36229935	0.97220725	0.4856115	0.8320599	1.0	1516	tags=22%, list=11%, signal=25%
C2	DMSO	DOX	REACTOME_TIGHT_JUNCTION_INTERACTIONS	REACTOME_TIGHT_JUNCTION_INTERACTIONS		23	0.34264752	0.97184384	0.48922056	0.83254564	1.0	3525	tags=43%, list=25%, signal=58%
C2	DMSO	DOX	ZEMBUTSU_SENSITIVITY_TO_CISPLATIN	ZEMBUTSU_SENSITIVITY_TO_CISPLATIN		16	0.37544677	0.9717565	0.5140351	0.8322108	1.0	988	tags=19%, list=7%, signal=20%
C2	DMSO	DOX	HOFFMANN_SMALL_PRE_BII_TO_IMMATURE_B_LYMPHOCYTE_DN	HOFFMANN_SMALL_PRE_BII_TO_IMMATURE_B_LYMPHOCYTE_DN		38	0.30542842	0.97171307	0.47854784	0.8317484	1.0	3357	tags=34%, list=23%, signal=45%
C2	DMSO	DOX	PID_BCR_5PATHWAY	PID_BCR_5PATHWAY		52	0.29451188	0.9713481	0.50930625	0.8322986	1.0	3087	tags=29%, list=22%, signal=37%
C2	DMSO	DOX	GENTILE_UV_RESPONSE_CLUSTER_D9	GENTILE_UV_RESPONSE_CLUSTER_D9		23	0.34480774	0.97081006	0.5	0.83334684	1.0	2919	tags=30%, list=20%, signal=38%
C2	DMSO	DOX	GENTILE_UV_HIGH_DOSE_DN	GENTILE_UV_HIGH_DOSE_DN		246	0.23139106	0.9702067	0.53125	0.83459765	1.0	2485	tags=19%, list=17%, signal=23%
C2	DMSO	DOX	SESTO_RESPONSE_TO_UV_C8	SESTO_RESPONSE_TO_UV_C8		54	0.2807494	0.96977615	0.49835527	0.83531004	1.0	1836	tags=17%, list=13%, signal=19%
C2	DMSO	DOX	ST_G_ALPHA_S_PATHWAY	ST_G_ALPHA_S_PATHWAY		10	0.42136768	0.96968627	0.49367088	0.83498645	1.0	2663	tags=40%, list=19%, signal=49%
C2	DMSO	DOX	KEGG_BASAL_TRANSCRIPTION_FACTORS	KEGG_BASAL_TRANSCRIPTION_FACTORS		29	0.32716024	0.9693844	0.5224138	0.8352914	1.0	3007	tags=24%, list=21%, signal=30%
C2	DMSO	DOX	STAMBOLSKY_TARGETS_OF_MUTATED_TP53_DN	STAMBOLSKY_TARGETS_OF_MUTATED_TP53_DN		34	0.31626892	0.9691596	0.4883721	0.8353988	1.0	946	tags=18%, list=7%, signal=19%
C2	DMSO	DOX	SU_PANCREAS	SU_PANCREAS		38	0.30792224	0.9691236	0.4858569	0.8348966	1.0	3790	tags=37%, list=26%, signal=50%
C2	DMSO	DOX	SU_PLACENTA	SU_PLACENTA		22	0.34868145	0.9689785	0.4920071	0.83474386	1.0	1386	tags=23%, list=10%, signal=25%
C2	DMSO	DOX	SHAFFER_IRF4_MULTIPLE_MYELOMA_PROGRAM	SHAFFER_IRF4_MULTIPLE_MYELOMA_PROGRAM		31	0.31813177	0.96749085	0.5	0.8386983	1.0	1296	tags=16%, list=9%, signal=18%
C2	DMSO	DOX	RIGGINS_TAMOXIFEN_RESISTANCE_UP	RIGGINS_TAMOXIFEN_RESISTANCE_UP		50	0.2875832	0.9668118	0.50162864	0.8401502	1.0	3646	tags=32%, list=25%, signal=43%
C2	DMSO	DOX	FERRARI_RESPONSE_TO_FENRETINIDE_UP	FERRARI_RESPONSE_TO_FENRETINIDE_UP		17	0.36327645	0.9659053	0.5202206	0.8423553	1.0	4474	tags=41%, list=31%, signal=60%
C2	DMSO	DOX	CHEN_NEUROBLASTOMA_COPY_NUMBER_GAINS	CHEN_NEUROBLASTOMA_COPY_NUMBER_GAINS		41	0.3003505	0.9658576	0.49196142	0.84189373	1.0	2405	tags=22%, list=17%, signal=26%
C2	DMSO	DOX	JI_CARCINOGENESIS_BY_KRAS_AND_STK11_DN	JI_CARCINOGENESIS_BY_KRAS_AND_STK11_DN		15	0.37787086	0.9653533	0.51462996	0.8428642	1.0	305	tags=13%, list=2%, signal=14%
C2	DMSO	DOX	GAL_LEUKEMIC_STEM_CELL_UP	GAL_LEUKEMIC_STEM_CELL_UP		99	0.26082343	0.9653371	0.5435746	0.8423155	1.0	1558	tags=14%, list=11%, signal=16%
C2	DMSO	DOX	REACTOME_GABA_B_RECEPTOR_ACTIVATION	REACTOME_GABA_B_RECEPTOR_ACTIVATION		27	0.3272175	0.96526176	0.4886562	0.8419815	1.0	2872	tags=26%, list=20%, signal=32%
C2	DMSO	DOX	MA_MYELOID_DIFFERENTIATION_DN	MA_MYELOID_DIFFERENTIATION_DN		35	0.3139496	0.96484506	0.5092749	0.84265065	1.0	2906	tags=29%, list=20%, signal=36%
C2	DMSO	DOX	BROWNE_HCMV_INFECTION_14HR_UP	BROWNE_HCMV_INFECTION_14HR_UP		129	0.24868768	0.96478623	0.5367762	0.84223515	1.0	2631	tags=22%, list=18%, signal=26%
C2	DMSO	DOX	SMID_BREAST_CANCER_ERBB2_UP	SMID_BREAST_CANCER_ERBB2_UP		98	0.26017603	0.9644299	0.5341615	0.8427065	1.0	4202	tags=34%, list=29%, signal=47%
C2	DMSO	DOX	KORKOLA_CORRELATED_WITH_POU5F1	KORKOLA_CORRELATED_WITH_POU5F1		24	0.34251446	0.9643561	0.5218914	0.8423341	1.0	2103	tags=17%, list=15%, signal=19%
C2	DMSO	DOX	OZANNE_AP1_TARGETS_UP	OZANNE_AP1_TARGETS_UP		11	0.41191813	0.9641358	0.51282054	0.8424217	1.0	35	tags=9%, list=0%, signal=9%
C2	DMSO	DOX	RASHI_RESPONSE_TO_IONIZING_RADIATION_6	RASHI_RESPONSE_TO_IONIZING_RADIATION_6		70	0.2684403	0.9638899	0.513302	0.8425736	1.0	4388	tags=40%, list=31%, signal=57%
C2	DMSO	DOX	PID_BMP_PATHWAY	PID_BMP_PATHWAY		34	0.31051365	0.963818	0.49491525	0.8421931	1.0	1221	tags=15%, list=9%, signal=16%
C2	DMSO	DOX	CHEN_METABOLIC_SYNDROM_NETWORK	CHEN_METABOLIC_SYNDROM_NETWORK		940	0.20980172	0.96295655	0.6321304	0.8442435	1.0	3299	tags=25%, list=23%, signal=30%
C2	DMSO	DOX	REACTOME_HS_GAG_DEGRADATION	REACTOME_HS_GAG_DEGRADATION		18	0.36840808	0.9623064	0.5	0.8456528	1.0	1035	tags=17%, list=7%, signal=18%
C2	DMSO	DOX	REACTOME_SIGNALING_BY_NOTCH	REACTOME_SIGNALING_BY_NOTCH		67	0.27229404	0.96079344	0.55070204	0.8496514	1.0	4404	tags=36%, list=31%, signal=51%
C2	DMSO	DOX	YAO_TEMPORAL_RESPONSE_TO_PROGESTERONE_CLUSTER_17	YAO_TEMPORAL_RESPONSE_TO_PROGESTERONE_CLUSTER_17		161	0.24047771	0.96051174	0.54393303	0.84988976	1.0	5033	tags=40%, list=35%, signal=61%
C2	DMSO	DOX	RADMACHER_AML_PROGNOSIS	RADMACHER_AML_PROGNOSIS		59	0.2794407	0.959934	0.504886	0.8510433	1.0	4019	tags=32%, list=28%, signal=45%
C2	DMSO	DOX	WINTER_HYPOXIA_DN	WINTER_HYPOXIA_DN		39	0.2969546	0.9598677	0.5378289	0.85063225	1.0	3319	tags=28%, list=23%, signal=37%
C2	DMSO	DOX	GRAESSMANN_RESPONSE_TO_MC_AND_DOXORUBICIN_DN	GRAESSMANN_RESPONSE_TO_MC_AND_DOXORUBICIN_DN		616	0.21318032	0.9598166	0.6234568	0.850194	1.0	2577	tags=18%, list=18%, signal=21%
C2	DMSO	DOX	AMUNDSON_POOR_SURVIVAL_AFTER_GAMMA_RADIATION_2G	AMUNDSON_POOR_SURVIVAL_AFTER_GAMMA_RADIATION_2G		135	0.24730001	0.95897496	0.556213	0.8522096	1.0	2831	tags=22%, list=20%, signal=27%
C2	DMSO	DOX	TENEDINI_MEGAKARYOCYTE_MARKERS	TENEDINI_MEGAKARYOCYTE_MARKERS		58	0.27818343	0.9587617	0.54226476	0.8523078	1.0	2627	tags=29%, list=18%, signal=36%
C2	DMSO	DOX	HOEGERKORP_CD44_TARGETS_TEMPORAL_UP	HOEGERKORP_CD44_TARGETS_TEMPORAL_UP		11	0.40789953	0.9587034	0.5185841	0.8518738	1.0	2853	tags=27%, list=20%, signal=34%
C2	DMSO	DOX	THEILGAARD_NEUTROPHIL_AT_SKIN_WOUND_UP	THEILGAARD_NEUTROPHIL_AT_SKIN_WOUND_UP		63	0.2766697	0.95785797	0.5623003	0.85384774	1.0	3274	tags=25%, list=23%, signal=33%
C2	DMSO	DOX	REACTOME_REGULATION_OF_MRNA_STABILITY_BY_PROTEINS_THAT_BIND_AU_RICH_ELEMENTS	REACTOME_REGULATION_OF_MRNA_STABILITY_BY_PROTEINS_THAT_BIND_AU_RICH_ELEMENTS		72	0.26908386	0.9578542	0.5450311	0.8532597	1.0	3727	tags=25%, list=26%, signal=34%
C2	DMSO	DOX	PURBEY_TARGETS_OF_CTBP1_AND_SATB1_UP	PURBEY_TARGETS_OF_CTBP1_AND_SATB1_UP		64	0.27536914	0.9574892	0.526149	0.85378677	1.0	4274	tags=36%, list=30%, signal=51%
C2	DMSO	DOX	PID_UPA_UPAR_PATHWAY	PID_UPA_UPAR_PATHWAY		31	0.32155275	0.9574036	0.5135135	0.853461	1.0	3073	tags=23%, list=21%, signal=29%
C2	DMSO	DOX	HAHTOLA_SEZARY_SYNDROM_UP	HAHTOLA_SEZARY_SYNDROM_UP		81	0.2639365	0.9567672	0.5392157	0.8548356	1.0	1384	tags=15%, list=10%, signal=16%
C2	DMSO	DOX	KAYO_CALORIE_RESTRICTION_MUSCLE_DN	KAYO_CALORIE_RESTRICTION_MUSCLE_DN		68	0.2710685	0.95657223	0.5271318	0.85485107	1.0	1727	tags=13%, list=12%, signal=15%
C2	DMSO	DOX	SMID_BREAST_CANCER_RELAPSE_IN_LUNG_DN	SMID_BREAST_CANCER_RELAPSE_IN_LUNG_DN		24	0.33608136	0.95618206	0.5136054	0.855468	1.0	949	tags=17%, list=7%, signal=18%
C2	DMSO	DOX	LI_WILMS_TUMOR_VS_FETAL_KIDNEY_2_UP	LI_WILMS_TUMOR_VS_FETAL_KIDNEY_2_UP		23	0.33686763	0.9560279	0.509182	0.85533106	1.0	1341	tags=17%, list=9%, signal=19%
C2	DMSO	DOX	REACTOME_RESPONSE_TO_ELEVATED_PLATELET_CYTOSOLIC_CA2_	REACTOME_RESPONSE_TO_ELEVATED_PLATELET_CYTOSOLIC_CA2_		62	0.28352174	0.9554947	0.5614887	0.85631996	1.0	1111	tags=15%, list=8%, signal=16%
C2	DMSO	DOX	YOSHIMURA_MAPK8_TARGETS_DN	YOSHIMURA_MAPK8_TARGETS_DN		293	0.22639814	0.95543754	0.58026314	0.8558917	1.0	3075	tags=20%, list=21%, signal=26%
C2	DMSO	DOX	BONCI_TARGETS_OF_MIR15A_AND_MIR16_1	BONCI_TARGETS_OF_MIR15A_AND_MIR16_1		72	0.27130187	0.9548723	0.55230767	0.85699004	1.0	2231	tags=19%, list=16%, signal=23%
C2	DMSO	DOX	BURTON_ADIPOGENESIS_7	BURTON_ADIPOGENESIS_7		41	0.29048294	0.95467603	0.55518943	0.85697	1.0	4321	tags=44%, list=30%, signal=63%
C2	DMSO	DOX	BENPORATH_ES_1	BENPORATH_ES_1		295	0.22362074	0.9537623	0.58862436	0.8590934	1.0	2786	tags=22%, list=19%, signal=27%
C2	DMSO	DOX	PID_ENDOTHELIN_PATHWAY	PID_ENDOTHELIN_PATHWAY		42	0.30190307	0.95351076	0.5484375	0.8592684	1.0	3036	tags=21%, list=21%, signal=27%
C2	DMSO	DOX	MURAKAMI_UV_RESPONSE_1HR_UP	MURAKAMI_UV_RESPONSE_1HR_UP		13	0.38987514	0.9533137	0.5335753	0.85928637	1.0	3510	tags=46%, list=24%, signal=61%
C2	DMSO	DOX	KEGG_REGULATION_OF_ACTIN_CYTOSKELETON	KEGG_REGULATION_OF_ACTIN_CYTOSKELETON		132	0.24600466	0.95302474	0.55842185	0.85955316	1.0	1067	tags=9%, list=7%, signal=10%
C2	DMSO	DOX	FLECHNER_PBL_KIDNEY_TRANSPLANT_OK_VS_DONOR_UP	FLECHNER_PBL_KIDNEY_TRANSPLANT_OK_VS_DONOR_UP		127	0.24546745	0.9529397	0.56268656	0.85920274	1.0	4323	tags=31%, list=30%, signal=44%
C2	DMSO	DOX	ZHOU_PANCREATIC_ENDOCRINE_PROGENITOR	ZHOU_PANCREATIC_ENDOCRINE_PROGENITOR		13	0.38804013	0.9528793	0.5134168	0.8587953	1.0	1523	tags=23%, list=11%, signal=26%
C2	DMSO	DOX	LIANG_HEMATOPOIESIS_STEM_CELL_NUMBER_SMALL_VS_HUGE_DN	LIANG_HEMATOPOIESIS_STEM_CELL_NUMBER_SMALL_VS_HUGE_DN		29	0.32353413	0.9528598	0.52782464	0.85824996	1.0	2375	tags=31%, list=17%, signal=37%
C2	DMSO	DOX	KYNG_DNA_DAMAGE_BY_4NQO_OR_GAMMA_RADIATION	KYNG_DNA_DAMAGE_BY_4NQO_OR_GAMMA_RADIATION		14	0.38534015	0.9527283	0.5265018	0.85807645	1.0	424	tags=14%, list=3%, signal=15%
C2	DMSO	DOX	KYNG_DNA_DAMAGE_DN	KYNG_DNA_DAMAGE_DN		157	0.24144307	0.95249987	0.5772595	0.85817266	1.0	1602	tags=13%, list=11%, signal=15%
C2	DMSO	DOX	REACTOME_REGULATION_OF_GLUCOKINASE_BY_GLUCOKINASE_REGULATORY_PROTEIN	REACTOME_REGULATION_OF_GLUCOKINASE_BY_GLUCOKINASE_REGULATORY_PROTEIN		24	0.33821744	0.9522654	0.53422374	0.85828227	1.0	4011	tags=42%, list=28%, signal=58%
C2	DMSO	DOX	REACTOME_NUCLEAR_RECEPTOR_TRANSCRIPTION_PATHWAY	REACTOME_NUCLEAR_RECEPTOR_TRANSCRIPTION_PATHWAY		38	0.3032961	0.952097	0.539557	0.8582012	1.0	1863	tags=21%, list=13%, signal=24%
C2	DMSO	DOX	ELVIDGE_HYPOXIA_BY_DMOG_UP	ELVIDGE_HYPOXIA_BY_DMOG_UP		108	0.25258505	0.951837	0.5565217	0.8583875	1.0	2691	tags=27%, list=19%, signal=33%
C2	DMSO	DOX	GU_PDEF_TARGETS_UP	GU_PDEF_TARGETS_UP		49	0.28717408	0.9512937	0.5603448	0.85947776	1.0	2214	tags=22%, list=15%, signal=26%
C2	DMSO	DOX	ONDER_CDH1_SIGNALING_VIA_CTNNB1	ONDER_CDH1_SIGNALING_VIA_CTNNB1		64	0.27249134	0.95108193	0.5371901	0.85950416	1.0	866	tags=13%, list=6%, signal=13%
C2	DMSO	DOX	CHEN_LVAD_SUPPORT_OF_FAILING_HEART_UP	CHEN_LVAD_SUPPORT_OF_FAILING_HEART_UP		86	0.26238325	0.9504652	0.5440729	0.8607577	1.0	1661	tags=16%, list=12%, signal=18%
C2	DMSO	DOX	ALFANO_MYC_TARGETS	ALFANO_MYC_TARGETS		194	0.23272935	0.9503746	0.5724432	0.86044246	1.0	2247	tags=20%, list=16%, signal=23%
C2	DMSO	DOX	HINATA_NFKB_TARGETS_KERATINOCYTE_UP	HINATA_NFKB_TARGETS_KERATINOCYTE_UP		76	0.26575398	0.9496922	0.53554505	0.8619265	1.0	2334	tags=16%, list=16%, signal=19%
C2	DMSO	DOX	BIOCARTA_ARF_PATHWAY	BIOCARTA_ARF_PATHWAY		17	0.35881466	0.94965607	0.5183888	0.8614336	1.0	3592	tags=35%, list=25%, signal=47%
C2	DMSO	DOX	CHIANG_LIVER_CANCER_SUBCLASS_CTNNB1_UP	CHIANG_LIVER_CANCER_SUBCLASS_CTNNB1_UP		135	0.24425839	0.9492539	0.5729013	0.861996	1.0	3203	tags=22%, list=22%, signal=28%
C2	DMSO	DOX	ZEMBUTSU_SENSITIVITY_TO_MITOMYCIN	ZEMBUTSU_SENSITIVITY_TO_MITOMYCIN		15	0.37293586	0.94877476	0.5422535	0.86286485	1.0	2298	tags=27%, list=16%, signal=32%
C2	DMSO	DOX	KEGG_ARACHIDONIC_ACID_METABOLISM	KEGG_ARACHIDONIC_ACID_METABOLISM		43	0.2924539	0.948327	0.5250836	0.86361367	1.0	2392	tags=26%, list=17%, signal=31%
C2	DMSO	DOX	GREENBAUM_E2A_TARGETS_DN	GREENBAUM_E2A_TARGETS_DN		18	0.36639678	0.9482263	0.5186501	0.8633169	1.0	687	tags=17%, list=5%, signal=17%
C2	DMSO	DOX	PID_INTEGRIN1_PATHWAY	PID_INTEGRIN1_PATHWAY		42	0.2939215	0.9481217	0.54063016	0.8630535	1.0	3470	tags=33%, list=24%, signal=44%
C2	DMSO	DOX	ZHONG_SECRETOME_OF_LUNG_CANCER_AND_ENDOTHELIUM	ZHONG_SECRETOME_OF_LUNG_CANCER_AND_ENDOTHELIUM		53	0.28019786	0.9480888	0.5298869	0.86255383	1.0	3906	tags=36%, list=27%, signal=49%
C2	DMSO	DOX	LEE_LIVER_CANCER_CIPROFIBRATE_UP	LEE_LIVER_CANCER_CIPROFIBRATE_UP		50	0.28499055	0.94715196	0.5762712	0.8648046	1.0	2868	tags=26%, list=20%, signal=32%
C2	DMSO	DOX	KAMMINGA_SENESCENCE	KAMMINGA_SENESCENCE		34	0.30685073	0.947087	0.5355932	0.8644042	1.0	3569	tags=47%, list=25%, signal=62%
C2	DMSO	DOX	ST_GAQ_PATHWAY	ST_GAQ_PATHWAY		18	0.34891534	0.9467088	0.5442404	0.86491233	1.0	2508	tags=28%, list=17%, signal=34%
C2	DMSO	DOX	WIERENGA_STAT5A_TARGETS_DN	WIERENGA_STAT5A_TARGETS_DN		159	0.23790772	0.94635504	0.59343797	0.86540365	1.0	2965	tags=28%, list=21%, signal=35%
C2	DMSO	DOX	FLECHNER_BIOPSY_KIDNEY_TRANSPLANT_REJECTED_VS_OK_UP	FLECHNER_BIOPSY_KIDNEY_TRANSPLANT_REJECTED_VS_OK_UP		71	0.26433617	0.94618833	0.56301147	0.8653015	1.0	3042	tags=27%, list=21%, signal=34%
C2	DMSO	DOX	BIOCARTA_TALL1_PATHWAY	BIOCARTA_TALL1_PATHWAY		13	0.3890509	0.9461184	0.525641	0.86489594	1.0	1828	tags=23%, list=13%, signal=26%
C2	DMSO	DOX	GENTILE_RESPONSE_CLUSTER_D3	GENTILE_RESPONSE_CLUSTER_D3		54	0.28178498	0.94572866	0.566129	0.8654747	1.0	3387	tags=28%, list=24%, signal=36%
C2	DMSO	DOX	BIOCARTA_INFLAM_PATHWAY	BIOCARTA_INFLAM_PATHWAY		28	0.3210779	0.9452558	0.539629	0.8662894	1.0	4764	tags=46%, list=33%, signal=69%
C2	DMSO	DOX	MARIADASON_RESPONSE_TO_CURCUMIN_SULINDAC_7	MARIADASON_RESPONSE_TO_CURCUMIN_SULINDAC_7		14	0.3717489	0.944361	0.50919116	0.8684009	1.0	1995	tags=29%, list=14%, signal=33%
C2	DMSO	DOX	FLECHNER_BIOPSY_KIDNEY_TRANSPLANT_OK_VS_DONOR_DN	FLECHNER_BIOPSY_KIDNEY_TRANSPLANT_OK_VS_DONOR_DN		23	0.33128884	0.9439707	0.54706925	0.86897796	1.0	2837	tags=30%, list=20%, signal=38%
C2	DMSO	DOX	BIOCARTA_RANKL_PATHWAY	BIOCARTA_RANKL_PATHWAY		13	0.38632995	0.94324183	0.53734064	0.8705157	1.0	2483	tags=38%, list=17%, signal=46%
C2	DMSO	DOX	SMID_BREAST_CANCER_RELAPSE_IN_PLEURA_DN	SMID_BREAST_CANCER_RELAPSE_IN_PLEURA_DN		18	0.36398783	0.9432234	0.5497382	0.8699799	1.0	4123	tags=44%, list=29%, signal=62%
C2	DMSO	DOX	MACLACHLAN_BRCA1_TARGETS_UP	MACLACHLAN_BRCA1_TARGETS_UP		21	0.3391597	0.94292456	0.5476603	0.8702621	1.0	3992	tags=33%, list=28%, signal=46%
C2	DMSO	DOX	KEGG_PRION_DISEASES	KEGG_PRION_DISEASES		25	0.3250196	0.9427268	0.5575658	0.8702303	1.0	4448	tags=40%, list=31%, signal=58%
C2	DMSO	DOX	FORTSCHEGGER_PHF8_TARGETS_UP	FORTSCHEGGER_PHF8_TARGETS_UP		195	0.23269118	0.9424613	0.614654	0.87043774	1.0	3030	tags=23%, list=21%, signal=29%
C2	DMSO	DOX	VECCHI_GASTRIC_CANCER_ADVANCED_VS_EARLY_DN	VECCHI_GASTRIC_CANCER_ADVANCED_VS_EARLY_DN		105	0.2545618	0.9423079	0.58566976	0.87034243	1.0	1650	tags=15%, list=11%, signal=17%
C2	DMSO	DOX	TURASHVILI_BREAST_LOBULAR_CARCINOMA_VS_LOBULAR_NORMAL_DN	TURASHVILI_BREAST_LOBULAR_CARCINOMA_VS_LOBULAR_NORMAL_DN		52	0.27972513	0.9415141	0.53745925	0.8721909	1.0	1318	tags=17%, list=9%, signal=19%
C2	DMSO	DOX	RAMASWAMY_METASTASIS_UP	RAMASWAMY_METASTASIS_UP		55	0.2779553	0.9410123	0.5584	0.87308604	1.0	2547	tags=18%, list=18%, signal=22%
C2	DMSO	DOX	YAO_TEMPORAL_RESPONSE_TO_PROGESTERONE_CLUSTER_2	YAO_TEMPORAL_RESPONSE_TO_PROGESTERONE_CLUSTER_2		65	0.27076092	0.94095975	0.5577812	0.87263453	1.0	2205	tags=22%, list=15%, signal=25%
C2	DMSO	DOX	OUELLET_CULTURED_OVARIAN_CANCER_INVASIVE_VS_LMP_DN	OUELLET_CULTURED_OVARIAN_CANCER_INVASIVE_VS_LMP_DN		21	0.34170723	0.940853	0.53900707	0.87235105	1.0	2075	tags=24%, list=14%, signal=28%
C2	DMSO	DOX	FONTAINE_THYROID_TUMOR_UNCERTAIN_MALIGNANCY_UP	FONTAINE_THYROID_TUMOR_UNCERTAIN_MALIGNANCY_UP		28	0.31403264	0.94049066	0.53733766	0.87287563	1.0	2106	tags=18%, list=15%, signal=21%
C2	DMSO	DOX	HELLER_SILENCED_BY_METHYLATION_UP	HELLER_SILENCED_BY_METHYLATION_UP		212	0.22962694	0.94029427	0.6032172	0.8728692	1.0	3023	tags=27%, list=21%, signal=34%
C2	DMSO	DOX	TAKEDA_TARGETS_OF_NUP98_HOXA9_FUSION_16D_DN	TAKEDA_TARGETS_OF_NUP98_HOXA9_FUSION_16D_DN		87	0.2582337	0.940133	0.5772871	0.87274814	1.0	2016	tags=17%, list=14%, signal=20%
C2	DMSO	DOX	REACTOME_NUCLEAR_SIGNALING_BY_ERBB4	REACTOME_NUCLEAR_SIGNALING_BY_ERBB4		32	0.31087542	0.93992573	0.55498284	0.87277955	1.0	3271	tags=28%, list=23%, signal=36%
C2	DMSO	DOX	AIYAR_COBRA1_TARGETS_UP	AIYAR_COBRA1_TARGETS_UP		38	0.29706	0.9398821	0.5618729	0.8723283	1.0	3048	tags=24%, list=21%, signal=30%
C2	DMSO	DOX	CAIRO_PML_TARGETS_BOUND_BY_MYC_DN	CAIRO_PML_TARGETS_BOUND_BY_MYC_DN		11	0.4061834	0.9398647	0.5359019	0.8717978	1.0	2829	tags=36%, list=20%, signal=45%
C2	DMSO	DOX	BIOCARTA_CYTOKINE_PATHWAY	BIOCARTA_CYTOKINE_PATHWAY		20	0.34000167	0.93984926	0.5555556	0.8712396	1.0	2242	tags=20%, list=16%, signal=24%
C2	DMSO	DOX	DURCHDEWALD_SKIN_CARCINOGENESIS_UP	DURCHDEWALD_SKIN_CARCINOGENESIS_UP		67	0.26851422	0.9396887	0.5729984	0.8711277	1.0	1446	tags=18%, list=10%, signal=20%
C2	DMSO	DOX	MOOTHA_HUMAN_MITODB_6_2002	MOOTHA_HUMAN_MITODB_6_2002		369	0.21836625	0.9396819	0.6384916	0.8705572	1.0	4874	tags=37%, list=34%, signal=55%
C2	DMSO	DOX	LEE_CALORIE_RESTRICTION_NEOCORTEX_DN	LEE_CALORIE_RESTRICTION_NEOCORTEX_DN		64	0.2662241	0.9394182	0.5616883	0.8707717	1.0	4318	tags=38%, list=30%, signal=53%
C2	DMSO	DOX	PID_RETINOIC_ACID_PATHWAY	PID_RETINOIC_ACID_PATHWAY		21	0.3470847	0.9392251	0.56177926	0.8707377	1.0	1884	tags=19%, list=13%, signal=22%
C2	DMSO	DOX	BUYTAERT_PHOTODYNAMIC_THERAPY_STRESS_DN	BUYTAERT_PHOTODYNAMIC_THERAPY_STRESS_DN		498	0.21146564	0.9387478	0.6832918	0.871564	1.0	3197	tags=25%, list=22%, signal=31%
C2	DMSO	DOX	AIGNER_ZEB1_TARGETS	AIGNER_ZEB1_TARGETS		26	0.31935817	0.938505	0.55793226	0.8717113	1.0	3384	tags=46%, list=24%, signal=60%
C2	DMSO	DOX	KINNEY_DNMT1_METHYLATION_TARGETS	KINNEY_DNMT1_METHYLATION_TARGETS		10	0.4118994	0.93823504	0.5315315	0.8719688	1.0	1870	tags=20%, list=13%, signal=23%
C2	DMSO	DOX	WIERENGA_STAT5A_TARGETS_GROUP2	WIERENGA_STAT5A_TARGETS_GROUP2		44	0.28822857	0.93821806	0.56893545	0.87143046	1.0	1294	tags=16%, list=9%, signal=17%
C2	DMSO	DOX	ZIRN_TRETINOIN_RESPONSE_WT1_UP	ZIRN_TRETINOIN_RESPONSE_WT1_UP		18	0.34865162	0.9377483	0.5495652	0.8722362	1.0	3031	tags=44%, list=21%, signal=56%
C2	DMSO	DOX	WIERENGA_STAT5A_TARGETS_GROUP1	WIERENGA_STAT5A_TARGETS_GROUP1		99	0.2514609	0.93716943	0.5936556	0.87333864	1.0	2830	tags=28%, list=20%, signal=35%
C2	DMSO	DOX	MATZUK_SPERMATOZOA	MATZUK_SPERMATOZOA		92	0.25181898	0.9365642	0.59327215	0.87455744	1.0	546	tags=9%, list=4%, signal=9%
C2	DMSO	DOX	KRIGE_RESPONSE_TO_TOSEDOSTAT_6HR_UP	KRIGE_RESPONSE_TO_TOSEDOSTAT_6HR_UP		705	0.20705676	0.9355847	0.7323113	0.8768614	1.0	2831	tags=21%, list=20%, signal=25%
C2	DMSO	DOX	ST_GA12_PATHWAY	ST_GA12_PATHWAY		17	0.35264355	0.9355806	0.54941374	0.87628865	1.0	3286	tags=35%, list=23%, signal=46%
C2	DMSO	DOX	PID_DELTA_NP63_PATHWAY	PID_DELTA_NP63_PATHWAY		39	0.2917438	0.93529195	0.57478994	0.8765419	1.0	2282	tags=26%, list=16%, signal=30%
C2	DMSO	DOX	MASSARWEH_TAMOXIFEN_RESISTANCE_DN	MASSARWEH_TAMOXIFEN_RESISTANCE_DN		186	0.23128688	0.9352786	0.6103352	0.87600154	1.0	2250	tags=19%, list=16%, signal=22%
C2	DMSO	DOX	DELPUECH_FOXO3_TARGETS_UP	DELPUECH_FOXO3_TARGETS_UP		53	0.27610198	0.93522966	0.5740132	0.87556136	1.0	1846	tags=23%, list=13%, signal=26%
C2	DMSO	DOX	ASTON_MAJOR_DEPRESSIVE_DISORDER_UP	ASTON_MAJOR_DEPRESSIVE_DISORDER_UP		37	0.3017065	0.9350264	0.5514334	0.87553495	1.0	1516	tags=16%, list=11%, signal=18%
C2	DMSO	DOX	FIGUEROA_AML_METHYLATION_CLUSTER_4_DN	FIGUEROA_AML_METHYLATION_CLUSTER_4_DN		11	0.39988112	0.93499625	0.54578096	0.8750409	1.0	1818	tags=36%, list=13%, signal=42%
C2	DMSO	DOX	OLSSON_E2F3_TARGETS_UP	OLSSON_E2F3_TARGETS_UP		22	0.33773673	0.93496305	0.5743243	0.87455463	1.0	2767	tags=32%, list=19%, signal=39%
C2	DMSO	DOX	BOYAULT_LIVER_CANCER_SUBCLASS_G23_DN	BOYAULT_LIVER_CANCER_SUBCLASS_G23_DN		10	0.41273147	0.93399435	0.5762712	0.87679833	1.0	1967	tags=30%, list=14%, signal=35%
C2	DMSO	DOX	RIZKI_TUMOR_INVASIVENESS_3D_DN	RIZKI_TUMOR_INVASIVENESS_3D_DN		205	0.2282744	0.9332548	0.62357956	0.87835175	1.0	3368	tags=28%, list=23%, signal=36%
C2	DMSO	DOX	KUMAR_TARGETS_OF_MLL_AF9_FUSION	KUMAR_TARGETS_OF_MLL_AF9_FUSION		332	0.21751308	0.93295795	0.66318536	0.878684	1.0	3079	tags=22%, list=21%, signal=27%
C2	DMSO	DOX	GENTILE_UV_RESPONSE_CLUSTER_D5	GENTILE_UV_RESPONSE_CLUSTER_D5		26	0.32487047	0.93278205	0.5491228	0.87860423	1.0	3386	tags=31%, list=24%, signal=40%
C2	DMSO	DOX	WIERENGA_STAT5A_TARGETS_UP	WIERENGA_STAT5A_TARGETS_UP		161	0.234252	0.93267906	0.60784316	0.87830937	1.0	3115	tags=27%, list=22%, signal=35%
C2	DMSO	DOX	REACTOME_CHEMOKINE_RECEPTORS_BIND_CHEMOKINES	REACTOME_CHEMOKINE_RECEPTORS_BIND_CHEMOKINES		40	0.29980946	0.932056	0.58557045	0.87953997	1.0	4162	tags=30%, list=29%, signal=42%
C2	DMSO	DOX	FERRANDO_T_ALL_WITH_MLL_ENL_FUSION_DN	FERRANDO_T_ALL_WITH_MLL_ENL_FUSION_DN		71	0.2637477	0.9313426	0.58532697	0.8811135	1.0	3629	tags=30%, list=25%, signal=39%
C2	DMSO	DOX	BARIS_THYROID_CANCER_DN	BARIS_THYROID_CANCER_DN		42	0.28923908	0.93082327	0.56456953	0.8820511	1.0	546	tags=10%, list=4%, signal=10%
C2	DMSO	DOX	GUO_HEX_TARGETS_DN	GUO_HEX_TARGETS_DN		54	0.27684078	0.93020225	0.5801282	0.88320774	1.0	1358	tags=13%, list=9%, signal=14%
C2	DMSO	DOX	SESTO_RESPONSE_TO_UV_C3	SESTO_RESPONSE_TO_UV_C3		15	0.36259222	0.9298656	0.54	0.88360476	1.0	1091	tags=13%, list=8%, signal=14%
C2	DMSO	DOX	MARTIN_INTERACT_WITH_HDAC	MARTIN_INTERACT_WITH_HDAC		36	0.29825833	0.9295556	0.6081772	0.88390833	1.0	4332	tags=39%, list=30%, signal=56%
C2	DMSO	DOX	SCHAEFFER_PROSTATE_DEVELOPMENT_6HR_UP	SCHAEFFER_PROSTATE_DEVELOPMENT_6HR_UP		130	0.24068806	0.92953664	0.6231454	0.8833786	1.0	2876	tags=25%, list=20%, signal=31%
C2	DMSO	DOX	BANDRES_RESPONSE_TO_CARMUSTIN_MGMT_24HR_DN	BANDRES_RESPONSE_TO_CARMUSTIN_MGMT_24HR_DN		26	0.3188989	0.9278212	0.5633803	0.88782454	1.0	4118	tags=38%, list=29%, signal=54%
C2	DMSO	DOX	SESTO_RESPONSE_TO_UV_C0	SESTO_RESPONSE_TO_UV_C0		91	0.24898279	0.92724997	0.5943536	0.88892806	1.0	3251	tags=25%, list=23%, signal=32%
C2	DMSO	DOX	PID_VEGFR1_PATHWAY	PID_VEGFR1_PATHWAY		22	0.3343838	0.92697865	0.5448155	0.8890803	1.0	1712	tags=18%, list=12%, signal=21%
C2	DMSO	DOX	MIKKELSEN_ES_HCP_WITH_H3_UNMETHYLATED	MIKKELSEN_ES_HCP_WITH_H3_UNMETHYLATED		45	0.28108615	0.9269452	0.5749588	0.8885878	1.0	1603	tags=16%, list=11%, signal=17%
C2	DMSO	DOX	VANTVEER_BREAST_CANCER_ESR1_DN	VANTVEER_BREAST_CANCER_ESR1_DN		188	0.23024367	0.9268498	0.6647887	0.8882894	1.0	2974	tags=23%, list=21%, signal=28%
C2	DMSO	DOX	HOSHIDA_LIVER_CANCER_SUBCLASS_S3	HOSHIDA_LIVER_CANCER_SUBCLASS_S3		211	0.22563717	0.9268319	0.6760168	0.8877595	1.0	2953	tags=22%, list=21%, signal=28%
C2	DMSO	DOX	CHEOK_RESPONSE_TO_MERCAPTOPURINE_UP	CHEOK_RESPONSE_TO_MERCAPTOPURINE_UP		11	0.39572567	0.9267445	0.53500897	0.8873863	1.0	4404	tags=64%, list=31%, signal=92%
C2	DMSO	DOX	FONTAINE_FOLLICULAR_THYROID_ADENOMA_DN	FONTAINE_FOLLICULAR_THYROID_ADENOMA_DN		51	0.27475214	0.92654145	0.5875421	0.8873649	1.0	4298	tags=35%, list=30%, signal=50%
C2	DMSO	DOX	WEIGEL_OXIDATIVE_STRESS_BY_HNE_AND_TBH	WEIGEL_OXIDATIVE_STRESS_BY_HNE_AND_TBH		48	0.27802616	0.92642176	0.6076795	0.8871224	1.0	3339	tags=27%, list=23%, signal=35%
C2	DMSO	DOX	MATZUK_SPERMATOCYTE	MATZUK_SPERMATOCYTE		60	0.27071398	0.92564696	0.59713376	0.8887618	1.0	2628	tags=23%, list=18%, signal=28%
C2	DMSO	DOX	ZHAN_MULTIPLE_MYELOMA_CD1_AND_CD2_DN	ZHAN_MULTIPLE_MYELOMA_CD1_AND_CD2_DN		43	0.28695756	0.9256145	0.56333333	0.888261	1.0	2627	tags=21%, list=18%, signal=26%
C2	DMSO	DOX	ZHOU_INFLAMMATORY_RESPONSE_LIVE_UP	ZHOU_INFLAMMATORY_RESPONSE_LIVE_UP		337	0.21518388	0.9254459	0.6818182	0.8881632	1.0	2229	tags=18%, list=16%, signal=21%
C2	DMSO	DOX	REACTOME_HIV_LIFE_CYCLE	REACTOME_HIV_LIFE_CYCLE		99	0.24572273	0.92507833	0.62460566	0.88865036	1.0	4475	tags=34%, list=31%, signal=50%
C2	DMSO	DOX	HUMMERICH_SKIN_CANCER_PROGRESSION_DN	HUMMERICH_SKIN_CANCER_PROGRESSION_DN		83	0.2542343	0.92478144	0.6097946	0.8889478	1.0	2428	tags=20%, list=17%, signal=25%
C2	DMSO	DOX	PID_ERBB_NETWORK_PATHWAY	PID_ERBB_NETWORK_PATHWAY		12	0.38169917	0.92447025	0.55172414	0.88923615	1.0	1479	tags=17%, list=10%, signal=19%
C2	DMSO	DOX	REACTOME_CELL_JUNCTION_ORGANIZATION	REACTOME_CELL_JUNCTION_ORGANIZATION		49	0.28203785	0.92417324	0.607445	0.88948864	1.0	1447	tags=18%, list=10%, signal=20%
C2	DMSO	DOX	KEGG_FRUCTOSE_AND_MANNOSE_METABOLISM	KEGG_FRUCTOSE_AND_MANNOSE_METABOLISM		24	0.32573834	0.92325133	0.59042555	0.8915612	1.0	4767	tags=54%, list=33%, signal=81%
C2	DMSO	DOX	FIGUEROA_AML_METHYLATION_CLUSTER_1_UP	FIGUEROA_AML_METHYLATION_CLUSTER_1_UP		80	0.2533395	0.923224	0.6058282	0.8910643	1.0	743	tags=10%, list=5%, signal=10%
C2	DMSO	DOX	PID_ERA_GENOMIC_PATHWAY	PID_ERA_GENOMIC_PATHWAY		57	0.27075723	0.9229302	0.58084774	0.89133257	1.0	3480	tags=30%, list=24%, signal=39%
C2	DMSO	DOX	DEN_INTERACT_WITH_LCA5	DEN_INTERACT_WITH_LCA5		17	0.35482827	0.92252195	0.5667244	0.8919419	1.0	4797	tags=47%, list=33%, signal=71%
C2	DMSO	DOX	KEGG_ENDOCYTOSIS	KEGG_ENDOCYTOSIS		119	0.24002874	0.92164797	0.6344725	0.89387274	1.0	1467	tags=11%, list=10%, signal=12%
C2	DMSO	DOX	BIOCARTA_TGFB_PATHWAY	BIOCARTA_TGFB_PATHWAY		14	0.36330202	0.92137945	0.5824176	0.89405656	1.0	2661	tags=29%, list=19%, signal=35%
C2	DMSO	DOX	KYNG_DNA_DAMAGE_UP	KYNG_DNA_DAMAGE_UP		185	0.22798197	0.92132777	0.65966386	0.893636	1.0	1858	tags=15%, list=13%, signal=17%
C2	DMSO	DOX	GARGALOVIC_RESPONSE_TO_OXIDIZED_PHOSPHOLIPIDS_YELLOW_UP	GARGALOVIC_RESPONSE_TO_OXIDIZED_PHOSPHOLIPIDS_YELLOW_UP		24	0.32494947	0.9209915	0.5719298	0.8940241	1.0	1777	tags=25%, list=12%, signal=28%
C2	DMSO	DOX	MANALO_HYPOXIA_UP	MANALO_HYPOXIA_UP		148	0.23375131	0.9208083	0.6382353	0.8939356	1.0	1617	tags=15%, list=11%, signal=17%
C2	DMSO	DOX	HOOI_ST7_TARGETS_UP	HOOI_ST7_TARGETS_UP		66	0.26401606	0.9207026	0.6058733	0.89365727	1.0	1937	tags=17%, list=13%, signal=19%
C2	DMSO	DOX	LEE_AGING_NEOCORTEX_DN	LEE_AGING_NEOCORTEX_DN		61	0.27029413	0.9206807	0.6123778	0.89314765	1.0	2301	tags=21%, list=16%, signal=25%
C2	DMSO	DOX	MEDINA_SMARCA4_TARGETS	MEDINA_SMARCA4_TARGETS		27	0.30821717	0.9206054	0.57857144	0.8927729	1.0	3698	tags=37%, list=26%, signal=50%
C2	DMSO	DOX	CHIARADONNA_NEOPLASTIC_TRANSFORMATION_KRAS_DN	CHIARADONNA_NEOPLASTIC_TRANSFORMATION_KRAS_DN		116	0.24311508	0.9202536	0.62919706	0.89321345	1.0	1974	tags=17%, list=14%, signal=20%
C2	DMSO	DOX	KUROZUMI_RESPONSE_TO_ONCOCYTIC_VIRUS_AND_CYCLIC_RGD	KUROZUMI_RESPONSE_TO_ONCOCYTIC_VIRUS_AND_CYCLIC_RGD		19	0.3424986	0.9200593	0.5749559	0.89321	1.0	4042	tags=37%, list=28%, signal=51%
C2	DMSO	DOX	BREUHAHN_GROWTH_FACTOR_SIGNALING_IN_LIVER_CANCER	BREUHAHN_GROWTH_FACTOR_SIGNALING_IN_LIVER_CANCER		16	0.3608519	0.91917694	0.58093524	0.8951191	1.0	2661	tags=31%, list=19%, signal=38%
C2	DMSO	DOX	ZHONG_RESPONSE_TO_AZACITIDINE_AND_TSA_UP	ZHONG_RESPONSE_TO_AZACITIDINE_AND_TSA_UP		130	0.23851918	0.91917175	0.66015035	0.8945542	1.0	3032	tags=27%, list=21%, signal=34%
C2	DMSO	DOX	RODWELL_AGING_KIDNEY_UP	RODWELL_AGING_KIDNEY_UP		364	0.21275263	0.9188402	0.72265625	0.89494294	1.0	2906	tags=23%, list=20%, signal=28%
C2	DMSO	DOX	SHARMA_PILOCYTIC_ASTROCYTOMA_LOCATION_UP	SHARMA_PILOCYTIC_ASTROCYTOMA_LOCATION_UP		15	0.36144927	0.91834253	0.5735027	0.89574134	1.0	1363	tags=20%, list=9%, signal=22%
C2	DMSO	DOX	CHESLER_BRAIN_HIGHEST_GENETIC_VARIANCE	CHESLER_BRAIN_HIGHEST_GENETIC_VARIANCE		29	0.3063528	0.9182577	0.57167834	0.8954031	1.0	1979	tags=24%, list=14%, signal=28%
C2	DMSO	DOX	DOANE_BREAST_CANCER_ESR1_UP	DOANE_BREAST_CANCER_ESR1_UP		81	0.25774318	0.91783607	0.6214605	0.8960062	1.0	1971	tags=21%, list=14%, signal=24%
C2	DMSO	DOX	WENG_POR_TARGETS_LIVER_UP	WENG_POR_TARGETS_LIVER_UP		35	0.30064145	0.91771847	0.57042253	0.8957715	1.0	3597	tags=31%, list=25%, signal=42%
C2	DMSO	DOX	KEGG_GLYOXYLATE_AND_DICARBOXYLATE_METABOLISM	KEGG_GLYOXYLATE_AND_DICARBOXYLATE_METABOLISM		15	0.36206853	0.91663355	0.57733816	0.8982282	1.0	4501	tags=33%, list=31%, signal=49%
C2	DMSO	DOX	MCCABE_BOUND_BY_HOXC6	MCCABE_BOUND_BY_HOXC6		301	0.2155684	0.9163682	0.7358491	0.8984269	1.0	3180	tags=23%, list=22%, signal=29%
C2	DMSO	DOX	MCLACHLAN_DENTAL_CARIES_DN	MCLACHLAN_DENTAL_CARIES_DN		56	0.2679192	0.91605157	0.58401304	0.8987281	1.0	1806	tags=18%, list=13%, signal=20%
C2	DMSO	DOX	REACTOME_PRE_NOTCH_EXPRESSION_AND_PROCESSING	REACTOME_PRE_NOTCH_EXPRESSION_AND_PROCESSING		26	0.3188794	0.9155671	0.6077441	0.8995338	1.0	4016	tags=42%, list=28%, signal=59%
C2	DMSO	DOX	REACTOME_SEROTONIN_RECEPTORS	REACTOME_SEROTONIN_RECEPTORS		11	0.3851702	0.9155607	0.5971223	0.8989755	1.0	277	tags=9%, list=2%, signal=9%
C2	DMSO	DOX	WANG_SMARCE1_TARGETS_DN	WANG_SMARCE1_TARGETS_DN		281	0.21635169	0.9139736	0.7140958	0.9028782	1.0	2076	tags=16%, list=14%, signal=18%
C2	DMSO	DOX	GARY_CD5_TARGETS_UP	GARY_CD5_TARGETS_UP		375	0.21076305	0.91389394	0.7353325	0.90252143	1.0	3799	tags=28%, list=26%, signal=37%
C2	DMSO	DOX	CARD_MIR302A_TARGETS	CARD_MIR302A_TARGETS		56	0.2671274	0.91357315	0.63235295	0.9028565	1.0	1016	tags=13%, list=7%, signal=13%
C2	DMSO	DOX	VALK_AML_CLUSTER_12	VALK_AML_CLUSTER_12		25	0.31635904	0.91352344	0.5637584	0.9024063	1.0	2349	tags=28%, list=16%, signal=33%
C2	DMSO	DOX	PID_A6B1_A6B4_INTEGRIN_PATHWAY	PID_A6B1_A6B4_INTEGRIN_PATHWAY		36	0.28893656	0.9133386	0.6118881	0.90235496	1.0	2282	tags=25%, list=16%, signal=30%
C2	DMSO	DOX	YOSHIOKA_LIVER_CANCER_EARLY_RECURRENCE_DN	YOSHIOKA_LIVER_CANCER_EARLY_RECURRENCE_DN		42	0.2874996	0.9132364	0.5926518	0.9020936	1.0	757	tags=10%, list=5%, signal=10%
C2	DMSO	DOX	DUNNE_TARGETS_OF_AML1_MTG8_FUSION_UP	DUNNE_TARGETS_OF_AML1_MTG8_FUSION_UP		41	0.28488743	0.91277236	0.5864909	0.90284425	1.0	1784	tags=20%, list=12%, signal=22%
C2	DMSO	DOX	SANA_RESPONSE_TO_IFNG_DN	SANA_RESPONSE_TO_IFNG_DN		67	0.25827646	0.91151375	0.6196513	0.90576065	1.0	4529	tags=39%, list=32%, signal=56%
C2	DMSO	DOX	BIOCARTA_ALK_PATHWAY	BIOCARTA_ALK_PATHWAY		33	0.29356524	0.91114163	0.59435624	0.90623206	1.0	2749	tags=30%, list=19%, signal=37%
C2	DMSO	DOX	OUYANG_PROSTATE_CANCER_PROGRESSION_DN	OUYANG_PROSTATE_CANCER_PROGRESSION_DN		18	0.33803242	0.9110323	0.59753954	0.90595955	1.0	5891	tags=56%, list=41%, signal=94%
C2	DMSO	DOX	BOYLAN_MULTIPLE_MYELOMA_PCA1_UP	BOYLAN_MULTIPLE_MYELOMA_PCA1_UP		80	0.25363734	0.9109965	0.6324921	0.90547943	1.0	1621	tags=14%, list=11%, signal=15%
C2	DMSO	DOX	ZUCCHI_METASTASIS_DN	ZUCCHI_METASTASIS_DN		31	0.29866785	0.9108065	0.6141868	0.9054087	1.0	4151	tags=39%, list=29%, signal=54%
C2	DMSO	DOX	POS_RESPONSE_TO_HISTAMINE_DN	POS_RESPONSE_TO_HISTAMINE_DN		11	0.38940784	0.91073716	0.5849387	0.90502363	1.0	3789	tags=36%, list=26%, signal=49%
C2	DMSO	DOX	PURBEY_TARGETS_OF_CTBP1_NOT_SATB1_UP	PURBEY_TARGETS_OF_CTBP1_NOT_SATB1_UP		259	0.21707577	0.9105251	0.7176966	0.90501684	1.0	3324	tags=25%, list=23%, signal=33%
C2	DMSO	DOX	IVANOVA_HEMATOPOIESIS_STEM_CELL_LONG_TERM	IVANOVA_HEMATOPOIESIS_STEM_CELL_LONG_TERM		234	0.21857919	0.9102489	0.73371106	0.9052333	1.0	3307	tags=26%, list=23%, signal=33%
C2	DMSO	DOX	KOYAMA_SEMA3B_TARGETS_DN	KOYAMA_SEMA3B_TARGETS_DN		305	0.21373281	0.9099671	0.72080535	0.9054639	1.0	3396	tags=28%, list=24%, signal=36%
C2	DMSO	DOX	SHI_SPARC_TARGETS_UP	SHI_SPARC_TARGETS_UP		17	0.34867203	0.9097864	0.5677083	0.9054114	1.0	2516	tags=29%, list=18%, signal=36%
C2	DMSO	DOX	KEGG_DORSO_VENTRAL_AXIS_FORMATION	KEGG_DORSO_VENTRAL_AXIS_FORMATION		14	0.36096713	0.9094964	0.5828877	0.9056542	1.0	3087	tags=29%, list=22%, signal=36%
C2	DMSO	DOX	LABBE_WNT3A_TARGETS_UP	LABBE_WNT3A_TARGETS_UP		88	0.24850018	0.9094788	0.64319247	0.90512323	1.0	1538	tags=11%, list=11%, signal=13%
C2	DMSO	DOX	REACTOME_ACTIVATED_NOTCH1_TRANSMITS_SIGNAL_TO_THE_NUCLEUS	REACTOME_ACTIVATED_NOTCH1_TRANSMITS_SIGNAL_TO_THE_NUCLEUS		19	0.34160206	0.90937865	0.59574467	0.9048133	1.0	2273	tags=21%, list=16%, signal=25%
C2	DMSO	DOX	BERTUCCI_MEDULLARY_VS_DUCTAL_BREAST_CANCER_DN	BERTUCCI_MEDULLARY_VS_DUCTAL_BREAST_CANCER_DN		115	0.23846754	0.9089511	0.6476923	0.9054707	1.0	1205	tags=12%, list=8%, signal=13%
C2	DMSO	DOX	SAFFORD_T_LYMPHOCYTE_ANERGY	SAFFORD_T_LYMPHOCYTE_ANERGY		68	0.2579273	0.9089403	0.6446541	0.9049233	1.0	2169	tags=18%, list=15%, signal=21%
C2	DMSO	DOX	SMID_BREAST_CANCER_RELAPSE_IN_BRAIN_DN	SMID_BREAST_CANCER_RELAPSE_IN_BRAIN_DN		58	0.265654	0.90863496	0.62068963	0.90521455	1.0	3781	tags=38%, list=26%, signal=51%
C2	DMSO	DOX	BYSTRYKH_HEMATOPOIESIS_STEM_CELL_AND_BRAIN_QTL_TRANS	BYSTRYKH_HEMATOPOIESIS_STEM_CELL_AND_BRAIN_QTL_TRANS		152	0.22833338	0.9085088	0.6666667	0.904973	1.0	4511	tags=39%, list=31%, signal=56%
C2	DMSO	DOX	GRAESSMANN_RESPONSE_TO_MC_AND_DOXORUBICIN_UP	GRAESSMANN_RESPONSE_TO_MC_AND_DOXORUBICIN_UP		489	0.20547427	0.9083987	0.7681704	0.90469897	1.0	3381	tags=28%, list=24%, signal=35%
C2	DMSO	DOX	ALTEMEIER_RESPONSE_TO_LPS_WITH_MECHANICAL_VENTILATION	ALTEMEIER_RESPONSE_TO_LPS_WITH_MECHANICAL_VENTILATION		105	0.2394525	0.9081346	0.6621418	0.90483767	1.0	2147	tags=17%, list=15%, signal=20%
C2	DMSO	DOX	MCBRYAN_PUBERTAL_BREAST_6_7WK_UP	MCBRYAN_PUBERTAL_BREAST_6_7WK_UP		151	0.23201491	0.90795815	0.68340945	0.90473807	1.0	3802	tags=28%, list=26%, signal=38%
C2	DMSO	DOX	BRUECKNER_TARGETS_OF_MIRLET7A3_UP	BRUECKNER_TARGETS_OF_MIRLET7A3_UP		87	0.24981211	0.9073554	0.6333333	0.9058489	1.0	2711	tags=25%, list=19%, signal=31%
C2	DMSO	DOX	GERY_CEBP_TARGETS	GERY_CEBP_TARGETS		104	0.24085815	0.9068062	0.6744186	0.9067882	1.0	2016	tags=17%, list=14%, signal=20%
C2	DMSO	DOX	MORI_SMALL_PRE_BII_LYMPHOCYTE_DN	MORI_SMALL_PRE_BII_LYMPHOCYTE_DN		59	0.2651473	0.906798	0.63067293	0.9062355	1.0	1361	tags=15%, list=9%, signal=17%
C2	DMSO	DOX	BROWNE_HCMV_INFECTION_4HR_DN	BROWNE_HCMV_INFECTION_4HR_DN		205	0.22129144	0.9067608	0.71448666	0.9057599	1.0	3033	tags=22%, list=21%, signal=27%
C2	DMSO	DOX	SHIN_B_CELL_LYMPHOMA_CLUSTER_3	SHIN_B_CELL_LYMPHOMA_CLUSTER_3		22	0.32887006	0.9046508	0.6271777	0.91107684	1.0	3621	tags=36%, list=25%, signal=49%
C2	DMSO	DOX	PID_MYC_PATHWAY	PID_MYC_PATHWAY		23	0.32225347	0.90458775	0.58943784	0.9106787	1.0	2769	tags=26%, list=19%, signal=32%
C2	DMSO	DOX	ADDYA_ERYTHROID_DIFFERENTIATION_BY_HEMIN	ADDYA_ERYTHROID_DIFFERENTIATION_BY_HEMIN		61	0.26145634	0.9043779	0.63987136	0.91068834	1.0	3387	tags=34%, list=24%, signal=45%
C2	DMSO	DOX	CHIBA_RESPONSE_TO_TSA_DN	CHIBA_RESPONSE_TO_TSA_DN		18	0.33567524	0.9041555	0.6035398	0.9107102	1.0	2122	tags=28%, list=15%, signal=33%
C2	DMSO	DOX	PHONG_TNF_RESPONSE_NOT_VIA_P38	PHONG_TNF_RESPONSE_NOT_VIA_P38		263	0.2162106	0.90400904	0.724	0.9105502	1.0	1837	tags=15%, list=13%, signal=17%
C2	DMSO	DOX	PHONG_TNF_RESPONSE_VIA_P38_COMPLETE	PHONG_TNF_RESPONSE_VIA_P38_COMPLETE		179	0.22566794	0.90346307	0.7107195	0.911491	1.0	3185	tags=26%, list=22%, signal=33%
C2	DMSO	DOX	KYNG_DNA_DAMAGE_BY_4NQO_OR_UV	KYNG_DNA_DAMAGE_BY_4NQO_OR_UV		53	0.26697817	0.9029171	0.6329527	0.91242576	1.0	3258	tags=25%, list=23%, signal=32%
C2	DMSO	DOX	KEGG_TYPE_II_DIABETES_MELLITUS	KEGG_TYPE_II_DIABETES_MELLITUS		29	0.30374116	0.90282804	0.6302083	0.9121085	1.0	541	tags=10%, list=4%, signal=11%
C2	DMSO	DOX	GOLDRATH_HOMEOSTATIC_PROLIFERATION	GOLDRATH_HOMEOSTATIC_PROLIFERATION		142	0.23229821	0.9027267	0.70258623	0.9118126	1.0	2214	tags=18%, list=15%, signal=21%
C2	DMSO	DOX	BIOCARTA_TRKA_PATHWAY	BIOCARTA_TRKA_PATHWAY		11	0.3829347	0.9025754	0.59232175	0.9116754	1.0	1712	tags=18%, list=12%, signal=21%
C2	DMSO	DOX	KEGG_MAPK_SIGNALING_PATHWAY	KEGG_MAPK_SIGNALING_PATHWAY		183	0.2215529	0.90228903	0.71037465	0.9118598	1.0	2138	tags=15%, list=15%, signal=18%
C2	DMSO	DOX	LEE_EARLY_T_LYMPHOCYTE_DN	LEE_EARLY_T_LYMPHOCYTE_DN		40	0.27895576	0.9017776	0.62586206	0.91265637	1.0	3295	tags=38%, list=23%, signal=49%
C2	DMSO	DOX	HENDRICKS_SMARCA4_TARGETS_DN	HENDRICKS_SMARCA4_TARGETS_DN		42	0.28197548	0.90122366	0.63225806	0.91359156	1.0	4470	tags=36%, list=31%, signal=52%
C2	DMSO	DOX	REACTOME_CLEAVAGE_OF_GROWING_TRANSCRIPT_IN_THE_TERMINATION_REGION_	REACTOME_CLEAVAGE_OF_GROWING_TRANSCRIPT_IN_THE_TERMINATION_REGION_		38	0.2885128	0.9010473	0.63804716	0.91351086	1.0	5361	tags=47%, list=37%, signal=75%
C2	DMSO	DOX	ALCALAY_AML_BY_NPM1_LOCALIZATION_UP	ALCALAY_AML_BY_NPM1_LOCALIZATION_UP		97	0.24499676	0.9004822	0.68235296	0.914492	1.0	3580	tags=30%, list=25%, signal=40%
C2	DMSO	DOX	TAKEDA_TARGETS_OF_NUP98_HOXA9_FUSION_6HR_DN	TAKEDA_TARGETS_OF_NUP98_HOXA9_FUSION_6HR_DN		32	0.2928401	0.90020704	0.6131757	0.914649	1.0	3008	tags=22%, list=21%, signal=28%
C2	DMSO	DOX	ZHANG_RESPONSE_TO_CANTHARIDIN_DN	ZHANG_RESPONSE_TO_CANTHARIDIN_DN		57	0.26264036	0.89947516	0.64580154	0.916082	1.0	4981	tags=47%, list=35%, signal=72%
C2	DMSO	DOX	BEIER_GLIOMA_STEM_CELL_DN	BEIER_GLIOMA_STEM_CELL_DN		52	0.26815623	0.8979388	0.6420722	0.91974556	1.0	890	tags=13%, list=6%, signal=14%
C2	DMSO	DOX	KAMIKUBO_MYELOID_MN1_NETWORK	KAMIKUBO_MYELOID_MN1_NETWORK		14	0.36358398	0.89786226	0.59540635	0.91934884	1.0	6	tags=7%, list=0%, signal=7%
C2	DMSO	DOX	MCBRYAN_PUBERTAL_BREAST_6_7WK_DN	MCBRYAN_PUBERTAL_BREAST_6_7WK_DN		66	0.25570497	0.8977417	0.6495868	0.9190887	1.0	3147	tags=26%, list=22%, signal=33%
C2	DMSO	DOX	SHIN_B_CELL_LYMPHOMA_CLUSTER_7	SHIN_B_CELL_LYMPHOMA_CLUSTER_7		22	0.32260627	0.8975531	0.6172007	0.91901016	1.0	4282	tags=55%, list=30%, signal=78%
C2	DMSO	DOX	JACKSON_DNMT1_TARGETS_UP	JACKSON_DNMT1_TARGETS_UP		66	0.25803375	0.89634526	0.6764228	0.92178464	1.0	3402	tags=36%, list=24%, signal=47%
C2	DMSO	DOX	LASTOWSKA_COAMPLIFIED_WITH_MYCN	LASTOWSKA_COAMPLIFIED_WITH_MYCN		34	0.28992528	0.89521974	0.63666666	0.92429507	1.0	1074	tags=18%, list=7%, signal=19%
C2	DMSO	DOX	GAZDA_DIAMOND_BLACKFAN_ANEMIA_MYELOID_DN	GAZDA_DIAMOND_BLACKFAN_ANEMIA_MYELOID_DN		28	0.3044841	0.89456886	0.6044521	0.925473	1.0	3550	tags=36%, list=25%, signal=47%
C2	DMSO	DOX	GAUSSMANN_MLL_AF4_FUSION_TARGETS_D_UP	GAUSSMANN_MLL_AF4_FUSION_TARGETS_D_UP		27	0.30571258	0.89417726	0.6325823	0.92596614	1.0	2599	tags=33%, list=18%, signal=41%
C2	DMSO	DOX	BANDRES_RESPONSE_TO_CARMUSTIN_WITHOUT_MGMT_48HR_DN	BANDRES_RESPONSE_TO_CARMUSTIN_WITHOUT_MGMT_48HR_DN		22	0.31536347	0.89405805	0.6067019	0.9256857	1.0	2625	tags=23%, list=18%, signal=28%
C2	DMSO	DOX	KORKOLA_EMBRYONIC_CARCINOMA_VS_SEMINOMA_UP	KORKOLA_EMBRYONIC_CARCINOMA_VS_SEMINOMA_UP		19	0.330422	0.89387864	0.61025643	0.92557776	1.0	4098	tags=47%, list=29%, signal=66%
C2	DMSO	DOX	REACTOME_NRAGE_SIGNALS_DEATH_THROUGH_JNK	REACTOME_NRAGE_SIGNALS_DEATH_THROUGH_JNK		36	0.2929768	0.8938189	0.625	0.9251711	1.0	1246	tags=17%, list=9%, signal=18%
C2	DMSO	DOX	MCBRYAN_PUBERTAL_BREAST_3_4WK_DN	MCBRYAN_PUBERTAL_BREAST_3_4WK_DN		26	0.3126827	0.8933007	0.6126878	0.9259921	1.0	4315	tags=38%, list=30%, signal=55%
C2	DMSO	DOX	JAEGER_METASTASIS_DN	JAEGER_METASTASIS_DN		178	0.22253442	0.89234084	0.74858755	0.9279671	1.0	2109	tags=17%, list=15%, signal=20%
C2	DMSO	DOX	PID_MYC_REPRESS_PATHWAY	PID_MYC_REPRESS_PATHWAY		52	0.2669966	0.89230925	0.6445498	0.92747504	1.0	1600	tags=15%, list=11%, signal=17%
C2	DMSO	DOX	REACTOME_P2Y_RECEPTORS	REACTOME_P2Y_RECEPTORS		11	0.37507483	0.8920499	0.61308414	0.92759037	1.0	1920	tags=27%, list=13%, signal=31%
C2	DMSO	DOX	WATTEL_AUTONOMOUS_THYROID_ADENOMA_DN	WATTEL_AUTONOMOUS_THYROID_ADENOMA_DN		48	0.26886886	0.8918948	0.6510067	0.9274185	1.0	1632	tags=19%, list=11%, signal=21%
C2	DMSO	DOX	DOANE_BREAST_CANCER_CLASSES_DN	DOANE_BREAST_CANCER_CLASSES_DN		25	0.31351435	0.8917345	0.6167247	0.927275	1.0	1575	tags=20%, list=11%, signal=22%
C2	DMSO	DOX	REACTOME_PKB_MEDIATED_EVENTS	REACTOME_PKB_MEDIATED_EVENTS		21	0.31786326	0.89135975	0.62828946	0.92768794	1.0	4429	tags=48%, list=31%, signal=69%
C2	DMSO	DOX	REACTOME_INWARDLY_RECTIFYING_K_CHANNELS	REACTOME_INWARDLY_RECTIFYING_K_CHANNELS		23	0.3205515	0.89050335	0.6201413	0.9293823	1.0	2872	tags=26%, list=20%, signal=33%
C2	DMSO	DOX	REACTOME_PI_METABOLISM	REACTOME_PI_METABOLISM		28	0.30157572	0.88893586	0.61335677	0.9329482	1.0	191	tags=7%, list=1%, signal=7%
C2	DMSO	DOX	HINATA_NFKB_TARGETS_KERATINOCYTE_DN	HINATA_NFKB_TARGETS_KERATINOCYTE_DN		17	0.3418453	0.88870096	0.6279864	0.9329989	1.0	1925	tags=24%, list=13%, signal=27%
C2	DMSO	DOX	PEPPER_CHRONIC_LYMPHOCYTIC_LEUKEMIA_DN	PEPPER_CHRONIC_LYMPHOCYTIC_LEUKEMIA_DN		15	0.35451195	0.8886195	0.6036697	0.93265444	1.0	1980	tags=33%, list=14%, signal=39%
C2	DMSO	DOX	GROSS_ELK3_TARGETS_DN	GROSS_ELK3_TARGETS_DN		27	0.30101156	0.8871513	0.64361703	0.9359775	1.0	1520	tags=19%, list=11%, signal=21%
C2	DMSO	DOX	WANG_LSD1_TARGETS_UP	WANG_LSD1_TARGETS_UP		20	0.32538074	0.88655806	0.61669505	0.9370062	1.0	3575	tags=40%, list=25%, signal=53%
C2	DMSO	DOX	ZHANG_TLX_TARGETS_36HR_UP	ZHANG_TLX_TARGETS_36HR_UP		173	0.21934569	0.8857138	0.756447	0.93867624	1.0	2738	tags=23%, list=19%, signal=28%
C2	DMSO	DOX	VERRECCHIA_EARLY_RESPONSE_TO_TGFB1	VERRECCHIA_EARLY_RESPONSE_TO_TGFB1		41	0.28006998	0.8850283	0.67874795	0.9398808	1.0	4479	tags=44%, list=31%, signal=64%
C2	DMSO	DOX	GUENTHER_GROWTH_SPHERICAL_VS_ADHERENT_UP	GUENTHER_GROWTH_SPHERICAL_VS_ADHERENT_UP		13	0.37246403	0.88408184	0.61090225	0.9417726	1.0	1219	tags=23%, list=8%, signal=25%
C2	DMSO	DOX	WHITFIELD_CELL_CYCLE_M_G1	WHITFIELD_CELL_CYCLE_M_G1		118	0.23150703	0.8835312	0.73037034	0.94266987	1.0	3430	tags=30%, list=24%, signal=39%
C2	DMSO	DOX	CROONQUIST_NRAS_VS_STROMAL_STIMULATION_DN	CROONQUIST_NRAS_VS_STROMAL_STIMULATION_DN		79	0.24433565	0.8825244	0.7009494	0.9447163	1.0	1587	tags=15%, list=11%, signal=17%
C2	DMSO	DOX	QI_HYPOXIA	QI_HYPOXIA		119	0.23169066	0.88202167	0.7010786	0.9454974	1.0	1777	tags=16%, list=12%, signal=18%
C2	DMSO	DOX	SMID_BREAST_CANCER_RELAPSE_IN_BONE_DN	SMID_BREAST_CANCER_RELAPSE_IN_BONE_DN		229	0.21403787	0.8818433	0.79315066	0.9453749	1.0	3051	tags=21%, list=21%, signal=26%
C2	DMSO	DOX	DAZARD_UV_RESPONSE_CLUSTER_G24	DAZARD_UV_RESPONSE_CLUSTER_G24		18	0.3356489	0.88090223	0.6319444	0.947246	1.0	4151	tags=50%, list=29%, signal=70%
C2	DMSO	DOX	MOOTHA_VOXPHOS	MOOTHA_VOXPHOS		77	0.24671766	0.8807669	0.7119741	0.94699454	1.0	4625	tags=34%, list=32%, signal=50%
C2	DMSO	DOX	JOSEPH_RESPONSE_TO_SODIUM_BUTYRATE_DN	JOSEPH_RESPONSE_TO_SODIUM_BUTYRATE_DN		52	0.2630645	0.8804045	0.66271186	0.94739336	1.0	3234	tags=25%, list=23%, signal=32%
C2	DMSO	DOX	SCHLOSSER_SERUM_RESPONSE_UP	SCHLOSSER_SERUM_RESPONSE_UP		99	0.23710135	0.8799633	0.7248841	0.947934	1.0	2072	tags=17%, list=14%, signal=20%
C2	DMSO	DOX	CHAUHAN_RESPONSE_TO_METHOXYESTRADIOL_UP	CHAUHAN_RESPONSE_TO_METHOXYESTRADIOL_UP		42	0.27632433	0.8798749	0.64891845	0.9475807	1.0	3186	tags=26%, list=22%, signal=34%
C2	DMSO	DOX	STARK_PREFRONTAL_CORTEX_22Q11_DELETION_DN	STARK_PREFRONTAL_CORTEX_22Q11_DELETION_DN		411	0.20172858	0.8798597	0.85057473	0.94704324	1.0	3674	tags=23%, list=26%, signal=30%
C2	DMSO	DOX	BIOCARTA_ASBCELL_PATHWAY	BIOCARTA_ASBCELL_PATHWAY		12	0.36444825	0.8791091	0.6415441	0.9483957	1.0	5181	tags=58%, list=36%, signal=91%
C2	DMSO	DOX	ZHONG_SECRETOME_OF_LUNG_CANCER_AND_FIBROBLAST	ZHONG_SECRETOME_OF_LUNG_CANCER_AND_FIBROBLAST		103	0.23706342	0.8789935	0.74529666	0.94812405	1.0	3906	tags=25%, list=27%, signal=34%
C2	DMSO	DOX	IWANAGA_CARCINOGENESIS_BY_KRAS_PTEN_DN	IWANAGA_CARCINOGENESIS_BY_KRAS_PTEN_DN		265	0.20790328	0.8788862	0.8115747	0.9478081	1.0	2280	tags=18%, list=16%, signal=21%
C2	DMSO	DOX	ROESSLER_LIVER_CANCER_METASTASIS_DN	ROESSLER_LIVER_CANCER_METASTASIS_DN		40	0.27473056	0.8783689	0.70230263	0.94858533	1.0	2481	tags=23%, list=17%, signal=27%
C2	DMSO	DOX	WANG_TUMOR_INVASIVENESS_UP	WANG_TUMOR_INVASIVENESS_UP		320	0.20576654	0.87836504	0.8145266	0.9480148	1.0	5353	tags=45%, list=37%, signal=70%
C2	DMSO	DOX	REACTOME_DOWNREGULATION_OF_SMAD2_3_SMAD4_TRANSCRIPTIONAL_ACTIVITY	REACTOME_DOWNREGULATION_OF_SMAD2_3_SMAD4_TRANSCRIPTIONAL_ACTIVITY		13	0.36543882	0.8783048	0.62734085	0.9475969	1.0	3789	tags=31%, list=26%, signal=42%
C2	DMSO	DOX	PID_IL27_PATHWAY	PID_IL27_PATHWAY		22	0.31533185	0.8781395	0.63931626	0.9474362	1.0	2986	tags=27%, list=21%, signal=34%
C2	DMSO	DOX	ST_TUMOR_NECROSIS_FACTOR_PATHWAY	ST_TUMOR_NECROSIS_FACTOR_PATHWAY		24	0.30668136	0.8774032	0.6423729	0.94873154	1.0	3339	tags=29%, list=23%, signal=38%
C2	DMSO	DOX	GRESHOCK_CANCER_COPY_NUMBER_UP	GRESHOCK_CANCER_COPY_NUMBER_UP		253	0.2080714	0.87729853	0.8056338	0.948418	1.0	2888	tags=20%, list=20%, signal=25%
C2	DMSO	DOX	REACTOME_SMOOTH_MUSCLE_CONTRACTION	REACTOME_SMOOTH_MUSCLE_CONTRACTION		14	0.35102084	0.87724483	0.64888126	0.9479775	1.0	622	tags=14%, list=4%, signal=15%
C2	DMSO	DOX	REACTOME_RESPIRATORY_ELECTRON_TRANSPORT	REACTOME_RESPIRATORY_ELECTRON_TRANSPORT		60	0.25535053	0.8767844	0.6993356	0.94860405	1.0	4633	tags=38%, list=32%, signal=56%
C2	DMSO	DOX	UDAYAKUMAR_MED1_TARGETS_DN	UDAYAKUMAR_MED1_TARGETS_DN		180	0.21706241	0.87515306	0.7815603	0.9522252	1.0	1796	tags=14%, list=13%, signal=16%
C2	DMSO	DOX	SANA_TNF_SIGNALING_DN	SANA_TNF_SIGNALING_DN		68	0.25266212	0.87480485	0.7029221	0.95257175	1.0	2924	tags=24%, list=20%, signal=29%
C2	DMSO	DOX	NAGY_TFTC_COMPONENTS_HUMAN	NAGY_TFTC_COMPONENTS_HUMAN		15	0.34548023	0.87465996	0.6137931	0.9523934	1.0	2769	tags=27%, list=19%, signal=33%
C2	DMSO	DOX	WATANABE_COLON_CANCER_MSI_VS_MSS_DN	WATANABE_COLON_CANCER_MSI_VS_MSS_DN		61	0.25487754	0.87430406	0.6949429	0.9527221	1.0	2896	tags=26%, list=20%, signal=33%
C2	DMSO	DOX	MILI_PSEUDOPODIA_CHEMOTAXIS_DN	MILI_PSEUDOPODIA_CHEMOTAXIS_DN		354	0.20426756	0.8740731	0.8356868	0.952734	1.0	4253	tags=31%, list=30%, signal=42%
C2	DMSO	DOX	GAZDA_DIAMOND_BLACKFAN_ANEMIA_PROGENITOR_UP	GAZDA_DIAMOND_BLACKFAN_ANEMIA_PROGENITOR_UP		27	0.2997317	0.8733266	0.6557659	0.954076	1.0	3582	tags=37%, list=25%, signal=49%
C2	DMSO	DOX	LIAN_LIPA_TARGETS_6M	LIAN_LIPA_TARGETS_6M		63	0.25241467	0.8732882	0.7048666	0.9536067	1.0	3079	tags=21%, list=21%, signal=26%
C2	DMSO	DOX	YAO_TEMPORAL_RESPONSE_TO_PROGESTERONE_CLUSTER_6	YAO_TEMPORAL_RESPONSE_TO_PROGESTERONE_CLUSTER_6		65	0.2514355	0.8732691	0.71014494	0.9530708	1.0	2186	tags=20%, list=15%, signal=23%
C2	DMSO	DOX	ASTON_MAJOR_DEPRESSIVE_DISORDER_DN	ASTON_MAJOR_DEPRESSIVE_DISORDER_DN		107	0.22940862	0.8721799	0.722963	0.95523983	1.0	2674	tags=20%, list=19%, signal=24%
C2	DMSO	DOX	REACTOME_ENOS_ACTIVATION_AND_REGULATION	REACTOME_ENOS_ACTIVATION_AND_REGULATION		14	0.34990606	0.8720572	0.6224299	0.9549781	1.0	902	tags=14%, list=6%, signal=15%
C2	DMSO	DOX	NEMETH_INFLAMMATORY_RESPONSE_LPS_UP	NEMETH_INFLAMMATORY_RESPONSE_LPS_UP		80	0.24276188	0.8717503	0.7044025	0.9551953	1.0	881	tags=10%, list=6%, signal=11%
C2	DMSO	DOX	BIOCARTA_DC_PATHWAY	BIOCARTA_DC_PATHWAY		17	0.3357823	0.87168896	0.6425993	0.9547716	1.0	3779	tags=35%, list=26%, signal=48%
C2	DMSO	DOX	DACOSTA_ERCC3_ALLELE_XPCS_VS_TTD_UP	DACOSTA_ERCC3_ALLELE_XPCS_VS_TTD_UP		22	0.3136826	0.8713218	0.6486486	0.95512855	1.0	3934	tags=55%, list=27%, signal=75%
C2	DMSO	DOX	DAIRKEE_CANCER_PRONE_RESPONSE_BPA_E2	DAIRKEE_CANCER_PRONE_RESPONSE_BPA_E2		96	0.23510568	0.87131196	0.71300447	0.9545743	1.0	4713	tags=42%, list=33%, signal=62%
C2	DMSO	DOX	WATANABE_RECTAL_CANCER_RADIOTHERAPY_RESPONSIVE_UP	WATANABE_RECTAL_CANCER_RADIOTHERAPY_RESPONSIVE_UP		86	0.24085248	0.8711499	0.73608905	0.9544105	1.0	3392	tags=23%, list=24%, signal=30%
C2	DMSO	DOX	HELLEBREKERS_SILENCED_DURING_TUMOR_ANGIOGENESIS	HELLEBREKERS_SILENCED_DURING_TUMOR_ANGIOGENESIS		68	0.24940479	0.87100255	0.70542634	0.9542052	1.0	3646	tags=29%, list=25%, signal=39%
C2	DMSO	DOX	BIOCARTA_NFAT_PATHWAY	BIOCARTA_NFAT_PATHWAY		39	0.27131066	0.87055343	0.6694215	0.95477045	1.0	1884	tags=13%, list=13%, signal=15%
C2	DMSO	DOX	REACTOME_NUCLEOTIDE_LIKE_PURINERGIC_RECEPTORS	REACTOME_NUCLEOTIDE_LIKE_PURINERGIC_RECEPTORS		14	0.3531116	0.87022895	0.625	0.9550106	1.0	4232	tags=57%, list=29%, signal=81%
C2	DMSO	DOX	PICCALUGA_ANGIOIMMUNOBLASTIC_LYMPHOMA_DN	PICCALUGA_ANGIOIMMUNOBLASTIC_LYMPHOMA_DN		104	0.23256068	0.8701886	0.7530488	0.9545414	1.0	3387	tags=26%, list=24%, signal=34%
C2	DMSO	DOX	LAU_APOPTOSIS_CDKN2A_UP	LAU_APOPTOSIS_CDKN2A_UP		50	0.26229662	0.8700662	0.69394433	0.95427096	1.0	1643	tags=16%, list=11%, signal=18%
C2	DMSO	DOX	HOSHIDA_LIVER_CANCER_SURVIVAL_UP	HOSHIDA_LIVER_CANCER_SURVIVAL_UP		59	0.25101644	0.86951935	0.6929392	0.9550487	1.0	3032	tags=29%, list=21%, signal=36%
C2	DMSO	DOX	ZHANG_PROLIFERATING_VS_QUIESCENT	ZHANG_PROLIFERATING_VS_QUIESCENT		39	0.2719475	0.86844033	0.68356645	0.9571678	1.0	3597	tags=36%, list=25%, signal=48%
C2	DMSO	DOX	KEGG_ANTIGEN_PROCESSING_AND_PRESENTATION	KEGG_ANTIGEN_PROCESSING_AND_PRESENTATION		41	0.27206016	0.86832935	0.6743802	0.95690626	1.0	3845	tags=34%, list=27%, signal=47%
C2	DMSO	DOX	VECCHI_GASTRIC_CANCER_ADVANCED_VS_EARLY_UP	VECCHI_GASTRIC_CANCER_ADVANCED_VS_EARLY_UP		121	0.22650567	0.86693263	0.7511592	0.959771	1.0	2654	tags=22%, list=18%, signal=27%
C2	DMSO	DOX	BIOCARTA_EIF4_PATHWAY	BIOCARTA_EIF4_PATHWAY		20	0.3140052	0.8667695	0.65553606	0.95959944	1.0	5423	tags=55%, list=38%, signal=88%
C2	DMSO	DOX	PID_LKB1_PATHWAY	PID_LKB1_PATHWAY		36	0.2791375	0.86621994	0.6710311	0.9604361	1.0	4546	tags=39%, list=32%, signal=57%
C2	DMSO	DOX	WOO_LIVER_CANCER_RECURRENCE_UP	WOO_LIVER_CANCER_RECURRENCE_UP		77	0.24226773	0.86583483	0.7276923	0.960809	1.0	2294	tags=19%, list=16%, signal=23%
C2	DMSO	DOX	FONTAINE_PAPILLARY_THYROID_CARCINOMA_UP	FONTAINE_PAPILLARY_THYROID_CARCINOMA_UP		51	0.25882542	0.8657412	0.68874174	0.9604629	1.0	2353	tags=22%, list=16%, signal=26%
C2	DMSO	DOX	ONO_AML1_TARGETS_UP	ONO_AML1_TARGETS_UP		22	0.31145132	0.86568886	0.667263	0.9600175	1.0	2160	tags=27%, list=15%, signal=32%
C2	DMSO	DOX	TAYLOR_METHYLATED_IN_ACUTE_LYMPHOBLASTIC_LEUKEMIA	TAYLOR_METHYLATED_IN_ACUTE_LYMPHOBLASTIC_LEUKEMIA		59	0.25411794	0.8656846	0.6824104	0.95945656	1.0	1740	tags=15%, list=12%, signal=17%
C2	DMSO	DOX	WARTERS_IR_RESPONSE_5GY	WARTERS_IR_RESPONSE_5GY		38	0.27487645	0.865638	0.7057823	0.9589893	1.0	1866	tags=18%, list=13%, signal=21%
C2	DMSO	DOX	BOYLAN_MULTIPLE_MYELOMA_C_DN	BOYLAN_MULTIPLE_MYELOMA_C_DN		45	0.26802897	0.8656029	0.6956522	0.95849925	1.0	1556	tags=18%, list=11%, signal=20%
C2	DMSO	DOX	SHIPP_DLBCL_CURED_VS_FATAL_DN	SHIPP_DLBCL_CURED_VS_FATAL_DN		36	0.27658316	0.8652854	0.6892562	0.95872456	1.0	4253	tags=36%, list=30%, signal=51%
C2	DMSO	DOX	REACTOME_SYNTHESIS_OF_PA	REACTOME_SYNTHESIS_OF_PA		23	0.30585185	0.8651486	0.66380787	0.95848703	1.0	3821	tags=43%, list=27%, signal=59%
C2	DMSO	DOX	BIOCARTA_BCELLSURVIVAL_PATHWAY	BIOCARTA_BCELLSURVIVAL_PATHWAY		14	0.3466312	0.8651446	0.6520211	0.9579293	1.0	1974	tags=21%, list=14%, signal=25%
C2	DMSO	DOX	ZHOU_INFLAMMATORY_RESPONSE_LIVE_DN	ZHOU_INFLAMMATORY_RESPONSE_LIVE_DN		285	0.20494948	0.864851	0.8464674	0.95811135	1.0	3184	tags=26%, list=22%, signal=32%
C2	DMSO	DOX	REACTOME_SHC1_EVENTS_IN_ERBB4_SIGNALING	REACTOME_SHC1_EVENTS_IN_ERBB4_SIGNALING		14	0.34620628	0.8638335	0.65445024	0.9600885	1.0	128	tags=7%, list=1%, signal=7%
C2	DMSO	DOX	STAMBOLSKY_BOUND_BY_MUTATED_TP53	STAMBOLSKY_BOUND_BY_MUTATED_TP53		12	0.3626394	0.86379576	0.6617375	0.95960253	1.0	3827	tags=42%, list=27%, signal=57%
C2	DMSO	DOX	JAATINEN_HEMATOPOIETIC_STEM_CELL_DN	JAATINEN_HEMATOPOIETIC_STEM_CELL_DN		171	0.21488914	0.86363655	0.81402004	0.9594045	1.0	2598	tags=17%, list=18%, signal=20%
C2	DMSO	DOX	XU_CREBBP_TARGETS_UP	XU_CREBBP_TARGETS_UP		21	0.31620663	0.86354107	0.6622296	0.9590775	1.0	3816	tags=48%, list=27%, signal=65%
C2	DMSO	DOX	REACTOME_REGULATION_OF_GENE_EXPRESSION_IN_BETA_CELLS	REACTOME_REGULATION_OF_GENE_EXPRESSION_IN_BETA_CELLS		16	0.3310705	0.8634406	0.6498195	0.9587583	1.0	812	tags=13%, list=6%, signal=13%
C2	DMSO	DOX	CHIANG_LIVER_CANCER_SUBCLASS_UNANNOTATED_UP	CHIANG_LIVER_CANCER_SUBCLASS_UNANNOTATED_UP		54	0.25114727	0.86319876	0.72567785	0.9587587	1.0	2991	tags=24%, list=21%, signal=30%
C2	DMSO	DOX	BOYAULT_LIVER_CANCER_SUBCLASS_G5_DN	BOYAULT_LIVER_CANCER_SUBCLASS_G5_DN		19	0.32483682	0.8627991	0.6637931	0.9591737	1.0	3234	tags=32%, list=23%, signal=41%
C2	DMSO	DOX	KYNG_DNA_DAMAGE_BY_GAMMA_AND_UV_RADIATION	KYNG_DNA_DAMAGE_BY_GAMMA_AND_UV_RADIATION		72	0.24285468	0.8623105	0.74608153	0.95979637	1.0	1142	tags=11%, list=8%, signal=12%
C2	DMSO	DOX	URS_ADIPOCYTE_DIFFERENTIATION_UP	URS_ADIPOCYTE_DIFFERENTIATION_UP		59	0.2549759	0.8622505	0.7318182	0.9593838	1.0	1988	tags=15%, list=14%, signal=18%
C2	DMSO	DOX	SERVITJA_ISLET_HNF1A_TARGETS_UP	SERVITJA_ISLET_HNF1A_TARGETS_UP		125	0.22455078	0.86194694	0.7744807	0.9595881	1.0	3839	tags=30%, list=27%, signal=41%
C2	DMSO	DOX	PID_AVB3_INTEGRIN_PATHWAY	PID_AVB3_INTEGRIN_PATHWAY		51	0.25695214	0.86106306	0.69849247	0.96114326	1.0	1035	tags=12%, list=7%, signal=13%
C2	DMSO	DOX	BILANGES_SERUM_RESPONSE_TRANSLATION	BILANGES_SERUM_RESPONSE_TRANSLATION		30	0.28256813	0.8608048	0.6940171	0.9612021	1.0	5683	tags=70%, list=40%, signal=116%
C2	DMSO	DOX	WOTTON_RUNX_TARGETS_DN	WOTTON_RUNX_TARGETS_DN		21	0.31014696	0.8607629	0.66376305	0.9607379	1.0	2080	tags=24%, list=14%, signal=28%
C2	DMSO	DOX	HERNANDEZ_MITOTIC_ARREST_BY_DOCETAXEL_1_DN	HERNANDEZ_MITOTIC_ARREST_BY_DOCETAXEL_1_DN		30	0.28703234	0.86074007	0.6666667	0.9602276	1.0	1839	tags=17%, list=13%, signal=19%
C2	DMSO	DOX	MULLIGHAN_MLL_SIGNATURE_2_DN	MULLIGHAN_MLL_SIGNATURE_2_DN		196	0.21280788	0.86068416	0.81107956	0.95979667	1.0	3382	tags=25%, list=24%, signal=32%
C2	DMSO	DOX	PID_RXR_VDR_PATHWAY	PID_RXR_VDR_PATHWAY		20	0.3197447	0.8604368	0.6609589	0.9598345	1.0	1523	tags=15%, list=11%, signal=17%
C2	DMSO	DOX	NIKOLSKY_BREAST_CANCER_7Q21_Q22_AMPLICON	NIKOLSKY_BREAST_CANCER_7Q21_Q22_AMPLICON		49	0.25610304	0.8599067	0.71728593	0.9605456	1.0	1616	tags=18%, list=11%, signal=21%
C2	DMSO	DOX	WANG_RESPONSE_TO_ANDROGEN_UP	WANG_RESPONSE_TO_ANDROGEN_UP		21	0.31691626	0.85984385	0.6931217	0.96013564	1.0	446	tags=10%, list=3%, signal=10%
C2	DMSO	DOX	PID_BETA_CATENIN_NUC_PATHWAY	PID_BETA_CATENIN_NUC_PATHWAY		63	0.24557924	0.8595647	0.7376543	0.9602194	1.0	950	tags=10%, list=7%, signal=10%
C2	DMSO	DOX	WANG_CLIM2_TARGETS_UP	WANG_CLIM2_TARGETS_UP		174	0.21394564	0.8588763	0.8132184	0.9612741	1.0	2501	tags=19%, list=17%, signal=23%
C2	DMSO	DOX	VILIMAS_NOTCH1_TARGETS_DN	VILIMAS_NOTCH1_TARGETS_DN		16	0.33673128	0.8588136	0.6724437	0.96086884	1.0	27	tags=6%, list=0%, signal=6%
C2	DMSO	DOX	RASHI_NFKB1_TARGETS	RASHI_NFKB1_TARGETS		16	0.33790454	0.85880184	0.6802842	0.96032995	1.0	2328	tags=25%, list=16%, signal=30%
C2	DMSO	DOX	TAKADA_GASTRIC_CANCER_COPY_NUMBER_DN	TAKADA_GASTRIC_CANCER_COPY_NUMBER_DN		22	0.31222486	0.85879415	0.6721582	0.9597889	1.0	3133	tags=36%, list=22%, signal=46%
C2	DMSO	DOX	LEIN_NEURON_MARKERS	LEIN_NEURON_MARKERS		44	0.26626614	0.85859084	0.6988906	0.95972854	1.0	789	tags=14%, list=5%, signal=14%
C2	DMSO	DOX	WEBER_METHYLATED_HCP_IN_FIBROBLAST_DN	WEBER_METHYLATED_HCP_IN_FIBROBLAST_DN		30	0.28601393	0.8578251	0.6996528	0.9609542	1.0	2731	tags=20%, list=19%, signal=25%
C2	DMSO	DOX	YAN_ESCAPE_FROM_ANOIKIS	YAN_ESCAPE_FROM_ANOIKIS		21	0.30760172	0.8575646	0.685	0.961036	1.0	1971	tags=24%, list=14%, signal=28%
C2	DMSO	DOX	HOELZEL_NF1_TARGETS_DN	HOELZEL_NF1_TARGETS_DN		85	0.23375145	0.85750604	0.76555026	0.9606149	1.0	2405	tags=18%, list=17%, signal=21%
C2	DMSO	DOX	MIKKELSEN_ES_ICP_WITH_H3K27ME3	MIKKELSEN_ES_ICP_WITH_H3K27ME3		27	0.28743726	0.8563383	0.67130435	0.96276945	1.0	1457	tags=15%, list=10%, signal=16%
C2	DMSO	DOX	CROONQUIST_STROMAL_STIMULATION_UP	CROONQUIST_STROMAL_STIMULATION_UP		44	0.2644338	0.85555834	0.713799	0.96407324	1.0	2759	tags=25%, list=19%, signal=31%
C2	DMSO	DOX	MULLIGHAN_MLL_SIGNATURE_1_UP	MULLIGHAN_MLL_SIGNATURE_1_UP		290	0.20090577	0.8538392	0.89127517	0.96754307	1.0	3326	tags=24%, list=23%, signal=30%
C2	DMSO	DOX	KASLER_HDAC7_TARGETS_1_DN	KASLER_HDAC7_TARGETS_1_DN		17	0.33046752	0.85372245	0.6731794	0.967247	1.0	3703	tags=47%, list=26%, signal=63%
C2	DMSO	DOX	LABBE_TGFB1_TARGETS_DN	LABBE_TGFB1_TARGETS_DN		87	0.23345746	0.8536769	0.7694656	0.9667974	1.0	2989	tags=22%, list=21%, signal=27%
C2	DMSO	DOX	MARTINEZ_RESPONSE_TO_TRABECTEDIN_UP	MARTINEZ_RESPONSE_TO_TRABECTEDIN_UP		58	0.24962239	0.85322493	0.7392	0.9672906	1.0	2345	tags=22%, list=16%, signal=27%
C2	DMSO	DOX	SATO_SILENCED_BY_METHYLATION_IN_PANCREATIC_CANCER_2	SATO_SILENCED_BY_METHYLATION_IN_PANCREATIC_CANCER_2		38	0.2679011	0.8530661	0.7026087	0.96706724	1.0	2282	tags=24%, list=16%, signal=28%
C2	DMSO	DOX	KYNG_ENVIRONMENTAL_STRESS_RESPONSE_DN	KYNG_ENVIRONMENTAL_STRESS_RESPONSE_DN		16	0.33128357	0.85224324	0.660177	0.9684384	1.0	5718	tags=63%, list=40%, signal=104%
C2	DMSO	DOX	OUILLETTE_CLL_13Q14_DELETION_DN	OUILLETTE_CLL_13Q14_DELETION_DN		41	0.2659118	0.85212517	0.72649574	0.96816224	1.0	3143	tags=27%, list=22%, signal=34%
C2	DMSO	DOX	NUMATA_CSF3_SIGNALING_VIA_STAT3	NUMATA_CSF3_SIGNALING_VIA_STAT3		19	0.31392494	0.85126656	0.6672535	0.96961087	1.0	728	tags=16%, list=5%, signal=17%
C2	DMSO	DOX	BIOCARTA_AGR_PATHWAY	BIOCARTA_AGR_PATHWAY		26	0.29399213	0.8501036	0.6993127	0.97174627	1.0	1559	tags=23%, list=11%, signal=26%
C2	DMSO	DOX	SENESE_HDAC1_TARGETS_UP	SENESE_HDAC1_TARGETS_UP		353	0.19673017	0.8495131	0.8976684	0.9725307	1.0	2379	tags=15%, list=17%, signal=18%
C2	DMSO	DOX	PENG_GLUCOSE_DEPRIVATION_UP	PENG_GLUCOSE_DEPRIVATION_UP		40	0.27086154	0.8494587	0.71953255	0.9720911	1.0	4864	tags=45%, list=34%, signal=68%
C2	DMSO	DOX	NOUSHMEHR_GBM_SILENCED_BY_METHYLATION	NOUSHMEHR_GBM_SILENCED_BY_METHYLATION		35	0.2788647	0.8494497	0.7013423	0.97155106	1.0	1274	tags=11%, list=9%, signal=13%
C2	DMSO	DOX	RATTENBACHER_BOUND_BY_CELF1	RATTENBACHER_BOUND_BY_CELF1		301	0.20052743	0.8490877	0.8763441	0.9718351	1.0	3307	tags=24%, list=23%, signal=31%
C2	DMSO	DOX	FARMER_BREAST_CANCER_CLUSTER_4	FARMER_BREAST_CANCER_CLUSTER_4		13	0.35038888	0.84888613	0.69107145	0.9717161	1.0	3839	tags=46%, list=27%, signal=63%
C2	DMSO	DOX	REACTOME_PI3K_CASCADE	REACTOME_PI3K_CASCADE		51	0.25829747	0.84879756	0.72195894	0.9713421	1.0	4429	tags=39%, list=31%, signal=57%
C2	DMSO	DOX	WU_HBX_TARGETS_3_UP	WU_HBX_TARGETS_3_UP		15	0.33067092	0.8482379	0.65474063	0.9720674	1.0	2725	tags=40%, list=19%, signal=49%
C2	DMSO	DOX	GRADE_COLON_AND_RECTAL_CANCER_DN	GRADE_COLON_AND_RECTAL_CANCER_DN		80	0.23565684	0.84779704	0.7589425	0.97251564	1.0	2683	tags=21%, list=19%, signal=26%
C2	DMSO	DOX	KEGG_ALZHEIMERS_DISEASE	KEGG_ALZHEIMERS_DISEASE		123	0.22005832	0.84773284	0.8024133	0.97210056	1.0	4889	tags=34%, list=34%, signal=51%
C2	DMSO	DOX	BROWNE_HCMV_INFECTION_30MIN_DN	BROWNE_HCMV_INFECTION_30MIN_DN		107	0.2252665	0.84697014	0.7837037	0.9732545	1.0	1484	tags=15%, list=10%, signal=17%
C2	DMSO	DOX	CROMER_TUMORIGENESIS_UP	CROMER_TUMORIGENESIS_UP		44	0.2608746	0.8468549	0.7192118	0.9729328	1.0	2624	tags=18%, list=18%, signal=22%
C2	DMSO	DOX	REACTOME_EICOSANOID_LIGAND_BINDING_RECEPTORS	REACTOME_EICOSANOID_LIGAND_BINDING_RECEPTORS		12	0.3553639	0.8467054	0.6666667	0.9727238	1.0	2836	tags=33%, list=20%, signal=42%
C2	DMSO	DOX	MARIADASON_REGULATED_BY_HISTONE_ACETYLATION_DN	MARIADASON_REGULATED_BY_HISTONE_ACETYLATION_DN		42	0.26333264	0.8456648	0.73504275	0.97451746	1.0	4866	tags=48%, list=34%, signal=72%
C2	DMSO	DOX	LIAN_LIPA_TARGETS_3M	LIAN_LIPA_TARGETS_3M		49	0.25762448	0.84501743	0.72577995	0.97538453	1.0	3079	tags=22%, list=21%, signal=28%
C2	DMSO	DOX	AMUNDSON_GENOTOXIC_SIGNATURE	AMUNDSON_GENOTOXIC_SIGNATURE		83	0.23265766	0.8447779	0.7936747	0.9753638	1.0	2780	tags=24%, list=19%, signal=30%
C2	DMSO	DOX	PARENT_MTOR_SIGNALING_DN	PARENT_MTOR_SIGNALING_DN		31	0.27684897	0.84469426	0.6983333	0.97498953	1.0	2076	tags=23%, list=14%, signal=26%
C2	DMSO	DOX	INGRAM_SHH_TARGETS_UP	INGRAM_SHH_TARGETS_UP		103	0.22432058	0.84398	0.8142645	0.97601235	1.0	1661	tags=15%, list=12%, signal=16%
C2	DMSO	DOX	LEE_AGING_MUSCLE_UP	LEE_AGING_MUSCLE_UP		35	0.27491018	0.84252363	0.73752016	0.97870827	1.0	3462	tags=31%, list=24%, signal=41%
C2	DMSO	DOX	HASEGAWA_TUMORIGENESIS_BY_RET_C634R	HASEGAWA_TUMORIGENESIS_BY_RET_C634R		10	0.3629569	0.8424174	0.6764168	0.978371	1.0	505	tags=20%, list=4%, signal=21%
C2	DMSO	DOX	HATADA_METHYLATED_IN_LUNG_CANCER_DN	HATADA_METHYLATED_IN_LUNG_CANCER_DN		19	0.31807366	0.8423329	0.6701571	0.9779931	1.0	1109	tags=16%, list=8%, signal=17%
C2	DMSO	DOX	IIZUKA_LIVER_CANCER_PROGRESSION_L1_G1_UP	IIZUKA_LIVER_CANCER_PROGRESSION_L1_G1_UP		19	0.31365922	0.84147805	0.68292683	0.97933334	1.0	3094	tags=37%, list=22%, signal=47%
C2	DMSO	DOX	GARGALOVIC_RESPONSE_TO_OXIDIZED_PHOSPHOLIPIDS_BLUE_UP	GARGALOVIC_RESPONSE_TO_OXIDIZED_PHOSPHOLIPIDS_BLUE_UP		99	0.22484557	0.84133583	0.79643387	0.9790908	1.0	3087	tags=26%, list=22%, signal=33%
C2	DMSO	DOX	GRUETZMANN_PANCREATIC_CANCER_UP	GRUETZMANN_PANCREATIC_CANCER_UP		289	0.19809817	0.8411515	0.9133425	0.97892296	1.0	3560	tags=23%, list=25%, signal=30%
C2	DMSO	DOX	ZHANG_INTERFERON_RESPONSE	ZHANG_INTERFERON_RESPONSE		21	0.3033262	0.84099936	0.69244605	0.9786958	1.0	3522	tags=43%, list=25%, signal=57%
C2	DMSO	DOX	GROSS_ELK3_TARGETS_UP	GROSS_ELK3_TARGETS_UP		24	0.29674396	0.84025395	0.72270364	0.9797531	1.0	2007	tags=25%, list=14%, signal=29%
C2	DMSO	DOX	YAO_TEMPORAL_RESPONSE_TO_PROGESTERONE_CLUSTER_8	YAO_TEMPORAL_RESPONSE_TO_PROGESTERONE_CLUSTER_8		38	0.26813513	0.84020597	0.7253289	0.9793018	1.0	3603	tags=34%, list=25%, signal=46%
C2	DMSO	DOX	REACTOME_GRB2_EVENTS_IN_ERBB2_SIGNALING	REACTOME_GRB2_EVENTS_IN_ERBB2_SIGNALING		15	0.326165	0.8399948	0.7057793	0.9791998	1.0	128	tags=7%, list=1%, signal=7%
C2	DMSO	DOX	HASLINGER_B_CLL_WITH_17P13_DELETION	HASLINGER_B_CLL_WITH_17P13_DELETION		13	0.34663865	0.8386475	0.7030075	0.9815805	1.0	5091	tags=69%, list=35%, signal=107%
C2	DMSO	DOX	JECHLINGER_EPITHELIAL_TO_MESENCHYMAL_TRANSITION_DN	JECHLINGER_EPITHELIAL_TO_MESENCHYMAL_TRANSITION_DN		55	0.24787755	0.83850926	0.74721783	0.98131645	1.0	3098	tags=29%, list=22%, signal=37%
C2	DMSO	DOX	MALONEY_RESPONSE_TO_17AAG_UP	MALONEY_RESPONSE_TO_17AAG_UP		31	0.27607107	0.83809805	0.7389163	0.98164433	1.0	2419	tags=26%, list=17%, signal=31%
C2	DMSO	DOX	NAKAMURA_ADIPOGENESIS_LATE_UP	NAKAMURA_ADIPOGENESIS_LATE_UP		79	0.23181807	0.83770305	0.7819549	0.98193884	1.0	1598	tags=14%, list=11%, signal=16%
C2	DMSO	DOX	WEINMANN_ADAPTATION_TO_HYPOXIA_UP	WEINMANN_ADAPTATION_TO_HYPOXIA_UP		23	0.2896139	0.8370579	0.69542253	0.9827977	1.0	583	tags=13%, list=4%, signal=14%
C2	DMSO	DOX	LU_IL4_SIGNALING	LU_IL4_SIGNALING		72	0.23648567	0.83676934	0.775	0.9828794	1.0	1574	tags=11%, list=11%, signal=12%
C2	DMSO	DOX	DIRMEIER_LMP1_RESPONSE_LATE_DN	DIRMEIER_LMP1_RESPONSE_LATE_DN		26	0.28866473	0.8366898	0.7405498	0.98249394	1.0	4598	tags=46%, list=32%, signal=68%
C2	DMSO	DOX	RIZ_ERYTHROID_DIFFERENTIATION_HEMGN	RIZ_ERYTHROID_DIFFERENTIATION_HEMGN		27	0.28669688	0.836637	0.7383512	0.9820467	1.0	2749	tags=22%, list=19%, signal=27%
C2	DMSO	DOX	FARMER_BREAST_CANCER_CLUSTER_3	FARMER_BREAST_CANCER_CLUSTER_3		13	0.34580782	0.8365598	0.6733945	0.98166233	1.0	2353	tags=23%, list=16%, signal=28%
C2	DMSO	DOX	BIOCARTA_EPO_PATHWAY	BIOCARTA_EPO_PATHWAY		14	0.3351784	0.8355708	0.69755244	0.98323905	1.0	4616	tags=43%, list=32%, signal=63%
C2	DMSO	DOX	NAKAYAMA_FGF2_TARGETS	NAKAYAMA_FGF2_TARGETS		19	0.30981922	0.835352	0.6843911	0.9831506	1.0	1781	tags=16%, list=12%, signal=18%
C2	DMSO	DOX	BIOCARTA_ACTINY_PATHWAY	BIOCARTA_ACTINY_PATHWAY		17	0.325153	0.8353168	0.68705034	0.98267376	1.0	88	tags=6%, list=1%, signal=6%
C2	DMSO	DOX	LINDVALL_IMMORTALIZED_BY_TERT_UP	LINDVALL_IMMORTALIZED_BY_TERT_UP		61	0.24232312	0.8350615	0.77960527	0.98267657	1.0	851	tags=8%, list=6%, signal=9%
C2	DMSO	DOX	ST_T_CELL_SIGNAL_TRANSDUCTION	ST_T_CELL_SIGNAL_TRANSDUCTION		34	0.27014965	0.83486354	0.74916387	0.9825177	1.0	5349	tags=53%, list=37%, signal=84%
C2	DMSO	DOX	BERENJENO_TRANSFORMED_BY_RHOA_REVERSIBLY_DN	BERENJENO_TRANSFORMED_BY_RHOA_REVERSIBLY_DN		23	0.29383272	0.83434224	0.70394737	0.98310816	1.0	2080	tags=22%, list=14%, signal=25%
C2	DMSO	DOX	VALK_AML_CLUSTER_1	VALK_AML_CLUSTER_1		23	0.29360422	0.8340416	0.71311474	0.98322415	1.0	1874	tags=26%, list=13%, signal=30%
C2	DMSO	DOX	RAY_TUMORIGENESIS_BY_ERBB2_CDC25A_DN	RAY_TUMORIGENESIS_BY_ERBB2_CDC25A_DN		123	0.21595806	0.8339751	0.84360904	0.98281085	1.0	2324	tags=18%, list=16%, signal=21%
C2	DMSO	DOX	REACTOME_CELL_CELL_COMMUNICATION	REACTOME_CELL_CELL_COMMUNICATION		78	0.23061097	0.83391464	0.79153603	0.9823822	1.0	1447	tags=14%, list=10%, signal=16%
C2	DMSO	DOX	ZHAN_MULTIPLE_MYELOMA_CD1_DN	ZHAN_MULTIPLE_MYELOMA_CD1_DN		30	0.2792948	0.8333647	0.745	0.98300165	1.0	2602	tags=30%, list=18%, signal=37%
C2	DMSO	DOX	PID_PDGFRA_PATHWAY	PID_PDGFRA_PATHWAY		21	0.2952979	0.83312666	0.70535713	0.9829649	1.0	2406	tags=19%, list=17%, signal=23%
C2	DMSO	DOX	YAGI_AML_SURVIVAL	YAGI_AML_SURVIVAL		102	0.22300257	0.83274496	0.8039816	0.98326343	1.0	2967	tags=21%, list=21%, signal=26%
C2	DMSO	DOX	FUKUSHIMA_TNFSF11_TARGETS	FUKUSHIMA_TNFSF11_TARGETS		11	0.35564607	0.83106667	0.6943973	0.9863123	1.0	3171	tags=36%, list=22%, signal=47%
C2	DMSO	DOX	LUCAS_HNF4A_TARGETS_UP	LUCAS_HNF4A_TARGETS_UP		45	0.25645024	0.82994074	0.76510066	0.98806196	1.0	1289	tags=16%, list=9%, signal=17%
C2	DMSO	DOX	HASLINGER_B_CLL_WITH_6Q21_DELETION	HASLINGER_B_CLL_WITH_6Q21_DELETION		10	0.36937875	0.82962626	0.7009174	0.9881666	1.0	1623	tags=20%, list=11%, signal=23%
C2	DMSO	DOX	LABBE_TARGETS_OF_TGFB1_AND_WNT3A_UP	LABBE_TARGETS_OF_TGFB1_AND_WNT3A_UP		83	0.22816744	0.8293234	0.8204724	0.98828256	1.0	2173	tags=17%, list=15%, signal=20%
C2	DMSO	DOX	GAUSSMANN_MLL_AF4_FUSION_TARGETS_C_DN	GAUSSMANN_MLL_AF4_FUSION_TARGETS_C_DN		15	0.32679686	0.8256857	0.69630873	0.99526423	1.0	21	tags=7%, list=0%, signal=7%
C2	DMSO	DOX	WHITFIELD_CELL_CYCLE_G1_S	WHITFIELD_CELL_CYCLE_G1_S		112	0.21676296	0.8256092	0.8297214	0.9948642	1.0	2314	tags=17%, list=16%, signal=20%
C2	DMSO	DOX	KIM_BIPOLAR_DISORDER_OLIGODENDROCYTE_DENSITY_CORR_UP	KIM_BIPOLAR_DISORDER_OLIGODENDROCYTE_DENSITY_CORR_UP		555	0.18557414	0.82517385	0.9779141	0.9952218	1.0	3577	tags=22%, list=25%, signal=28%
C2	DMSO	DOX	KLEIN_PRIMARY_EFFUSION_LYMPHOMA_DN	KLEIN_PRIMARY_EFFUSION_LYMPHOMA_DN		49	0.24985011	0.8250797	0.77022654	0.9948418	1.0	2009	tags=20%, list=14%, signal=24%
C2	DMSO	DOX	BIOCARTA_VEGF_PATHWAY	BIOCARTA_VEGF_PATHWAY		25	0.2910609	0.8247144	0.7320144	0.99500436	1.0	3421	tags=28%, list=24%, signal=37%
C2	DMSO	DOX	NUNODA_RESPONSE_TO_DASATINIB_IMATINIB_UP	NUNODA_RESPONSE_TO_DASATINIB_IMATINIB_UP		23	0.2853136	0.8246	0.73012936	0.99467784	1.0	2725	tags=35%, list=19%, signal=43%
C2	DMSO	DOX	PROVENZANI_METASTASIS_DN	PROVENZANI_METASTASIS_DN		108	0.21598487	0.8239875	0.8562963	0.99536246	1.0	4047	tags=29%, list=28%, signal=40%
C2	DMSO	DOX	MYLLYKANGAS_AMPLIFICATION_HOT_SPOT_24	MYLLYKANGAS_AMPLIFICATION_HOT_SPOT_24		10	0.35758734	0.8237135	0.70683455	0.99534404	1.0	3281	tags=40%, list=23%, signal=52%
C2	DMSO	DOX	LI_PROSTATE_CANCER_EPIGENETIC	LI_PROSTATE_CANCER_EPIGENETIC		26	0.28326502	0.82303196	0.73288816	0.9961474	1.0	1846	tags=19%, list=13%, signal=22%
C2	DMSO	DOX	BYSTRYKH_HEMATOPOIESIS_STEM_CELL_SCP2_QTL_TRANS	BYSTRYKH_HEMATOPOIESIS_STEM_CELL_SCP2_QTL_TRANS		18	0.3099053	0.82280153	0.7063903	0.9960665	1.0	1500	tags=22%, list=10%, signal=25%
C2	DMSO	DOX	KEGG_PROTEASOME	KEGG_PROTEASOME		40	0.2606399	0.82278216	0.7470489	0.9955488	1.0	6219	tags=52%, list=43%, signal=92%
C2	DMSO	DOX	DER_IFN_BETA_RESPONSE_UP	DER_IFN_BETA_RESPONSE_UP		89	0.22300123	0.82228595	0.8416928	0.9960077	1.0	3314	tags=28%, list=23%, signal=36%
C2	DMSO	DOX	ELLWOOD_MYC_TARGETS_UP	ELLWOOD_MYC_TARGETS_UP		12	0.33959928	0.8218198	0.7145488	0.99638456	1.0	4156	tags=58%, list=29%, signal=82%
C2	DMSO	DOX	CHEBOTAEV_GR_TARGETS_UP	CHEBOTAEV_GR_TARGETS_UP		61	0.24006745	0.8206136	0.815534	0.998231	1.0	1556	tags=15%, list=11%, signal=16%
C2	DMSO	DOX	YAO_HOXA10_TARGETS_VIA_PROGESTERONE_DN	YAO_HOXA10_TARGETS_VIA_PROGESTERONE_DN		15	0.31821278	0.8203095	0.7217538	0.99824095	1.0	2605	tags=33%, list=18%, signal=41%
C2	DMSO	DOX	MATTHEWS_AP1_TARGETS	MATTHEWS_AP1_TARGETS		15	0.3245738	0.8202989	0.73655915	0.99770314	1.0	1575	tags=20%, list=11%, signal=22%
C2	DMSO	DOX	HALMOS_CEBPA_TARGETS_DN	HALMOS_CEBPA_TARGETS_DN		33	0.27322233	0.8200553	0.7469671	0.9976317	1.0	1348	tags=18%, list=9%, signal=20%
C2	DMSO	DOX	KLEIN_TARGETS_OF_BCR_ABL1_FUSION	KLEIN_TARGETS_OF_BCR_ABL1_FUSION		40	0.2562245	0.81982017	0.77435064	0.9975749	1.0	1855	tags=15%, list=13%, signal=17%
C2	DMSO	DOX	HOFMANN_MYELODYSPLASTIC_SYNDROM_RISK_DN	HOFMANN_MYELODYSPLASTIC_SYNDROM_RISK_DN		16	0.31839097	0.8195173	0.71374047	0.9975876	1.0	4208	tags=50%, list=29%, signal=71%
C2	DMSO	DOX	CHIARADONNA_NEOPLASTIC_TRANSFORMATION_CDC25_DN	CHIARADONNA_NEOPLASTIC_TRANSFORMATION_CDC25_DN		127	0.21115069	0.81887954	0.8820144	0.99830383	1.0	4051	tags=31%, list=28%, signal=42%
C2	DMSO	DOX	ZHU_CMV_ALL_UP	ZHU_CMV_ALL_UP		101	0.21724597	0.8187835	0.84375	0.9979188	1.0	4873	tags=42%, list=34%, signal=63%
C2	DMSO	DOX	LEE_DIFFERENTIATING_T_LYMPHOCYTE	LEE_DIFFERENTIATING_T_LYMPHOCYTE		147	0.20855367	0.81864035	0.8730159	0.9976512	1.0	4288	tags=35%, list=30%, signal=50%
C2	DMSO	DOX	HOFMANN_MYELODYSPLASTIC_SYNDROM_HIGH_RISK_DN	HOFMANN_MYELODYSPLASTIC_SYNDROM_HIGH_RISK_DN		14	0.3318681	0.81862944	0.7132988	0.99712056	1.0	2919	tags=29%, list=20%, signal=36%
C2	DMSO	DOX	UROSEVIC_RESPONSE_TO_IMIQUIMOD	UROSEVIC_RESPONSE_TO_IMIQUIMOD		19	0.30009085	0.8185952	0.7076649	0.9966272	1.0	3801	tags=42%, list=26%, signal=57%
C2	DMSO	DOX	KIM_RESPONSE_TO_TSA_AND_DECITABINE_DN	KIM_RESPONSE_TO_TSA_AND_DECITABINE_DN		11	0.34728295	0.81852853	0.6986817	0.99620575	1.0	285	tags=9%, list=2%, signal=9%
C2	DMSO	DOX	PID_INTEGRIN5_PATHWAY	PID_INTEGRIN5_PATHWAY		13	0.33367345	0.81626725	0.72649574	1.0	1.0	3839	tags=46%, list=27%, signal=63%
C2	DMSO	DOX	BOCHKIS_FOXA2_TARGETS	BOCHKIS_FOXA2_TARGETS		344	0.18962303	0.81575865	0.9576159	1.0	1.0	4073	tags=30%, list=28%, signal=41%
C2	DMSO	DOX	MARSHALL_VIRAL_INFECTION_RESPONSE_DN	MARSHALL_VIRAL_INFECTION_RESPONSE_DN		23	0.28613013	0.8157108	0.7416667	1.0	1.0	3098	tags=39%, list=22%, signal=50%
C2	DMSO	DOX	ZEMBUTSU_SENSITIVITY_TO_VINCRISTINE	ZEMBUTSU_SENSITIVITY_TO_VINCRISTINE		16	0.31240126	0.8151234	0.7447183	1.0	1.0	2105	tags=25%, list=15%, signal=29%
C2	DMSO	DOX	REACTOME_THROMBOXANE_SIGNALLING_THROUGH_TP_RECEPTOR	REACTOME_THROMBOXANE_SIGNALLING_THROUGH_TP_RECEPTOR		15	0.3185929	0.81428164	0.73920554	1.0	1.0	5700	tags=60%, list=40%, signal=99%
C2	DMSO	DOX	EPPERT_HSC_R	EPPERT_HSC_R		86	0.22034475	0.81410795	0.8470948	1.0	1.0	3030	tags=24%, list=21%, signal=31%
C2	DMSO	DOX	BYSTRYKH_HEMATOPOIESIS_STEM_CELL_AND_BRAIN_QTL_CIS	BYSTRYKH_HEMATOPOIESIS_STEM_CELL_AND_BRAIN_QTL_CIS		51	0.24481755	0.8138782	0.8108974	1.0	1.0	3637	tags=29%, list=25%, signal=39%
C2	DMSO	DOX	BARRIER_CANCER_RELAPSE_NORMAL_SAMPLE_DN	BARRIER_CANCER_RELAPSE_NORMAL_SAMPLE_DN		23	0.29162157	0.8133791	0.74310344	1.0	1.0	3389	tags=35%, list=24%, signal=45%
C2	DMSO	DOX	CHIARADONNA_NEOPLASTIC_TRANSFORMATION_KRAS_CDC25_DN	CHIARADONNA_NEOPLASTIC_TRANSFORMATION_KRAS_CDC25_DN		43	0.25170833	0.8132417	0.7777778	1.0	1.0	3337	tags=33%, list=23%, signal=42%
C2	DMSO	DOX	STEARMAN_LUNG_CANCER_EARLY_VS_LATE_DN	STEARMAN_LUNG_CANCER_EARLY_VS_LATE_DN		50	0.24532783	0.81257695	0.80982566	1.0	1.0	3961	tags=32%, list=28%, signal=44%
C2	DMSO	DOX	TONKS_TARGETS_OF_RUNX1_RUNX1T1_FUSION_MONOCYTE_DN	TONKS_TARGETS_OF_RUNX1_RUNX1T1_FUSION_MONOCYTE_DN		38	0.2592619	0.81257665	0.7726524	1.0	1.0	3877	tags=42%, list=27%, signal=58%
C2	DMSO	DOX	KAAB_HEART_ATRIUM_VS_VENTRICLE_DN	KAAB_HEART_ATRIUM_VS_VENTRICLE_DN		202	0.19851884	0.8122219	0.92777777	1.0	1.0	3350	tags=20%, list=23%, signal=25%
C2	DMSO	DOX	NIKOLSKY_BREAST_CANCER_20Q11_AMPLICON	NIKOLSKY_BREAST_CANCER_20Q11_AMPLICON		23	0.28699327	0.8120743	0.75958186	1.0	1.0	2963	tags=30%, list=21%, signal=38%
C2	DMSO	DOX	BIOCARTA_TH1TH2_PATHWAY	BIOCARTA_TH1TH2_PATHWAY		18	0.3076116	0.81180245	0.7530435	1.0	1.0	5367	tags=44%, list=37%, signal=71%
C2	DMSO	DOX	GROSS_HYPOXIA_VIA_ELK3_AND_HIF1A_DN	GROSS_HYPOXIA_VIA_ELK3_AND_HIF1A_DN		81	0.22082548	0.81054235	0.8610662	1.0	1.0	3032	tags=25%, list=21%, signal=31%
C2	DMSO	DOX	WINTER_HYPOXIA_UP	WINTER_HYPOXIA_UP		73	0.22711694	0.8104282	0.83603895	1.0	1.0	5054	tags=40%, list=35%, signal=61%
C2	DMSO	DOX	WNT_SIGNALING	WNT_SIGNALING		71	0.23087378	0.8089237	0.8141994	1.0	1.0	2202	tags=18%, list=15%, signal=22%
C2	DMSO	DOX	MYLLYKANGAS_AMPLIFICATION_HOT_SPOT_8	MYLLYKANGAS_AMPLIFICATION_HOT_SPOT_8		10	0.35653102	0.80885696	0.7192029	1.0	1.0	4059	tags=50%, list=28%, signal=70%
C2	DMSO	DOX	SIG_CD40PATHWAYMAP	SIG_CD40PATHWAYMAP		29	0.26823124	0.8088404	0.7558528	1.0	1.0	2437	tags=24%, list=17%, signal=29%
C2	DMSO	DOX	HOSHIDA_LIVER_CANCER_SUBCLASS_S1	HOSHIDA_LIVER_CANCER_SUBCLASS_S1		194	0.19979857	0.8082982	0.9142462	1.0	1.0	1901	tags=12%, list=13%, signal=14%
C2	DMSO	DOX	REACTOME_STEROID_HORMONES	REACTOME_STEROID_HORMONES		24	0.28071755	0.8078391	0.7508591	1.0	1.0	5	tags=4%, list=0%, signal=4%
C2	DMSO	DOX	REACTOME_METAL_ION_SLC_TRANSPORTERS	REACTOME_METAL_ION_SLC_TRANSPORTERS		21	0.2932065	0.8068376	0.7293907	1.0	1.0	2175	tags=24%, list=15%, signal=28%
C2	DMSO	DOX	MORI_EMU_MYC_LYMPHOMA_BY_ONSET_TIME_UP	MORI_EMU_MYC_LYMPHOMA_BY_ONSET_TIME_UP		88	0.22007562	0.8067638	0.8385093	1.0	1.0	2931	tags=24%, list=20%, signal=30%
C2	DMSO	DOX	REACTOME_PURINE_METABOLISM	REACTOME_PURINE_METABOLISM		26	0.27617827	0.8064219	0.7679181	1.0	1.0	3663	tags=35%, list=26%, signal=46%
C2	DMSO	DOX	MELLMAN_TUT1_TARGETS_DN	MELLMAN_TUT1_TARGETS_DN		37	0.2544699	0.8062361	0.78571427	1.0	1.0	3760	tags=35%, list=26%, signal=47%
C2	DMSO	DOX	ZHU_CMV_24_HR_UP	ZHU_CMV_24_HR_UP		80	0.22198899	0.8057642	0.8301587	1.0	1.0	4873	tags=41%, list=34%, signal=62%
C2	DMSO	DOX	DACOSTA_UV_RESPONSE_VIA_ERCC3_TTD_UP	DACOSTA_UV_RESPONSE_VIA_ERCC3_TTD_UP		46	0.24543123	0.8057136	0.78756475	1.0	1.0	3254	tags=24%, list=23%, signal=31%
C2	DMSO	DOX	CHIARADONNA_NEOPLASTIC_TRANSFORMATION_CDC25_UP	CHIARADONNA_NEOPLASTIC_TRANSFORMATION_CDC25_UP		94	0.2155887	0.80535215	0.870229	1.0	1.0	2892	tags=24%, list=20%, signal=30%
C2	DMSO	DOX	REACTOME_CELL_DEATH_SIGNALLING_VIA_NRAGE_NRIF_AND_NADE	REACTOME_CELL_DEATH_SIGNALLING_VIA_NRAGE_NRIF_AND_NADE		48	0.2438108	0.80520123	0.8308943	1.0	1.0	1246	tags=13%, list=9%, signal=14%
C2	DMSO	DOX	BOYAULT_LIVER_CANCER_SUBCLASS_G12_DN	BOYAULT_LIVER_CANCER_SUBCLASS_G12_DN		10	0.34717035	0.8051726	0.72545457	1.0	1.0	2646	tags=30%, list=18%, signal=37%
C2	DMSO	DOX	REACTOME_TRAFFICKING_OF_AMPA_RECEPTORS	REACTOME_TRAFFICKING_OF_AMPA_RECEPTORS		15	0.3143088	0.80506194	0.7482759	1.0	1.0	2081	tags=20%, list=14%, signal=23%
C2	DMSO	DOX	MAHADEVAN_GIST_MORPHOLOGICAL_SWITCH	MAHADEVAN_GIST_MORPHOLOGICAL_SWITCH		12	0.3352483	0.80505675	0.72833335	1.0	1.0	320	tags=8%, list=2%, signal=9%
C2	DMSO	DOX	REACTOME_GROWTH_HORMONE_RECEPTOR_SIGNALING	REACTOME_GROWTH_HORMONE_RECEPTOR_SIGNALING		15	0.31238842	0.804852	0.7585586	1.0	1.0	3271	tags=27%, list=23%, signal=35%
C2	DMSO	DOX	REACTOME_INHIBITION_OF_INSULIN_SECRETION_BY_ADRENALINE_NORADRENALINE	REACTOME_INHIBITION_OF_INSULIN_SECRETION_BY_ADRENALINE_NORADRENALINE		17	0.3061247	0.80453366	0.7380531	1.0	1.0	2774	tags=24%, list=19%, signal=29%
C2	DMSO	DOX	VALK_AML_CLUSTER_11	VALK_AML_CLUSTER_11		30	0.2660403	0.8040318	0.76806724	1.0	1.0	2345	tags=23%, list=16%, signal=28%
C2	DMSO	DOX	MULLIGHAN_MLL_SIGNATURE_1_DN	MULLIGHAN_MLL_SIGNATURE_1_DN		173	0.20026547	0.80371255	0.92907804	1.0	1.0	3382	tags=25%, list=24%, signal=32%
C2	DMSO	DOX	WENG_POR_TARGETS_GLOBAL_UP	WENG_POR_TARGETS_GLOBAL_UP		16	0.31304947	0.80345535	0.74223036	1.0	1.0	1044	tags=13%, list=7%, signal=13%
C2	DMSO	DOX	CHIN_BREAST_CANCER_COPY_NUMBER_DN	CHIN_BREAST_CANCER_COPY_NUMBER_DN		12	0.32835045	0.80297405	0.74513274	1.0	1.0	1374	tags=17%, list=10%, signal=18%
C2	DMSO	DOX	ZEMBUTSU_SENSITIVITY_TO_FLUOROURACIL	ZEMBUTSU_SENSITIVITY_TO_FLUOROURACIL		10	0.3549729	0.80242836	0.73260075	1.0	1.0	761	tags=20%, list=5%, signal=21%
C2	DMSO	DOX	KYNG_RESPONSE_TO_H2O2_VIA_ERCC6_UP	KYNG_RESPONSE_TO_H2O2_VIA_ERCC6_UP		30	0.27023876	0.80241716	0.7922794	1.0	1.0	1840	tags=23%, list=13%, signal=27%
C2	DMSO	DOX	REACTOME_INSULIN_RECEPTOR_SIGNALLING_CASCADE	REACTOME_INSULIN_RECEPTOR_SIGNALLING_CASCADE		62	0.23150462	0.80093616	0.8519108	1.0	1.0	4429	tags=35%, list=31%, signal=51%
C2	DMSO	DOX	ZHAN_MULTIPLE_MYELOMA_CD2_DN	ZHAN_MULTIPLE_MYELOMA_CD2_DN		34	0.26153183	0.8008078	0.78756475	1.0	1.0	3663	tags=32%, list=26%, signal=43%
C2	DMSO	DOX	REACTOME_ACTIVATION_OF_BH3_ONLY_PROTEINS	REACTOME_ACTIVATION_OF_BH3_ONLY_PROTEINS		15	0.3090755	0.80065995	0.7409949	1.0	1.0	95	tags=7%, list=1%, signal=7%
C2	DMSO	DOX	AMIT_EGF_RESPONSE_20_MCF10A	AMIT_EGF_RESPONSE_20_MCF10A		12	0.33546704	0.8004105	0.73179394	1.0	1.0	4904	tags=58%, list=34%, signal=89%
C2	DMSO	DOX	REACTOME_PHASE_II_CONJUGATION	REACTOME_PHASE_II_CONJUGATION		37	0.25650507	0.80019164	0.7956449	1.0	1.0	2552	tags=22%, list=18%, signal=26%
C2	DMSO	DOX	KESHELAVA_MULTIPLE_DRUG_RESISTANCE	KESHELAVA_MULTIPLE_DRUG_RESISTANCE		64	0.22846901	0.79891753	0.8228663	1.0	1.0	2421	tags=20%, list=17%, signal=24%
C2	DMSO	DOX	KEGG_ALANINE_ASPARTATE_AND_GLUTAMATE_METABOLISM	KEGG_ALANINE_ASPARTATE_AND_GLUTAMATE_METABOLISM		24	0.28442946	0.7980836	0.7711443	1.0	1.0	5392	tags=54%, list=38%, signal=87%
C2	DMSO	DOX	RICKMAN_TUMOR_DIFFERENTIATED_WELL_VS_POORLY_UP	RICKMAN_TUMOR_DIFFERENTIATED_WELL_VS_POORLY_UP		178	0.19550596	0.79798245	0.93152636	1.0	1.0	3871	tags=31%, list=27%, signal=43%
C2	DMSO	DOX	KEGG_GLYCEROPHOSPHOLIPID_METABOLISM	KEGG_GLYCEROPHOSPHOLIPID_METABOLISM		59	0.23282094	0.7977257	0.85466033	1.0	1.0	3844	tags=36%, list=27%, signal=48%
C2	DMSO	DOX	APPIERTO_RESPONSE_TO_FENRETINIDE_UP	APPIERTO_RESPONSE_TO_FENRETINIDE_UP		32	0.25989372	0.7977041	0.7641997	1.0	1.0	4077	tags=41%, list=28%, signal=57%
C2	DMSO	DOX	BILANGES_RAPAMYCIN_SENSITIVE_VIA_TSC1_AND_TSC2	BILANGES_RAPAMYCIN_SENSITIVE_VIA_TSC1_AND_TSC2		59	0.23545103	0.79754233	0.8208955	1.0	1.0	5340	tags=46%, list=37%, signal=73%
C2	DMSO	DOX	WELCH_GATA1_TARGETS	WELCH_GATA1_TARGETS		19	0.30129707	0.79700387	0.7619048	1.0	1.0	4304	tags=42%, list=30%, signal=60%
C2	DMSO	DOX	APRELIKOVA_BRCA1_TARGETS	APRELIKOVA_BRCA1_TARGETS		44	0.24984667	0.7966516	0.84184515	1.0	1.0	2282	tags=18%, list=16%, signal=22%
C2	DMSO	DOX	OSMAN_BLADDER_CANCER_DN	OSMAN_BLADDER_CANCER_DN		288	0.18857138	0.79661924	0.96587926	1.0	1.0	4502	tags=32%, list=31%, signal=46%
C2	DMSO	DOX	KEGG_INOSITOL_PHOSPHATE_METABOLISM	KEGG_INOSITOL_PHOSPHATE_METABOLISM		40	0.25302956	0.79608333	0.8187809	1.0	1.0	3502	tags=23%, list=24%, signal=30%
C2	DMSO	DOX	GUTIERREZ_WALDENSTROEMS_MACROGLOBULINEMIA_2	GUTIERREZ_WALDENSTROEMS_MACROGLOBULINEMIA_2		11	0.3379841	0.79527044	0.7293907	1.0	1.0	1855	tags=27%, list=13%, signal=31%
C2	DMSO	DOX	REACTOME_GABA_RECEPTOR_ACTIVATION	REACTOME_GABA_RECEPTOR_ACTIVATION		32	0.26359266	0.79509515	0.82160395	1.0	1.0	2872	tags=25%, list=20%, signal=31%
C2	DMSO	DOX	SHEDDEN_LUNG_CANCER_GOOD_SURVIVAL_A5	SHEDDEN_LUNG_CANCER_GOOD_SURVIVAL_A5		49	0.23735444	0.7944151	0.83766234	1.0	1.0	1128	tags=10%, list=8%, signal=11%
C2	DMSO	DOX	DACOSTA_UV_RESPONSE_VIA_ERCC3_COMMON_UP	DACOSTA_UV_RESPONSE_VIA_ERCC3_COMMON_UP		50	0.24179266	0.79284674	0.8474026	1.0	1.0	2452	tags=22%, list=17%, signal=26%
C2	DMSO	DOX	REACTOME_FORMATION_OF_ATP_BY_CHEMIOSMOTIC_COUPLING	REACTOME_FORMATION_OF_ATP_BY_CHEMIOSMOTIC_COUPLING		12	0.32763907	0.7922829	0.71270716	1.0	1.0	9654	tags=100%, list=67%, signal=305%
C2	DMSO	DOX	FIGUEROA_AML_METHYLATION_CLUSTER_7_UP	FIGUEROA_AML_METHYLATION_CLUSTER_7_UP		70	0.22579856	0.7919993	0.8566828	1.0	1.0	807	tags=10%, list=6%, signal=11%
C2	DMSO	DOX	LIANG_SILENCED_BY_METHYLATION_2	LIANG_SILENCED_BY_METHYLATION_2		40	0.2488727	0.791974	0.8066667	1.0	1.0	3522	tags=28%, list=25%, signal=36%
C2	DMSO	DOX	SMID_BREAST_CANCER_RELAPSE_IN_BRAIN_UP	SMID_BREAST_CANCER_RELAPSE_IN_BRAIN_UP		34	0.25648174	0.79158574	0.81313133	1.0	1.0	2016	tags=21%, list=14%, signal=24%
C2	DMSO	DOX	LEE_TARGETS_OF_PTCH1_AND_SUFU_UP	LEE_TARGETS_OF_PTCH1_AND_SUFU_UP		36	0.2527156	0.7913893	0.81361425	1.0	1.0	3990	tags=39%, list=28%, signal=54%
C2	DMSO	DOX	HUANG_FOXA2_TARGETS_DN	HUANG_FOXA2_TARGETS_DN		30	0.26174536	0.7908651	0.79616725	1.0	1.0	2298	tags=23%, list=16%, signal=28%
C2	DMSO	DOX	BENPORATH_MYC_MAX_TARGETS	BENPORATH_MYC_MAX_TARGETS		621	0.17545785	0.7900618	0.99760765	1.0	1.0	3537	tags=22%, list=25%, signal=28%
C2	DMSO	DOX	REACTOME_PPARA_ACTIVATES_GENE_EXPRESSION	REACTOME_PPARA_ACTIVATES_GENE_EXPRESSION		91	0.21658668	0.78950834	0.87116563	1.0	1.0	4079	tags=31%, list=28%, signal=43%
C2	DMSO	DOX	PID_RET_PATHWAY	PID_RET_PATHWAY		31	0.26429516	0.7888643	0.8082192	1.0	1.0	3087	tags=29%, list=22%, signal=37%
C2	DMSO	DOX	REACTOME_SIGNALLING_TO_ERKS	REACTOME_SIGNALLING_TO_ERKS		27	0.27553105	0.7881242	0.7847682	1.0	1.0	658	tags=7%, list=5%, signal=8%
C2	DMSO	DOX	MA_PITUITARY_FETAL_VS_ADULT_DN	MA_PITUITARY_FETAL_VS_ADULT_DN		13	0.31547675	0.7881224	0.75555557	1.0	1.0	3110	tags=31%, list=22%, signal=39%
C2	DMSO	DOX	TAKEDA_TARGETS_OF_NUP98_HOXA9_FUSION_8D_DN	TAKEDA_TARGETS_OF_NUP98_HOXA9_FUSION_8D_DN		161	0.19958767	0.7880254	0.9227468	1.0	1.0	2120	tags=13%, list=15%, signal=15%
C2	DMSO	DOX	KEGG_BETA_ALANINE_METABOLISM	KEGG_BETA_ALANINE_METABOLISM		17	0.30373633	0.78770417	0.7736185	1.0	1.0	3121	tags=29%, list=22%, signal=38%
C2	DMSO	DOX	ABBUD_LIF_SIGNALING_1_UP	ABBUD_LIF_SIGNALING_1_UP		37	0.2521191	0.78769124	0.8122867	1.0	1.0	2681	tags=24%, list=19%, signal=30%
C2	DMSO	DOX	LOPEZ_TRANSLATION_VIA_FN1_SIGNALING	LOPEZ_TRANSLATION_VIA_FN1_SIGNALING		30	0.26334986	0.78758985	0.8029801	1.0	1.0	724	tags=7%, list=5%, signal=7%
C2	DMSO	DOX	BIOCARTA_RARRXR_PATHWAY	BIOCARTA_RARRXR_PATHWAY		12	0.33038634	0.7868239	0.75751877	1.0	1.0	434	tags=8%, list=3%, signal=9%
C2	DMSO	DOX	HOLLEMAN_PREDNISOLONE_RESISTANCE_B_ALL_UP	HOLLEMAN_PREDNISOLONE_RESISTANCE_B_ALL_UP		20	0.28805462	0.7860465	0.7643885	1.0	1.0	1857	tags=15%, list=13%, signal=17%
C2	DMSO	DOX	ZIRN_TRETINOIN_RESPONSE_UP	ZIRN_TRETINOIN_RESPONSE_UP		14	0.31618676	0.78596586	0.7642981	1.0	1.0	3459	tags=36%, list=24%, signal=47%
C2	DMSO	DOX	REACTOME_RNA_POL_III_TRANSCRIPTION_INITIATION_FROM_TYPE_3_PROMOTER	REACTOME_RNA_POL_III_TRANSCRIPTION_INITIATION_FROM_TYPE_3_PROMOTER		25	0.27457508	0.7854972	0.7661431	1.0	1.0	4107	tags=48%, list=29%, signal=67%
C2	DMSO	DOX	REACTOME_DESTABILIZATION_OF_MRNA_BY_AUF1_HNRNP_D0	REACTOME_DESTABILIZATION_OF_MRNA_BY_AUF1_HNRNP_D0		44	0.23778383	0.7850272	0.8236196	1.0	1.0	6082	tags=50%, list=42%, signal=86%
C2	DMSO	DOX	REACTOME_METABOLISM_OF_STEROID_HORMONES_AND_VITAMINS_A_AND_D	REACTOME_METABOLISM_OF_STEROID_HORMONES_AND_VITAMINS_A_AND_D		29	0.2615504	0.7849256	0.8102564	1.0	1.0	5	tags=3%, list=0%, signal=3%
C2	DMSO	DOX	HEDENFALK_BREAST_CANCER_BRCA1_VS_BRCA2	HEDENFALK_BREAST_CANCER_BRCA1_VS_BRCA2		134	0.20161709	0.7847698	0.9257058	1.0	1.0	3304	tags=20%, list=23%, signal=26%
C2	DMSO	DOX	DAIRKEE_CANCER_PRONE_RESPONSE_BPA	DAIRKEE_CANCER_PRONE_RESPONSE_BPA		41	0.24565345	0.78393126	0.839404	1.0	1.0	3712	tags=29%, list=26%, signal=39%
C2	DMSO	DOX	REACTOME_FATTY_ACID_TRIACYLGLYCEROL_AND_KETONE_BODY_METABOLISM	REACTOME_FATTY_ACID_TRIACYLGLYCEROL_AND_KETONE_BODY_METABOLISM		139	0.20291092	0.78296655	0.9254386	1.0	1.0	3201	tags=21%, list=22%, signal=27%
C2	DMSO	DOX	GROSS_HYPOXIA_VIA_ELK3_ONLY_UP	GROSS_HYPOXIA_VIA_ELK3_ONLY_UP		30	0.26061392	0.7823313	0.8134715	1.0	1.0	1326	tags=13%, list=9%, signal=15%
C2	DMSO	DOX	AMIT_EGF_RESPONSE_240_MCF10A	AMIT_EGF_RESPONSE_240_MCF10A		16	0.30088305	0.7822865	0.76567656	1.0	1.0	606	tags=13%, list=4%, signal=13%
C2	DMSO	DOX	REACTOME_METABOLISM_OF_AMINO_ACIDS_AND_DERIVATIVES	REACTOME_METABOLISM_OF_AMINO_ACIDS_AND_DERIVATIVES		169	0.19633044	0.7815088	0.9436416	1.0	1.0	3283	tags=22%, list=23%, signal=28%
C2	DMSO	DOX	NOUZOVA_METHYLATED_IN_APL	NOUZOVA_METHYLATED_IN_APL		48	0.23447889	0.7803162	0.8606159	1.0	1.0	1797	tags=19%, list=13%, signal=21%
C2	DMSO	DOX	WHITEHURST_PACLITAXEL_SENSITIVITY	WHITEHURST_PACLITAXEL_SENSITIVITY		29	0.26569083	0.77921504	0.82838285	1.0	1.0	1397	tags=14%, list=10%, signal=15%
C2	DMSO	DOX	WESTON_VEGFA_TARGETS	WESTON_VEGFA_TARGETS		88	0.21267399	0.7785385	0.8984127	1.0	1.0	2837	tags=20%, list=20%, signal=25%
C2	DMSO	DOX	REACTOME_CIRCADIAN_REPRESSION_OF_EXPRESSION_BY_REV_ERBA	REACTOME_CIRCADIAN_REPRESSION_OF_EXPRESSION_BY_REV_ERBA		17	0.29377773	0.7783976	0.7631103	1.0	1.0	4079	tags=47%, list=28%, signal=66%
C2	DMSO	DOX	NOJIMA_SFRP2_TARGETS_DN	NOJIMA_SFRP2_TARGETS_DN		23	0.27587503	0.778236	0.78929186	1.0	1.0	3625	tags=22%, list=25%, signal=29%
C2	DMSO	DOX	YAMASHITA_LIVER_CANCER_WITH_EPCAM_UP	YAMASHITA_LIVER_CANCER_WITH_EPCAM_UP		45	0.23798881	0.77772313	0.83855027	1.0	1.0	5047	tags=49%, list=35%, signal=75%
C2	DMSO	DOX	REACTOME_EFFECTS_OF_PIP2_HYDROLYSIS	REACTOME_EFFECTS_OF_PIP2_HYDROLYSIS		14	0.30967394	0.77750295	0.78731346	1.0	1.0	2922	tags=50%, list=20%, signal=63%
C2	DMSO	DOX	BIOCARTA_UCALPAIN_PATHWAY	BIOCARTA_UCALPAIN_PATHWAY		13	0.31449273	0.77724814	0.77935946	1.0	1.0	622	tags=8%, list=4%, signal=8%
C2	DMSO	DOX	FRASOR_RESPONSE_TO_ESTRADIOL_UP	FRASOR_RESPONSE_TO_ESTRADIOL_UP		31	0.25982282	0.77651566	0.7971246	1.0	1.0	2315	tags=29%, list=16%, signal=35%
C2	DMSO	DOX	HUPER_BREAST_BASAL_VS_LUMINAL_UP	HUPER_BREAST_BASAL_VS_LUMINAL_UP		38	0.24842317	0.7763977	0.8224	1.0	1.0	2282	tags=18%, list=16%, signal=22%
C2	DMSO	DOX	RAMPON_ENRICHED_LEARNING_ENVIRONMENT_LATE_UP	RAMPON_ENRICHED_LEARNING_ENVIRONMENT_LATE_UP		19	0.28715032	0.7762649	0.7960993	1.0	1.0	3955	tags=32%, list=28%, signal=44%
C2	DMSO	DOX	SAKAI_TUMOR_INFILTRATING_MONOCYTES_UP	SAKAI_TUMOR_INFILTRATING_MONOCYTES_UP		19	0.29109696	0.7760853	0.8044218	1.0	1.0	868	tags=11%, list=6%, signal=11%
C2	DMSO	DOX	BIOCARTA_IL12_PATHWAY	BIOCARTA_IL12_PATHWAY		16	0.29878643	0.77549154	0.7892857	1.0	1.0	1850	tags=19%, list=13%, signal=22%
C2	DMSO	DOX	BOYLAN_MULTIPLE_MYELOMA_C_CLUSTER_UP	BOYLAN_MULTIPLE_MYELOMA_C_CLUSTER_UP		33	0.25073814	0.77365667	0.8603066	1.0	1.0	3771	tags=36%, list=26%, signal=49%
C2	DMSO	DOX	MCCLUNG_COCAINE_REWARD_5D	MCCLUNG_COCAINE_REWARD_5D		60	0.22633941	0.77351695	0.85882354	1.0	1.0	4298	tags=32%, list=30%, signal=45%
C2	DMSO	DOX	KEGG_ASTHMA	KEGG_ASTHMA		23	0.2743961	0.77320796	0.82247555	1.0	1.0	3655	tags=26%, list=25%, signal=35%
C2	DMSO	DOX	MOHANKUMAR_TLX1_TARGETS_UP	MOHANKUMAR_TLX1_TARGETS_UP		306	0.18151705	0.77273804	0.98541117	1.0	1.0	2507	tags=15%, list=17%, signal=18%
C2	DMSO	DOX	HOLLEMAN_VINCRISTINE_RESISTANCE_B_ALL_DN	HOLLEMAN_VINCRISTINE_RESISTANCE_B_ALL_DN		15	0.304928	0.77266395	0.78649634	1.0	1.0	1687	tags=13%, list=12%, signal=15%
C2	DMSO	DOX	MA_MYELOID_DIFFERENTIATION_UP	MA_MYELOID_DIFFERENTIATION_UP		30	0.25689203	0.77241135	0.8427562	1.0	1.0	5069	tags=47%, list=35%, signal=72%
C2	DMSO	DOX	LANG_MYB_FAMILY_TARGETS	LANG_MYB_FAMILY_TARGETS		25	0.26415727	0.771973	0.81666666	1.0	1.0	2351	tags=20%, list=16%, signal=24%
C2	DMSO	DOX	KEGG_HYPERTROPHIC_CARDIOMYOPATHY_HCM	KEGG_HYPERTROPHIC_CARDIOMYOPATHY_HCM		48	0.23467204	0.7715346	0.8456486	1.0	1.0	805	tags=10%, list=6%, signal=11%
C2	DMSO	DOX	REACTOME_MRNA_DECAY_BY_5_TO_3_EXORIBONUCLEASE	REACTOME_MRNA_DECAY_BY_5_TO_3_EXORIBONUCLEASE		14	0.30790704	0.77139574	0.7744755	1.0	1.0	2613	tags=29%, list=18%, signal=35%
C2	DMSO	DOX	JIANG_AGING_HYPOTHALAMUS_UP	JIANG_AGING_HYPOTHALAMUS_UP		43	0.23629868	0.77106744	0.8464107	1.0	1.0	5312	tags=42%, list=37%, signal=66%
C2	DMSO	DOX	KERLEY_RESPONSE_TO_CISPLATIN_UP	KERLEY_RESPONSE_TO_CISPLATIN_UP		34	0.25145742	0.7708932	0.8333333	1.0	1.0	2407	tags=24%, list=17%, signal=28%
C2	DMSO	DOX	STAEGE_EWING_FAMILY_TUMOR	STAEGE_EWING_FAMILY_TUMOR		26	0.26574552	0.77063286	0.8136531	1.0	1.0	1829	tags=19%, list=13%, signal=22%
C2	DMSO	DOX	REACTOME_REVERSIBLE_HYDRATION_OF_CARBON_DIOXIDE	REACTOME_REVERSIBLE_HYDRATION_OF_CARBON_DIOXIDE		11	0.32953542	0.77015686	0.7769911	1.0	1.0	1485	tags=27%, list=10%, signal=30%
C2	DMSO	DOX	MATZUK_MALE_REPRODUCTION_SERTOLI	MATZUK_MALE_REPRODUCTION_SERTOLI		24	0.2692849	0.7699872	0.8151986	1.0	1.0	4235	tags=50%, list=30%, signal=71%
C2	DMSO	DOX	REACTOME_DEVELOPMENTAL_BIOLOGY	REACTOME_DEVELOPMENTAL_BIOLOGY		253	0.18363838	0.7692739	0.9806094	1.0	1.0	2352	tags=15%, list=16%, signal=18%
C2	DMSO	DOX	ABBUD_LIF_SIGNALING_1_DN	ABBUD_LIF_SIGNALING_1_DN		22	0.2728473	0.76835966	0.7939189	1.0	1.0	485	tags=9%, list=3%, signal=9%
C2	DMSO	DOX	DORN_ADENOVIRUS_INFECTION_12HR_DN	DORN_ADENOVIRUS_INFECTION_12HR_DN		27	0.26738086	0.76820236	0.8295652	1.0	1.0	3623	tags=30%, list=25%, signal=40%
C2	DMSO	DOX	WONG_MITOCHONDRIA_GENE_MODULE	WONG_MITOCHONDRIA_GENE_MODULE		196	0.18884961	0.7680482	0.97304964	1.0	1.0	4625	tags=32%, list=32%, signal=46%
C2	DMSO	DOX	BIOCARTA_IL1R_PATHWAY	BIOCARTA_IL1R_PATHWAY		30	0.25613073	0.7678279	0.8265802	1.0	1.0	1828	tags=20%, list=13%, signal=23%
C2	DMSO	DOX	BIOCARTA_TOLL_PATHWAY	BIOCARTA_TOLL_PATHWAY		26	0.2590595	0.7670234	0.83778965	1.0	1.0	3267	tags=27%, list=23%, signal=35%
C2	DMSO	DOX	PID_PI3K_PLC_TRK_PATHWAY	PID_PI3K_PLC_TRK_PATHWAY		28	0.25952613	0.76686877	0.8333333	1.0	1.0	3087	tags=25%, list=22%, signal=32%
C2	DMSO	DOX	MULLIGAN_NTF3_SIGNALING_VIA_INSR_AND_IGF1R_DN	MULLIGAN_NTF3_SIGNALING_VIA_INSR_AND_IGF1R_DN		11	0.3276738	0.76559305	0.7891037	1.0	1.0	2456	tags=27%, list=17%, signal=33%
C2	DMSO	DOX	CHEN_HOXA5_TARGETS_9HR_DN	CHEN_HOXA5_TARGETS_9HR_DN		28	0.26493436	0.76543236	0.8215488	1.0	1.0	1459	tags=14%, list=10%, signal=16%
C2	DMSO	DOX	GAUSSMANN_MLL_AF4_FUSION_TARGETS_G_DN	GAUSSMANN_MLL_AF4_FUSION_TARGETS_G_DN		21	0.27879444	0.76448894	0.82922536	1.0	1.0	2348	tags=29%, list=16%, signal=34%
C2	DMSO	DOX	LEE_AGING_MUSCLE_DN	LEE_AGING_MUSCLE_DN		34	0.25160968	0.763488	0.8473684	1.0	1.0	4182	tags=38%, list=29%, signal=54%
C2	DMSO	DOX	KAPOSI_LIVER_CANCER_MET_UP	KAPOSI_LIVER_CANCER_MET_UP		12	0.31746385	0.76312286	0.765324	1.0	1.0	3884	tags=33%, list=27%, signal=46%
C2	DMSO	DOX	GRADE_COLON_CANCER_DN	GRADE_COLON_CANCER_DN		29	0.2582572	0.7628019	0.84310347	1.0	1.0	2361	tags=21%, list=16%, signal=25%
C2	DMSO	DOX	REACTOME_REGULATION_OF_INSULIN_SECRETION_BY_GLUCAGON_LIKE_PEPTIDE1	REACTOME_REGULATION_OF_INSULIN_SECRETION_BY_GLUCAGON_LIKE_PEPTIDE1		25	0.2652129	0.76198995	0.8093525	1.0	1.0	531	tags=8%, list=4%, signal=8%
C2	DMSO	DOX	ULE_SPLICING_VIA_NOVA2	ULE_SPLICING_VIA_NOVA2		30	0.25462583	0.76157546	0.84349257	1.0	1.0	3426	tags=33%, list=24%, signal=44%
C2	DMSO	DOX	GINESTIER_BREAST_CANCER_20Q13_AMPLIFICATION_UP	GINESTIER_BREAST_CANCER_20Q13_AMPLIFICATION_UP		93	0.20716323	0.7613036	0.9262048	1.0	1.0	1840	tags=16%, list=13%, signal=18%
C2	DMSO	DOX	KEGG_PORPHYRIN_AND_CHLOROPHYLL_METABOLISM	KEGG_PORPHYRIN_AND_CHLOROPHYLL_METABOLISM		23	0.2662714	0.7609905	0.81560284	1.0	1.0	4078	tags=39%, list=28%, signal=55%
C2	DMSO	DOX	BIOCARTA_PML_PATHWAY	BIOCARTA_PML_PATHWAY		17	0.2886677	0.76076937	0.8227612	1.0	1.0	3339	tags=29%, list=23%, signal=38%
C2	DMSO	DOX	GHO_ATF5_TARGETS_UP	GHO_ATF5_TARGETS_UP		10	0.3385187	0.76053375	0.797891	1.0	1.0	144	tags=10%, list=1%, signal=10%
C2	DMSO	DOX	BIOCARTA_MAPK_PATHWAY	BIOCARTA_MAPK_PATHWAY		61	0.21752027	0.7600452	0.90047395	1.0	1.0	1974	tags=15%, list=14%, signal=17%
C2	DMSO	DOX	REACTOME_NCAM1_INTERACTIONS	REACTOME_NCAM1_INTERACTIONS		21	0.27435392	0.7593476	0.8052174	1.0	1.0	2247	tags=24%, list=16%, signal=28%
C2	DMSO	DOX	ROESSLER_LIVER_CANCER_METASTASIS_UP	ROESSLER_LIVER_CANCER_METASTASIS_UP		82	0.20930119	0.7592155	0.9200627	1.0	1.0	1474	tags=11%, list=10%, signal=12%
C2	DMSO	DOX	PID_IL12_STAT4_PATHWAY	PID_IL12_STAT4_PATHWAY		28	0.2536989	0.75836533	0.8289037	1.0	1.0	3165	tags=25%, list=22%, signal=32%
C2	DMSO	DOX	PID_IL12_2PATHWAY	PID_IL12_2PATHWAY		50	0.22585414	0.75815403	0.88245034	1.0	1.0	1974	tags=14%, list=14%, signal=16%
C2	DMSO	DOX	TIEN_INTESTINE_PROBIOTICS_24HR_DN	TIEN_INTESTINE_PROBIOTICS_24HR_DN		179	0.18738167	0.7564744	0.9769784	1.0	1.0	3830	tags=26%, list=27%, signal=35%
C2	DMSO	DOX	REACTOME_FATTY_ACYL_COA_BIOSYNTHESIS	REACTOME_FATTY_ACYL_COA_BIOSYNTHESIS		15	0.29873613	0.75645286	0.79065746	1.0	1.0	1986	tags=20%, list=14%, signal=23%
C2	DMSO	DOX	AGUIRRE_PANCREATIC_CANCER_COPY_NUMBER_UP	AGUIRRE_PANCREATIC_CANCER_COPY_NUMBER_UP		227	0.18342774	0.75624216	0.9893758	1.0	1.0	2977	tags=17%, list=21%, signal=21%
C2	DMSO	DOX	SCHLESINGER_H3K27ME3_IN_NORMAL_AND_METHYLATED_IN_CANCER	SCHLESINGER_H3K27ME3_IN_NORMAL_AND_METHYLATED_IN_CANCER		17	0.28952363	0.75601375	0.8238434	1.0	1.0	805	tags=12%, list=6%, signal=12%
C2	DMSO	DOX	REACTOME_SIGNALING_BY_NOTCH1	REACTOME_SIGNALING_BY_NOTCH1		49	0.22748345	0.7558527	0.8962848	1.0	1.0	3386	tags=24%, list=24%, signal=32%
C2	DMSO	DOX	BIOCARTA_ERK5_PATHWAY	BIOCARTA_ERK5_PATHWAY		15	0.2968875	0.755616	0.8053097	1.0	1.0	88	tags=7%, list=1%, signal=7%
C2	DMSO	DOX	YAUCH_HEDGEHOG_SIGNALING_PARACRINE_DN	YAUCH_HEDGEHOG_SIGNALING_PARACRINE_DN		195	0.18371934	0.7555692	0.97931033	1.0	1.0	3624	tags=26%, list=25%, signal=34%
C2	DMSO	DOX	PID_ATF2_PATHWAY	PID_ATF2_PATHWAY		50	0.22443768	0.755378	0.8809107	1.0	1.0	1974	tags=18%, list=14%, signal=21%
C2	DMSO	DOX	KORKOLA_YOLK_SAC_TUMOR	KORKOLA_YOLK_SAC_TUMOR		44	0.23211293	0.75535935	0.89344263	1.0	1.0	2712	tags=27%, list=19%, signal=34%
C2	DMSO	DOX	IIZUKA_LIVER_CANCER_PROGRESSION_G1_G2_DN	IIZUKA_LIVER_CANCER_PROGRESSION_G1_G2_DN		21	0.27431354	0.7544563	0.8324958	1.0	1.0	5267	tags=52%, list=37%, signal=83%
C2	DMSO	DOX	JIANG_AGING_CEREBRAL_CORTEX_UP	JIANG_AGING_CEREBRAL_CORTEX_UP		29	0.25369704	0.7537874	0.8372093	1.0	1.0	2924	tags=28%, list=20%, signal=35%
C2	DMSO	DOX	REACTOME_GLUTAMATE_NEUROTRANSMITTER_RELEASE_CYCLE	REACTOME_GLUTAMATE_NEUROTRANSMITTER_RELEASE_CYCLE		10	0.33131075	0.7534075	0.77737224	1.0	1.0	1870	tags=20%, list=13%, signal=23%
C2	DMSO	DOX	LOPES_METHYLATED_IN_COLON_CANCER_DN	LOPES_METHYLATED_IN_COLON_CANCER_DN		21	0.27285448	0.75319016	0.81632656	1.0	1.0	4282	tags=38%, list=30%, signal=54%
[truncated: 2,899 more rows]

## Sheet: DMSO_vs_JQ1
Gene Set Database	Condition 1	Condition 2	NAME	GS<br> follow link to MSigDB	GS DETAILS	SIZE	ES	NES	NOM p-val	FDR q-val	FWER p-val	RANK AT MAX	LEADING EDGE
H	DMSO	JQ1	HALLMARK_MYOGENESIS	HALLMARK_MYOGENESIS	Details ...	154	0.4333207	1.5752698	0.0	0.044419657	0.13	1633	tags=22%, list=11%, signal=25%
H	DMSO	JQ1	HALLMARK_KRAS_SIGNALING_DN	HALLMARK_KRAS_SIGNALING_DN	Details ...	148	0.3606672	1.306121	0.05710814	0.3964595	0.927	3002	tags=29%, list=21%, signal=36%
H	DMSO	JQ1	HALLMARK_EPITHELIAL_MESENCHYMAL_TRANSITION	HALLMARK_EPITHELIAL_MESENCHYMAL_TRANSITION	Details ...	153	0.3419328	1.2432884	0.07450524	0.45408502	0.988	1624	tags=16%, list=11%, signal=18%
H	DMSO	JQ1	HALLMARK_IL6_JAK_STAT3_SIGNALING	HALLMARK_IL6_JAK_STAT3_SIGNALING	Details ...	80	0.36517587	1.2155509	0.15066667	0.42262855	0.996	2852	tags=26%, list=20%, signal=33%
H	DMSO	JQ1	HALLMARK_APICAL_SURFACE	HALLMARK_APICAL_SURFACE	Details ...	32	0.41597396	1.2008424	0.21641791	0.3729747	0.999	2042	tags=31%, list=14%, signal=36%
H	DMSO	JQ1	HALLMARK_COAGULATION	HALLMARK_COAGULATION	Details ...	118	0.31496173	1.1121675	0.27951807	0.56897163	1.0	2829	tags=25%, list=20%, signal=30%
H	DMSO	JQ1	HALLMARK_ESTROGEN_RESPONSE_EARLY	HALLMARK_ESTROGEN_RESPONSE_EARLY	Details ...	167	0.28608516	1.0529228	0.352657	0.67640954	1.0	2042	tags=22%, list=14%, signal=25%
H	DMSO	JQ1	HALLMARK_APICAL_JUNCTION	HALLMARK_APICAL_JUNCTION	Details ...	135	0.2852314	1.0210993	0.42340168	0.69301474	1.0	2042	tags=19%, list=14%, signal=22%
H	DMSO	JQ1	HALLMARK_HEDGEHOG_SIGNALING	HALLMARK_HEDGEHOG_SIGNALING	Details ...	26	0.3643883	0.99904686	0.45958084	0.6791088	1.0	4104	tags=62%, list=29%, signal=86%
H	DMSO	JQ1	HALLMARK_BILE_ACID_METABOLISM	HALLMARK_BILE_ACID_METABOLISM	Details ...	97	0.28407204	0.9884573	0.49037227	0.63910633	1.0	849	tags=10%, list=6%, signal=11%
H	DMSO	JQ1	HALLMARK_UV_RESPONSE_DN	HALLMARK_UV_RESPONSE_DN	Details ...	106	0.26404756	0.92574996	0.64728194	0.7371845	1.0	1138	tags=11%, list=8%, signal=12%
H	DMSO	JQ1	HALLMARK_ALLOGRAFT_REJECTION	HALLMARK_ALLOGRAFT_REJECTION	Details ...	171	0.20866324	0.7646364	0.9466192	0.98680085	1.0	2121	tags=13%, list=15%, signal=16%
H	DMSO	JQ1	HALLMARK_MYC_TARGETS_V2	HALLMARK_MYC_TARGETS_V2	Details ...	55	0.16688766	0.5256241	1.0	0.9994162	1.0	3433	tags=20%, list=24%, signal=26%
H	DMSO	JQ1	HALLMARK_OXIDATIVE_PHOSPHORYLATION	HALLMARK_OXIDATIVE_PHOSPHORYLATION	Details ...	176	-0.4981019	-2.187054	0.0	0.0	0.0	4347	tags=65%, list=30%, signal=92%
H	DMSO	JQ1	HALLMARK_MYC_TARGETS_V1	HALLMARK_MYC_TARGETS_V1	Details ...	179	-0.46309388	-2.0612912	0.0	0.0030833331	0.001	5203	tags=61%, list=36%, signal=95%
H	DMSO	JQ1	HALLMARK_P53_PATHWAY	HALLMARK_P53_PATHWAY	Details ...	167	-0.46714565	-2.0280523	0.0	0.0020555556	0.001	1933	tags=36%, list=13%, signal=41%
H	DMSO	JQ1	HALLMARK_ANDROGEN_RESPONSE	HALLMARK_ANDROGEN_RESPONSE	Details ...	77	-0.5090218	-1.9950001	0.0	0.0015416666	0.001	2736	tags=44%, list=19%, signal=54%
H	DMSO	JQ1	HALLMARK_PI3K_AKT_MTOR_SIGNALING	HALLMARK_PI3K_AKT_MTOR_SIGNALING	Details ...	84	-0.49044454	-1.9302555	0.0	0.0030711358	0.004	3116	tags=40%, list=22%, signal=51%
H	DMSO	JQ1	HALLMARK_MTORC1_SIGNALING	HALLMARK_MTORC1_SIGNALING	Details ...	177	-0.42814267	-1.9019178	0.0	0.0025592798	0.004	3910	tags=56%, list=27%, signal=76%
H	DMSO	JQ1	HALLMARK_HYPOXIA	HALLMARK_HYPOXIA	Details ...	163	-0.39527065	-1.7251256	0.0	0.0054105967	0.011	1967	tags=33%, list=14%, signal=37%
H	DMSO	JQ1	HALLMARK_TNFA_SIGNALING_VIA_NFKB	HALLMARK_TNFA_SIGNALING_VIA_NFKB	Details ...	173	-0.3897385	-1.717759	0.0	0.004734272	0.011	1689	tags=29%, list=12%, signal=32%
H	DMSO	JQ1	HALLMARK_CHOLESTEROL_HOMEOSTASIS	HALLMARK_CHOLESTEROL_HOMEOSTASIS	Details ...	65	-0.44561738	-1.7084377	0.003875969	0.004208242	0.011	1963	tags=28%, list=14%, signal=32%
H	DMSO	JQ1	HALLMARK_GLYCOLYSIS	HALLMARK_GLYCOLYSIS	Details ...	163	-0.38895378	-1.6693742	0.0	0.006379945	0.02	4303	tags=50%, list=30%, signal=71%
H	DMSO	JQ1	HALLMARK_UNFOLDED_PROTEIN_RESPONSE	HALLMARK_UNFOLDED_PROTEIN_RESPONSE	Details ...	100	-0.40381244	-1.6354722	0.0	0.007520597	0.026	3214	tags=41%, list=22%, signal=52%
H	DMSO	JQ1	HALLMARK_APOPTOSIS	HALLMARK_APOPTOSIS	Details ...	140	-0.38400367	-1.6316234	0.0054054055	0.007510548	0.028	2757	tags=34%, list=19%, signal=42%
H	DMSO	JQ1	HALLMARK_ADIPOGENESIS	HALLMARK_ADIPOGENESIS	Details ...	175	-0.36035255	-1.605326	0.0	0.009887366	0.04	4123	tags=49%, list=29%, signal=68%
H	DMSO	JQ1	HALLMARK_IL2_STAT5_SIGNALING	HALLMARK_IL2_STAT5_SIGNALING	Details ...	173	-0.35735276	-1.5908862	0.0	0.010272971	0.044	2138	tags=28%, list=15%, signal=33%
H	DMSO	JQ1	HALLMARK_PROTEIN_SECRETION	HALLMARK_PROTEIN_SECRETION	Details ...	83	-0.39729416	-1.576865	0.0	0.010740463	0.049	4769	tags=58%, list=33%, signal=86%
H	DMSO	JQ1	HALLMARK_UV_RESPONSE_UP	HALLMARK_UV_RESPONSE_UP	Details ...	131	-0.3760187	-1.576196	0.0	0.010615192	0.051	2707	tags=33%, list=19%, signal=40%
H	DMSO	JQ1	HALLMARK_FATTY_ACID_METABOLISM	HALLMARK_FATTY_ACID_METABOLISM	Details ...	133	-0.33260468	-1.4286258	0.005235602	0.044922195	0.194	4408	tags=53%, list=31%, signal=76%
H	DMSO	JQ1	HALLMARK_ANGIOGENESIS	HALLMARK_ANGIOGENESIS	Details ...	29	-0.4463219	-1.4270936	0.06111111	0.04272017	0.195	3606	tags=45%, list=25%, signal=60%
H	DMSO	JQ1	HALLMARK_HEME_METABOLISM	HALLMARK_HEME_METABOLISM	Details ...	155	-0.32652405	-1.4084156	0.0060975607	0.045176968	0.215	3013	tags=38%, list=21%, signal=48%
H	DMSO	JQ1	HALLMARK_XENOBIOTIC_METABOLISM	HALLMARK_XENOBIOTIC_METABOLISM	Details ...	170	-0.31607684	-1.3967949	0.0	0.047050323	0.232	2808	tags=33%, list=20%, signal=40%
H	DMSO	JQ1	HALLMARK_TGF_BETA_SIGNALING	HALLMARK_TGF_BETA_SIGNALING		43	-0.3887862	-1.3406389	0.074204944	0.06957259	0.34	3375	tags=40%, list=24%, signal=52%
H	DMSO	JQ1	HALLMARK_MITOTIC_SPINDLE	HALLMARK_MITOTIC_SPINDLE		159	-0.29970506	-1.2991656	0.0295858	0.09389467	0.442	3792	tags=37%, list=26%, signal=50%
H	DMSO	JQ1	HALLMARK_ESTROGEN_RESPONSE_LATE	HALLMARK_ESTROGEN_RESPONSE_LATE		165	-0.2870269	-1.2465471	0.04054054	0.12863412	0.561	1875	tags=21%, list=13%, signal=23%
H	DMSO	JQ1	HALLMARK_REACTIVE_OXIGEN_SPECIES_PATHWAY	HALLMARK_REACTIVE_OXIGEN_SPECIES_PATHWAY		41	-0.360318	-1.2418511	0.12374582	0.12900873	0.58	3406	tags=49%, list=24%, signal=64%
H	DMSO	JQ1	HALLMARK_INTERFERON_GAMMA_RESPONSE	HALLMARK_INTERFERON_GAMMA_RESPONSE		167	-0.27199927	-1.1936026	0.077844314	0.17333825	0.708	1667	tags=17%, list=12%, signal=19%
H	DMSO	JQ1	HALLMARK_COMPLEMENT	HALLMARK_COMPLEMENT		156	-0.27504304	-1.1880733	0.078947365	0.17376377	0.721	1698	tags=20%, list=12%, signal=22%
H	DMSO	JQ1	HALLMARK_DNA_REPAIR	HALLMARK_DNA_REPAIR		126	-0.27871135	-1.1789634	0.11111111	0.17922649	0.747	3991	tags=35%, list=28%, signal=48%
H	DMSO	JQ1	HALLMARK_E2F_TARGETS	HALLMARK_E2F_TARGETS		178	-0.24865216	-1.0975028	0.15254237	0.30842695	0.927	5095	tags=46%, list=35%, signal=70%
H	DMSO	JQ1	HALLMARK_INFLAMMATORY_RESPONSE	HALLMARK_INFLAMMATORY_RESPONSE		172	-0.24910323	-1.0970584	0.17880794	0.29853725	0.929	1593	tags=15%, list=11%, signal=17%
H	DMSO	JQ1	HALLMARK_NOTCH_SIGNALING	HALLMARK_NOTCH_SIGNALING		26	-0.3527996	-1.091718	0.3068182	0.29959196	0.935	1497	tags=31%, list=10%, signal=34%
H	DMSO	JQ1	HALLMARK_KRAS_SIGNALING_UP	HALLMARK_KRAS_SIGNALING_UP		166	-0.25020894	-1.0873024	0.21290323	0.29833195	0.943	1950	tags=20%, list=14%, signal=23%
H	DMSO	JQ1	HALLMARK_INTERFERON_ALPHA_RESPONSE	HALLMARK_INTERFERON_ALPHA_RESPONSE		84	-0.2725424	-1.0802257	0.27450982	0.30296195	0.951	1589	tags=18%, list=11%, signal=20%
H	DMSO	JQ1	HALLMARK_G2M_CHECKPOINT	HALLMARK_G2M_CHECKPOINT		170	-0.24528874	-1.0685173	0.29054055	0.3191895	0.961	4634	tags=42%, list=32%, signal=61%
H	DMSO	JQ1	HALLMARK_WNT_BETA_CATENIN_SIGNALING	HALLMARK_WNT_BETA_CATENIN_SIGNALING		33	-0.3060558	-0.9956522	0.46865672	0.50072944	0.991	2077	tags=27%, list=14%, signal=32%
H	DMSO	JQ1	HALLMARK_SPERMATOGENESIS	HALLMARK_SPERMATOGENESIS		98	-0.22634335	-0.91312295	0.67256635	0.72734475	0.999	3977	tags=35%, list=28%, signal=48%
H	DMSO	JQ1	HALLMARK_PEROXISOME	HALLMARK_PEROXISOME		87	-0.21611528	-0.8588881	0.7886179	0.84179634	1.0	4332	tags=43%, list=30%, signal=61%
H	DMSO	JQ1	HALLMARK_PANCREAS_BETA_CELLS	HALLMARK_PANCREAS_BETA_CELLS		35	-0.2573396	-0.85287184	0.72727275	0.8299206	1.0	683	tags=11%, list=5%, signal=12%
C2	DMSO	JQ1	MIKKELSEN_NPC_ICP_WITH_H3K4ME3	MIKKELSEN_NPC_ICP_WITH_H3K4ME3	Details ...	322	0.52843267	2.0725222	0.0	0.0047167297	0.009	2915	tags=42%, list=20%, signal=51%
C2	DMSO	JQ1	NIELSEN_GIST_AND_SYNOVIAL_SARCOMA_DN	NIELSEN_GIST_AND_SYNOVIAL_SARCOMA_DN	Details ...	17	0.79044	1.9482198	0.0	0.0333523	0.116	954	tags=24%, list=7%, signal=25%
C2	DMSO	JQ1	PID_RHODOPSIN_PATHWAY	PID_RHODOPSIN_PATHWAY	Details ...	19	0.74122083	1.9360847	0.0	0.029931689	0.156	1372	tags=42%, list=10%, signal=46%
C2	DMSO	JQ1	REACTOME_VOLTAGE_GATED_POTASSIUM_CHANNELS	REACTOME_VOLTAGE_GATED_POTASSIUM_CHANNELS	Details ...	25	0.70507324	1.9179878	0.00155521	0.03533023	0.232	1171	tags=44%, list=8%, signal=48%
C2	DMSO	JQ1	REACTOME_COLLAGEN_FORMATION	REACTOME_COLLAGEN_FORMATION	Details ...	26	0.6924232	1.904749	0.0	0.03509589	0.282	673	tags=27%, list=5%, signal=28%
C2	DMSO	JQ1	MIKKELSEN_MEF_HCP_WITH_H3K27ME3	MIKKELSEN_MEF_HCP_WITH_H3K27ME3	Details ...	431	0.47571686	1.8817369	0.0	0.045977686	0.413	3073	tags=35%, list=21%, signal=43%
C2	DMSO	JQ1	REACTOME_POTASSIUM_CHANNELS	REACTOME_POTASSIUM_CHANNELS	Details ...	66	0.5658168	1.8362359	0.0	0.08802933	0.688	1288	tags=32%, list=9%, signal=35%
C2	DMSO	JQ1	NABA_COLLAGENS	NABA_COLLAGENS	Details ...	20	0.70707595	1.8345826	0.0015974441	0.07919574	0.696	673	tags=25%, list=5%, signal=26%
C2	DMSO	JQ1	LI_WILMS_TUMOR	LI_WILMS_TUMOR	Details ...	20	0.70446986	1.8337317	0.0016260162	0.071624555	0.702	1376	tags=35%, list=10%, signal=39%
C2	DMSO	JQ1	MEISSNER_BRAIN_HCP_WITH_H3K27ME3	MEISSNER_BRAIN_HCP_WITH_H3K27ME3	Details ...	208	0.47567958	1.8083954	0.0	0.096711464	0.842	2999	tags=35%, list=21%, signal=44%
C2	DMSO	JQ1	MEISSNER_NPC_HCP_WITH_H3K4ME2_AND_H3K27ME3	MEISSNER_NPC_HCP_WITH_H3K4ME2_AND_H3K27ME3	Details ...	268	0.47050083	1.807939	0.0	0.08825257	0.843	2440	tags=31%, list=17%, signal=37%
C2	DMSO	JQ1	VERRECCHIA_RESPONSE_TO_TGFB1_C2	VERRECCHIA_RESPONSE_TO_TGFB1_C2	Details ...	16	0.7259704	1.8023092	0.0	0.08799888	0.867	465	tags=19%, list=3%, signal=19%
C2	DMSO	JQ1	MIKKELSEN_ES_ICP_WITH_H3K4ME3	MIKKELSEN_ES_ICP_WITH_H3K4ME3	Details ...	547	0.44650495	1.7952212	0.0	0.0890314	0.893	3109	tags=37%, list=22%, signal=45%
C2	DMSO	JQ1	VANDESLUIS_NORMAL_EMBRYOS_DN	VANDESLUIS_NORMAL_EMBRYOS_DN	Details ...	16	0.722249	1.780488	0.0015948963	0.10113887	0.934	2807	tags=56%, list=20%, signal=70%
C2	DMSO	JQ1	URS_ADIPOCYTE_DIFFERENTIATION_DN	URS_ADIPOCYTE_DIFFERENTIATION_DN	Details ...	25	0.65214497	1.7772691	0.0032102729	0.099400185	0.944	1796	tags=32%, list=13%, signal=37%
C2	DMSO	JQ1	MIKKELSEN_NPC_HCP_WITH_H3K27ME3	MIKKELSEN_NPC_HCP_WITH_H3K27ME3	Details ...	261	0.46305892	1.7759451	0.0	0.094990596	0.947	2999	tags=35%, list=21%, signal=44%
C2	DMSO	JQ1	MIKKELSEN_IPS_ICP_WITH_H3K4ME3_AND_H327ME3	MIKKELSEN_IPS_ICP_WITH_H3K4ME3_AND_H327ME3	Details ...	92	0.51182187	1.770573	0.0	0.09642036	0.957	2102	tags=33%, list=15%, signal=38%
C2	DMSO	JQ1	MIKKELSEN_MEF_LCP_WITH_H3K27ME3	MIKKELSEN_MEF_LCP_WITH_H3K27ME3	Details ...	48	0.5672282	1.7550482	0.0	0.11403551	0.977	3046	tags=38%, list=21%, signal=47%
C2	DMSO	JQ1	NABA_CORE_MATRISOME	NABA_CORE_MATRISOME	Details ...	213	0.463336	1.7547923	0.0	0.1084471	0.978	2297	tags=26%, list=16%, signal=31%
C2	DMSO	JQ1	KUNINGER_IGF1_VS_PDGFB_TARGETS_UP	KUNINGER_IGF1_VS_PDGFB_TARGETS_UP	Details ...	57	0.5475897	1.7534444	0.0	0.10517784	0.978	1220	tags=30%, list=8%, signal=32%
C2	DMSO	JQ1	REACTOME_BILE_SALT_AND_ORGANIC_ANION_SLC_TRANSPORTERS	REACTOME_BILE_SALT_AND_ORGANIC_ANION_SLC_TRANSPORTERS		10	0.78594035	1.7499154	0.0034246575	0.10525325	0.98	979	tags=30%, list=7%, signal=32%
C2	DMSO	JQ1	MEISSNER_NPC_HCP_WITH_H3_UNMETHYLATED	MEISSNER_NPC_HCP_WITH_H3_UNMETHYLATED		395	0.4395745	1.744256	0.0	0.10877869	0.987	2735	tags=30%, list=19%, signal=36%
C2	DMSO	JQ1	ANASTASSIOU_MULTICANCER_INVASIVENESS_SIGNATURE	ANASTASSIOU_MULTICANCER_INVASIVENESS_SIGNATURE		48	0.5604869	1.7440872	0.0	0.104277976	0.987	2026	tags=27%, list=14%, signal=31%
C2	DMSO	JQ1	MIKKELSEN_MCV6_HCP_WITH_H3K27ME3	MIKKELSEN_MCV6_HCP_WITH_H3K27ME3		314	0.44778338	1.7440647	0.0	0.099933065	0.987	2228	tags=29%, list=16%, signal=33%
C2	DMSO	JQ1	MIKKELSEN_ES_ICP_WITH_H3K4ME3_AND_H3K27ME3	MIKKELSEN_ES_ICP_WITH_H3K4ME3_AND_H3K27ME3		97	0.49917254	1.738496	0.0	0.104023695	0.992	3025	tags=38%, list=21%, signal=48%
C2	DMSO	JQ1	REN_ALVEOLAR_RHABDOMYOSARCOMA_UP	REN_ALVEOLAR_RHABDOMYOSARCOMA_UP		69	0.524092	1.7251931	0.0	0.11962023	0.997	1941	tags=30%, list=14%, signal=35%
C2	DMSO	JQ1	NIELSEN_SCHWANNOMA_DN	NIELSEN_SCHWANNOMA_DN		11	0.75308293	1.7221967	0.0065897857	0.11989466	0.997	2349	tags=73%, list=16%, signal=87%
C2	DMSO	JQ1	WIEDERSCHAIN_TARGETS_OF_BMI1_AND_PCGF2	WIEDERSCHAIN_TARGETS_OF_BMI1_AND_PCGF2		46	0.5509241	1.720315	0.002793296	0.118298076	0.999	1903	tags=28%, list=13%, signal=32%
C2	DMSO	JQ1	MIKKELSEN_IPS_LCP_WITH_H3K4ME3	MIKKELSEN_IPS_LCP_WITH_H3K4ME3		138	0.4709392	1.7128149	0.0	0.1260497	1.0	3329	tags=47%, list=23%, signal=61%
C2	DMSO	JQ1	VERRECCHIA_DELAYED_RESPONSE_TO_TGFB1	VERRECCHIA_DELAYED_RESPONSE_TO_TGFB1		26	0.6199301	1.7098176	0.0045454544	0.12691142	1.0	1800	tags=46%, list=13%, signal=53%
C2	DMSO	JQ1	NIELSEN_MALIGNAT_FIBROUS_HISTIOCYTOMA_UP	NIELSEN_MALIGNAT_FIBROUS_HISTIOCYTOMA_UP		15	0.69091684	1.7013855	0.005059022	0.13649935	1.0	1594	tags=33%, list=11%, signal=37%
C2	DMSO	JQ1	VERRECCHIA_RESPONSE_TO_TGFB1_C5	VERRECCHIA_RESPONSE_TO_TGFB1_C5		17	0.6718919	1.685666	0.0065146578	0.16199853	1.0	1800	tags=53%, list=13%, signal=60%
C2	DMSO	JQ1	NAKAMURA_LUNG_CANCER_DIFFERENTIATION_MARKERS	NAKAMURA_LUNG_CANCER_DIFFERENTIATION_MARKERS		10	0.7746966	1.6817416	0.005050505	0.16501445	1.0	749	tags=30%, list=5%, signal=32%
C2	DMSO	JQ1	MEISSNER_ES_ICP_WITH_H3K4ME3	MEISSNER_ES_ICP_WITH_H3K4ME3		25	0.6221235	1.6785114	0.007788162	0.16595495	1.0	3607	tags=64%, list=25%, signal=85%
C2	DMSO	JQ1	STEIN_ESRRA_TARGETS_RESPONSIVE_TO_ESTROGEN_UP	STEIN_ESRRA_TARGETS_RESPONSIVE_TO_ESTROGEN_UP		27	0.6036099	1.6731056	0.0044182623	0.17181775	1.0	1610	tags=33%, list=11%, signal=37%
C2	DMSO	JQ1	MIKKELSEN_MEF_ICP_WITH_H3K27ME3	MIKKELSEN_MEF_ICP_WITH_H3K27ME3		144	0.4541446	1.664266	0.0	0.18509886	1.0	3093	tags=32%, list=22%, signal=40%
C2	DMSO	JQ1	WONG_ENDMETRIUM_CANCER_DN	WONG_ENDMETRIUM_CANCER_DN		56	0.51760983	1.6585466	0.004237288	0.19252211	1.0	2498	tags=39%, list=17%, signal=47%
C2	DMSO	JQ1	MEISSNER_NPC_ICP_WITH_H3_UNMETHYLATED	MEISSNER_NPC_ICP_WITH_H3_UNMETHYLATED		16	0.6731853	1.6564311	0.007987221	0.19230813	1.0	2278	tags=56%, list=16%, signal=67%
C2	DMSO	JQ1	LOPEZ_EPITHELIOID_MESOTHELIOMA	LOPEZ_EPITHELIOID_MESOTHELIOMA		13	0.70770144	1.6515685	0.003322259	0.19771108	1.0	2542	tags=46%, list=18%, signal=56%
C2	DMSO	JQ1	JI_CARCINOGENESIS_BY_KRAS_AND_STK11_UP	JI_CARCINOGENESIS_BY_KRAS_AND_STK11_UP		10	0.75071615	1.6478186	0.008250825	0.20070234	1.0	1378	tags=30%, list=10%, signal=33%
C2	DMSO	JQ1	NABA_ECM_GLYCOPROTEINS	NABA_ECM_GLYCOPROTEINS		160	0.44810337	1.6473042	0.0	0.19693755	1.0	2558	tags=30%, list=18%, signal=36%
C2	DMSO	JQ1	BHAT_ESR1_TARGETS_VIA_AKT1_DN	BHAT_ESR1_TARGETS_VIA_AKT1_DN		64	0.50445694	1.6469978	0.0041265474	0.19281052	1.0	2250	tags=42%, list=16%, signal=50%
C2	DMSO	JQ1	SEKI_INFLAMMATORY_RESPONSE_LPS_DN	SEKI_INFLAMMATORY_RESPONSE_LPS_DN		20	0.6335159	1.6454716	0.011345219	0.1914756	1.0	2302	tags=55%, list=16%, signal=65%
C2	DMSO	JQ1	PLASARI_NFIC_TARGETS_BASAL_DN	PLASARI_NFIC_TARGETS_BASAL_DN		13	0.7038215	1.6365803	0.01861252	0.20691589	1.0	111	tags=23%, list=1%, signal=23%
C2	DMSO	JQ1	FARMER_BREAST_CANCER_CLUSTER_4	FARMER_BREAST_CANCER_CLUSTER_4		13	0.6980843	1.6361485	0.01724138	0.20325306	1.0	3268	tags=69%, list=23%, signal=90%
C2	DMSO	JQ1	REACTOME_REGULATION_OF_INSULIN_LIKE_GROWTH_FACTOR_IGF_ACTIVITY_BY_INSULIN_LIKE_GROWTH_FACTOR_BINDING_PROTEINS_IGFBPS	REACTOME_REGULATION_OF_INSULIN_LIKE_GROWTH_FACTOR_IGF_ACTIVITY_BY_INSULIN_LIKE_GROWTH_FACTOR_BINDING_PROTEINS_IGFBPS		14	0.68221194	1.6360171	0.0127795525	0.19908547	1.0	1800	tags=43%, list=13%, signal=49%
C2	DMSO	JQ1	MEISSNER_BRAIN_HCP_WITH_H3K4ME2_AND_H3K27ME3	MEISSNER_BRAIN_HCP_WITH_H3K4ME2_AND_H3K27ME3		48	0.5208863	1.6267624	0.006993007	0.21639165	1.0	1455	tags=19%, list=10%, signal=21%
C2	DMSO	JQ1	PID_CONE_PATHWAY	PID_CONE_PATHWAY		13	0.6927844	1.6182246	0.025	0.23258942	1.0	3177	tags=62%, list=22%, signal=79%
C2	DMSO	JQ1	LE_NEURONAL_DIFFERENTIATION_UP	LE_NEURONAL_DIFFERENTIATION_UP		16	0.65483737	1.6161739	0.01244168	0.23322715	1.0	1612	tags=44%, list=11%, signal=49%
C2	DMSO	JQ1	NAKAMURA_METASTASIS_MODEL_UP	NAKAMURA_METASTASIS_MODEL_UP		35	0.5474563	1.615947	0.007342144	0.22902459	1.0	2114	tags=37%, list=15%, signal=43%
C2	DMSO	JQ1	TURASHVILI_BREAST_LOBULAR_CARCINOMA_VS_DUCTAL_NORMAL_UP	TURASHVILI_BREAST_LOBULAR_CARCINOMA_VS_DUCTAL_NORMAL_UP		54	0.5105895	1.6063769	0.0056577087	0.24924272	1.0	2026	tags=31%, list=14%, signal=37%
C2	DMSO	JQ1	LE_SKI_TARGETS_UP	LE_SKI_TARGETS_UP		12	0.689255	1.6002549	0.022580646	0.2597842	1.0	1062	tags=50%, list=7%, signal=54%
C2	DMSO	JQ1	MEISSNER_NPC_HCP_WITH_H3K4ME2	MEISSNER_NPC_HCP_WITH_H3K4ME2		372	0.4063175	1.5945699	0.0	0.27138656	1.0	3458	tags=38%, list=24%, signal=48%
C2	DMSO	JQ1	REACTOME_NEURONAL_SYSTEM	REACTOME_NEURONAL_SYSTEM		173	0.4311627	1.5932345	0.0	0.26961038	1.0	2072	tags=28%, list=14%, signal=32%
C2	DMSO	JQ1	NIELSEN_LEIOMYOSARCOMA_DN	NIELSEN_LEIOMYOSARCOMA_DN		11	0.70439965	1.587649	0.029508196	0.2798819	1.0	1580	tags=45%, list=11%, signal=51%
C2	DMSO	JQ1	SABATES_COLORECTAL_ADENOMA_SIZE_UP	SABATES_COLORECTAL_ADENOMA_SIZE_UP		16	0.65074974	1.5874544	0.017973857	0.27539054	1.0	551	tags=19%, list=4%, signal=19%
C2	DMSO	JQ1	MIKKELSEN_ES_ICP_WITH_H3K27ME3	MIKKELSEN_ES_ICP_WITH_H3K27ME3		27	0.5689712	1.5789205	0.014018691	0.29561108	1.0	2515	tags=37%, list=18%, signal=45%
C2	DMSO	JQ1	MIKKELSEN_NPC_LCP_WITH_H3K4ME3	MIKKELSEN_NPC_LCP_WITH_H3K4ME3		47	0.51212263	1.5758407	0.008595988	0.29956585	1.0	3841	tags=49%, list=27%, signal=67%
C2	DMSO	JQ1	NIKOLSKY_BREAST_CANCER_1Q21_AMPLICON	NIKOLSKY_BREAST_CANCER_1Q21_AMPLICON		32	0.5506137	1.5746505	0.017699115	0.297906	1.0	2147	tags=41%, list=15%, signal=48%
C2	DMSO	JQ1	KONDO_PROSTATE_CANCER_WITH_H3K27ME3	KONDO_PROSTATE_CANCER_WITH_H3K27ME3		142	0.43357235	1.5715451	0.0	0.30244276	1.0	1737	tags=15%, list=12%, signal=17%
C2	DMSO	JQ1	BANDRES_RESPONSE_TO_CARMUSTIN_MGMT_48HR_DN	BANDRES_RESPONSE_TO_CARMUSTIN_MGMT_48HR_DN		124	0.43185106	1.554853	0.0	0.34991887	1.0	1363	tags=19%, list=9%, signal=20%
C2	DMSO	JQ1	MIKKELSEN_ES_HCP_WITH_H3K27ME3	MIKKELSEN_ES_HCP_WITH_H3K27ME3		25	0.5648413	1.5463016	0.027272727	0.37341747	1.0	2748	tags=44%, list=19%, signal=54%
C2	DMSO	JQ1	BANDRES_RESPONSE_TO_CARMUSTIN_WITHOUT_MGMT_48HR_DN	BANDRES_RESPONSE_TO_CARMUSTIN_WITHOUT_MGMT_48HR_DN		22	0.57311475	1.5447766	0.024502298	0.3727758	1.0	907	tags=23%, list=6%, signal=24%
C2	DMSO	JQ1	HOELZEL_NF1_TARGETS_DN	HOELZEL_NF1_TARGETS_DN		85	0.45061743	1.5429257	0.010526316	0.3732971	1.0	2246	tags=28%, list=16%, signal=33%
C2	DMSO	JQ1	MIKKELSEN_ES_LCP_WITH_H3K4ME3	MIKKELSEN_ES_LCP_WITH_H3K4ME3		112	0.4355143	1.5426545	0.0037974683	0.36829945	1.0	2969	tags=40%, list=21%, signal=50%
C2	DMSO	JQ1	MIKKELSEN_MEF_HCP_WITH_H3_UNMETHYLATED	MIKKELSEN_MEF_HCP_WITH_H3_UNMETHYLATED		162	0.41770467	1.5383462	0.0	0.37735686	1.0	2919	tags=30%, list=20%, signal=37%
C2	DMSO	JQ1	VANASSE_BCL2_TARGETS_DN	VANASSE_BCL2_TARGETS_DN		59	0.48178995	1.5365069	0.018055556	0.37781838	1.0	3213	tags=41%, list=22%, signal=52%
C2	DMSO	JQ1	ZEMBUTSU_SENSITIVITY_TO_CYCLOPHOSPHAMIDE	ZEMBUTSU_SENSITIVITY_TO_CYCLOPHOSPHAMIDE		14	0.62666994	1.5322229	0.029363785	0.38708073	1.0	2775	tags=57%, list=19%, signal=71%
C2	DMSO	JQ1	TONKS_TARGETS_OF_RUNX1_RUNX1T1_FUSION_GRANULOCYTE_DN	TONKS_TARGETS_OF_RUNX1_RUNX1T1_FUSION_GRANULOCYTE_DN		14	0.64191824	1.5321993	0.021207178	0.38156223	1.0	295	tags=14%, list=2%, signal=15%
C2	DMSO	JQ1	REACTOME_EXTRACELLULAR_MATRIX_ORGANIZATION	REACTOME_EXTRACELLULAR_MATRIX_ORGANIZATION		47	0.4898646	1.5311624	0.021857923	0.37982863	1.0	721	tags=17%, list=5%, signal=18%
C2	DMSO	JQ1	VALK_AML_CLUSTER_7	VALK_AML_CLUSTER_7		19	0.59885794	1.530781	0.026275115	0.37574282	1.0	1874	tags=37%, list=13%, signal=42%
C2	DMSO	JQ1	REACTOME_SYNTHESIS_SECRETION_AND_INACTIVATION_OF_GIP	REACTOME_SYNTHESIS_SECRETION_AND_INACTIVATION_OF_GIP		12	0.6608726	1.5282422	0.032467533	0.37921676	1.0	1414	tags=25%, list=10%, signal=28%
C2	DMSO	JQ1	GILDEA_METASTASIS	GILDEA_METASTASIS		22	0.56967604	1.5266012	0.032208588	0.37976092	1.0	1515	tags=18%, list=11%, signal=20%
C2	DMSO	JQ1	MEISSNER_BRAIN_ICP_WITH_H3K4ME3	MEISSNER_BRAIN_ICP_WITH_H3K4ME3		25	0.5551451	1.5240407	0.023923445	0.38331127	1.0	3607	tags=56%, list=25%, signal=75%
C2	DMSO	JQ1	NABA_ECM_REGULATORS	NABA_ECM_REGULATORS		173	0.40804085	1.520446	0.0035211267	0.3908072	1.0	1312	tags=17%, list=9%, signal=18%
C2	DMSO	JQ1	CERVERA_SDHB_TARGETS_1_UP	CERVERA_SDHB_TARGETS_1_UP		85	0.44699475	1.5183461	0.007822686	0.39312243	1.0	2197	tags=27%, list=15%, signal=32%
C2	DMSO	JQ1	BENPORATH_ES_WITH_H3K27ME3	BENPORATH_ES_WITH_H3K27ME3		806	0.37340558	1.5148889	0.0	0.4004993	1.0	2492	tags=25%, list=17%, signal=29%
C2	DMSO	JQ1	REACTOME_PD1_SIGNALING	REACTOME_PD1_SIGNALING		11	0.68095726	1.511367	0.04397394	0.4080905	1.0	1290	tags=27%, list=9%, signal=30%
C2	DMSO	JQ1	NABA_MATRISOME	NABA_MATRISOME		773	0.3722681	1.5108197	0.0	0.4047799	1.0	2312	tags=20%, list=16%, signal=23%
C2	DMSO	JQ1	HATADA_METHYLATED_IN_LUNG_CANCER_DN	HATADA_METHYLATED_IN_LUNG_CANCER_DN		19	0.58713776	1.5077498	0.036308624	0.410351	1.0	2755	tags=42%, list=19%, signal=52%
C2	DMSO	JQ1	MARTENS_TRETINOIN_RESPONSE_UP	MARTENS_TRETINOIN_RESPONSE_UP		583	0.37320817	1.5033898	0.0	0.42055395	1.0	3114	tags=29%, list=22%, signal=36%
C2	DMSO	JQ1	VERHAAK_GLIOBLASTOMA_CLASSICAL	VERHAAK_GLIOBLASTOMA_CLASSICAL		110	0.42713824	1.5027565	0.0064850845	0.4176965	1.0	3518	tags=44%, list=25%, signal=57%
C2	DMSO	JQ1	BOYAULT_LIVER_CANCER_SUBCLASS_G56_DN	BOYAULT_LIVER_CANCER_SUBCLASS_G56_DN		15	0.62349355	1.5019066	0.035313003	0.4158943	1.0	2024	tags=53%, list=14%, signal=62%
C2	DMSO	JQ1	LIU_LIVER_CANCER	LIU_LIVER_CANCER		27	0.5354725	1.5017983	0.0371517	0.4113255	1.0	2749	tags=33%, list=19%, signal=41%
C2	DMSO	JQ1	REACTOME_CHONDROITIN_SULFATE_BIOSYNTHESIS	REACTOME_CHONDROITIN_SULFATE_BIOSYNTHESIS		14	0.62568164	1.4981425	0.051863857	0.41959316	1.0	2107	tags=29%, list=15%, signal=33%
C2	DMSO	JQ1	KEGG_NEUROACTIVE_LIGAND_RECEPTOR_INTERACTION	KEGG_NEUROACTIVE_LIGAND_RECEPTOR_INTERACTION		208	0.39131805	1.4873117	0.0011574074	0.45488918	1.0	2514	tags=23%, list=18%, signal=28%
C2	DMSO	JQ1	MIKKELSEN_IPS_ICP_WITH_H3K27ME3	MIKKELSEN_IPS_ICP_WITH_H3K27ME3		39	0.50362396	1.486514	0.01867816	0.45272848	1.0	1224	tags=23%, list=9%, signal=25%
C2	DMSO	JQ1	BOYAULT_LIVER_CANCER_SUBCLASS_G6_DN	BOYAULT_LIVER_CANCER_SUBCLASS_G6_DN		17	0.5965569	1.4833313	0.05873016	0.46021205	1.0	920	tags=29%, list=6%, signal=31%
C2	DMSO	JQ1	MIKKELSEN_IPS_WITH_HCP_H3K27ME3	MIKKELSEN_IPS_WITH_HCP_H3K27ME3		75	0.44409594	1.480161	0.013404826	0.4673973	1.0	3961	tags=43%, list=28%, signal=59%
C2	DMSO	JQ1	REACTOME_AMINE_DERIVED_HORMONES	REACTOME_AMINE_DERIVED_HORMONES		13	0.6367974	1.4773601	0.055737704	0.4729025	1.0	1120	tags=23%, list=8%, signal=25%
C2	DMSO	JQ1	PLASARI_NFIC_TARGETS_BASAL_UP	PLASARI_NFIC_TARGETS_BASAL_UP		19	0.56933767	1.4746336	0.040123455	0.4783395	1.0	1477	tags=21%, list=10%, signal=23%
C2	DMSO	JQ1	RIZ_ERYTHROID_DIFFERENTIATION_APOBEC2	RIZ_ERYTHROID_DIFFERENTIATION_APOBEC2		18	0.5794261	1.4722732	0.046774194	0.48210153	1.0	3071	tags=50%, list=21%, signal=64%
C2	DMSO	JQ1	LIU_CDX2_TARGETS_UP	LIU_CDX2_TARGETS_UP		27	0.53874177	1.4715884	0.04017857	0.47955263	1.0	1246	tags=26%, list=9%, signal=28%
C2	DMSO	JQ1	MIKKELSEN_IPS_HCP_WITH_H3_UNMETHYLATED	MIKKELSEN_IPS_HCP_WITH_H3_UNMETHYLATED		50	0.46601477	1.4715369	0.028612303	0.47465193	1.0	2176	tags=24%, list=15%, signal=28%
C2	DMSO	JQ1	BENPORATH_SUZ12_TARGETS	BENPORATH_SUZ12_TARGETS		757	0.36329874	1.4708138	0.0	0.47240993	1.0	2539	tags=25%, list=18%, signal=29%
C2	DMSO	JQ1	COLDREN_GEFITINIB_RESISTANCE_DN	COLDREN_GEFITINIB_RESISTANCE_DN		166	0.39591855	1.4644128	0.008293839	0.49234778	1.0	3325	tags=34%, list=23%, signal=44%
C2	DMSO	JQ1	REACTOME_ENDOGENOUS_STEROLS	REACTOME_ENDOGENOUS_STEROLS		13	0.6070487	1.4642134	0.053658538	0.48811737	1.0	650	tags=23%, list=5%, signal=24%
C2	DMSO	JQ1	LY_AGING_MIDDLE_UP	LY_AGING_MIDDLE_UP		13	0.6128895	1.4620878	0.07540984	0.49204338	1.0	4470	tags=46%, list=31%, signal=67%
C2	DMSO	JQ1	MIKKELSEN_MCV6_LCP_WITH_H3K4ME3	MIKKELSEN_MCV6_LCP_WITH_H3K4ME3		132	0.40804788	1.461955	0.0048602675	0.48772737	1.0	2258	tags=27%, list=16%, signal=31%
C2	DMSO	JQ1	LIU_SMARCA4_TARGETS	LIU_SMARCA4_TARGETS		50	0.46792233	1.4606401	0.0349162	0.48808336	1.0	1830	tags=24%, list=13%, signal=27%
C2	DMSO	JQ1	BIOCARTA_THELPER_PATHWAY	BIOCARTA_THELPER_PATHWAY		12	0.62729037	1.4598825	0.06879195	0.48644587	1.0	465	tags=17%, list=3%, signal=17%
C2	DMSO	JQ1	SCHAEFFER_SOX9_TARGETS_IN_PROSTATE_DEVELOPMENT_UP	SCHAEFFER_SOX9_TARGETS_IN_PROSTATE_DEVELOPMENT_UP		16	0.59217316	1.459557	0.06840391	0.48289225	1.0	1737	tags=44%, list=12%, signal=50%
C2	DMSO	JQ1	SHEN_SMARCA2_TARGETS_DN	SHEN_SMARCA2_TARGETS_DN		242	0.3804884	1.4594487	0.0055309734	0.47863764	1.0	2440	tags=26%, list=17%, signal=30%
C2	DMSO	JQ1	CHIARADONNA_NEOPLASTIC_TRANSFORMATION_KRAS_CDC25_DN	CHIARADONNA_NEOPLASTIC_TRANSFORMATION_KRAS_CDC25_DN		43	0.47696087	1.4593021	0.028315946	0.4746377	1.0	1785	tags=21%, list=12%, signal=24%
C2	DMSO	JQ1	BIOCARTA_CSK_PATHWAY	BIOCARTA_CSK_PATHWAY		14	0.6071534	1.4573314	0.05612245	0.47716638	1.0	1290	tags=21%, list=9%, signal=24%
C2	DMSO	JQ1	BAUS_TFF2_TARGETS_DN	BAUS_TFF2_TARGETS_DN		10	0.65888685	1.4570686	0.049488056	0.4737755	1.0	761	tags=20%, list=5%, signal=21%
C2	DMSO	JQ1	SU_PLACENTA	SU_PLACENTA		22	0.5470912	1.455658	0.074074075	0.47485784	1.0	2908	tags=45%, list=20%, signal=57%
C2	DMSO	JQ1	BOQUEST_STEM_CELL_UP	BOQUEST_STEM_CELL_UP		205	0.3842687	1.455526	0.0034965035	0.47093782	1.0	2981	tags=29%, list=21%, signal=36%
C2	DMSO	JQ1	THEODOROU_MAMMARY_TUMORIGENESIS	THEODOROU_MAMMARY_TUMORIGENESIS		26	0.5294068	1.4528922	0.05397301	0.47635618	1.0	1182	tags=23%, list=8%, signal=25%
C2	DMSO	JQ1	ISSAEVA_MLL2_TARGETS	ISSAEVA_MLL2_TARGETS		43	0.46946687	1.4479356	0.035714287	0.49103522	1.0	1661	tags=28%, list=12%, signal=31%
C2	DMSO	JQ1	VERRECCHIA_EARLY_RESPONSE_TO_TGFB1	VERRECCHIA_EARLY_RESPONSE_TO_TGFB1		41	0.47630584	1.4470539	0.042944785	0.48990515	1.0	465	tags=12%, list=3%, signal=13%
C2	DMSO	JQ1	OZANNE_AP1_TARGETS_UP	OZANNE_AP1_TARGETS_UP		11	0.6373242	1.445536	0.06840391	0.49145237	1.0	1991	tags=36%, list=14%, signal=42%
C2	DMSO	JQ1	DURAND_STROMA_S_UP	DURAND_STROMA_S_UP		210	0.3870815	1.4449346	0.0034562212	0.48944232	1.0	1800	tags=25%, list=13%, signal=28%
C2	DMSO	JQ1	NIELSEN_LEIOMYOSARCOMA_CNN1_UP	NIELSEN_LEIOMYOSARCOMA_CNN1_UP		13	0.61918056	1.4445151	0.0805921	0.48666444	1.0	4123	tags=62%, list=29%, signal=86%
C2	DMSO	JQ1	MIKKELSEN_MEF_LCP_WITH_H3K4ME3	MIKKELSEN_MEF_LCP_WITH_H3K4ME3		102	0.41161367	1.4433922	0.016372796	0.48676443	1.0	3325	tags=36%, list=23%, signal=47%
C2	DMSO	JQ1	MEISSNER_NPC_HCP_WITH_H3K27ME3	MEISSNER_NPC_HCP_WITH_H3K27ME3		63	0.43663406	1.4432706	0.03668478	0.4830073	1.0	2815	tags=29%, list=20%, signal=35%
C2	DMSO	JQ1	PICCALUGA_ANGIOIMMUNOBLASTIC_LYMPHOMA_UP	PICCALUGA_ANGIOIMMUNOBLASTIC_LYMPHOMA_UP		169	0.3912779	1.4427102	0.006053269	0.48106152	1.0	1653	tags=19%, list=12%, signal=21%
C2	DMSO	JQ1	VECCHI_GASTRIC_CANCER_ADVANCED_VS_EARLY_UP	VECCHI_GASTRIC_CANCER_ADVANCED_VS_EARLY_UP		121	0.4048481	1.4407272	0.013480392	0.48442724	1.0	1224	tags=18%, list=9%, signal=20%
C2	DMSO	JQ1	GARGALOVIC_RESPONSE_TO_OXIDIZED_PHOSPHOLIPIDS_YELLOW_DN	GARGALOVIC_RESPONSE_TO_OXIDIZED_PHOSPHOLIPIDS_YELLOW_DN		13	0.6184249	1.4405698	0.06677797	0.48087272	1.0	1457	tags=31%, list=10%, signal=34%
C2	DMSO	JQ1	NIELSEN_GIST_VS_SYNOVIAL_SARCOMA_UP	NIELSEN_GIST_VS_SYNOVIAL_SARCOMA_UP		14	0.59600675	1.4368975	0.08032787	0.49044797	1.0	3098	tags=50%, list=22%, signal=64%
C2	DMSO	JQ1	WATTEL_AUTONOMOUS_THYROID_ADENOMA_UP	WATTEL_AUTONOMOUS_THYROID_ADENOMA_UP		55	0.44703025	1.4297373	0.047552448	0.5144102	1.0	2077	tags=25%, list=14%, signal=30%
C2	DMSO	JQ1	ONDER_CDH1_TARGETS_2_UP	ONDER_CDH1_TARGETS_2_UP		197	0.38048157	1.4294238	0.009345794	0.5113605	1.0	2282	tags=27%, list=16%, signal=32%
C2	DMSO	JQ1	MEISSNER_BRAIN_HCP_WITH_H3K4ME2	MEISSNER_BRAIN_HCP_WITH_H3K4ME2		13	0.60505784	1.4289604	0.08766234	0.50895387	1.0	1758	tags=31%, list=12%, signal=35%
C2	DMSO	JQ1	BENPORATH_PRC2_TARGETS	BENPORATH_PRC2_TARGETS		475	0.35950628	1.4276167	0.0	0.51021695	1.0	2539	tags=24%, list=18%, signal=28%
C2	DMSO	JQ1	HAMAI_APOPTOSIS_VIA_TRAIL_DN	HAMAI_APOPTOSIS_VIA_TRAIL_DN		144	0.39506555	1.4253817	0.02252816	0.5145117	1.0	2679	tags=28%, list=19%, signal=34%
C2	DMSO	JQ1	ACEVEDO_LIVER_CANCER_WITH_H3K27ME3_UP	ACEVEDO_LIVER_CANCER_WITH_H3K27ME3_UP		184	0.38015875	1.4208575	0.001150748	0.52855194	1.0	1299	tags=14%, list=9%, signal=15%
C2	DMSO	JQ1	REACTOME_YAP1_AND_WWTR1_TAZ_STIMULATED_GENE_EXPRESSION	REACTOME_YAP1_AND_WWTR1_TAZ_STIMULATED_GENE_EXPRESSION		19	0.54864943	1.4184296	0.07692308	0.5340969	1.0	1579	tags=37%, list=11%, signal=41%
C2	DMSO	JQ1	REACTOME_TRANSPORT_OF_GLUCOSE_AND_OTHER_SUGARS_BILE_SALTS_AND_ORGANIC_ACIDS_METAL_IONS_AND_AMINE_COMPOUNDS	REACTOME_TRANSPORT_OF_GLUCOSE_AND_OTHER_SUGARS_BILE_SALTS_AND_ORGANIC_ACIDS_METAL_IONS_AND_AMINE_COMPOUNDS		68	0.43014586	1.4178646	0.040446304	0.53231627	1.0	2165	tags=24%, list=15%, signal=28%
C2	DMSO	JQ1	KEGG_TYROSINE_METABOLISM	KEGG_TYROSINE_METABOLISM		30	0.49763745	1.4162964	0.058282208	0.53442585	1.0	2433	tags=33%, list=17%, signal=40%
C2	DMSO	JQ1	MEISSNER_BRAIN_HCP_WITH_H3K4ME3_AND_H3K27ME3	MEISSNER_BRAIN_HCP_WITH_H3K4ME3_AND_H3K27ME3		825	0.3486825	1.4156392	0.0	0.5328585	1.0	2497	tags=26%, list=17%, signal=29%
C2	DMSO	JQ1	KEGG_BASE_EXCISION_REPAIR	KEGG_BASE_EXCISION_REPAIR		33	0.49302799	1.41399	0.04833837	0.535474	1.0	3612	tags=45%, list=25%, signal=61%
C2	DMSO	JQ1	CLASPER_LYMPHATIC_VESSELS_DURING_METASTASIS_DN	CLASPER_LYMPHATIC_VESSELS_DURING_METASTASIS_DN		27	0.5067464	1.4138707	0.05206738	0.5319148	1.0	907	tags=19%, list=6%, signal=20%
C2	DMSO	JQ1	TURASHVILI_BREAST_LOBULAR_CARCINOMA_VS_LOBULAR_NORMAL_DN	TURASHVILI_BREAST_LOBULAR_CARCINOMA_VS_LOBULAR_NORMAL_DN		52	0.4526551	1.4117424	0.053521127	0.5363484	1.0	2436	tags=33%, list=17%, signal=39%
C2	DMSO	JQ1	REACTOME_G_ALPHA_I_SIGNALLING_EVENTS	REACTOME_G_ALPHA_I_SIGNALLING_EVENTS		151	0.3850603	1.4110566	0.013285024	0.53513056	1.0	2489	tags=22%, list=17%, signal=26%
C2	DMSO	JQ1	STARK_HYPPOCAMPUS_22Q11_DELETION_DN	STARK_HYPPOCAMPUS_22Q11_DELETION_DN		16	0.5699187	1.4108002	0.071428575	0.53218675	1.0	1896	tags=38%, list=13%, signal=43%
C2	DMSO	JQ1	BHAT_ESR1_TARGETS_NOT_VIA_AKT1_UP	BHAT_ESR1_TARGETS_NOT_VIA_AKT1_UP		181	0.37662852	1.40688	0.010428737	0.5436172	1.0	2198	tags=28%, list=15%, signal=33%
C2	DMSO	JQ1	REACTOME_CLASS_A1_RHODOPSIN_LIKE_RECEPTORS	REACTOME_CLASS_A1_RHODOPSIN_LIKE_RECEPTORS		241	0.36729652	1.4060533	0.006833713	0.5428913	1.0	2514	tags=20%, list=18%, signal=23%
C2	DMSO	JQ1	ZWANG_EGF_PERSISTENTLY_DN	ZWANG_EGF_PERSISTENTLY_DN		48	0.4489978	1.4011557	0.03601108	0.5586027	1.0	3912	tags=46%, list=27%, signal=63%
C2	DMSO	JQ1	PEDERSEN_METASTASIS_BY_ERBB2_ISOFORM_6	PEDERSEN_METASTASIS_BY_ERBB2_ISOFORM_6		22	0.5263641	1.4008206	0.0734375	0.5561164	1.0	1361	tags=23%, list=9%, signal=25%
C2	DMSO	JQ1	GARGALOVIC_RESPONSE_TO_OXIDIZED_PHOSPHOLIPIDS_BLUE_DN	GARGALOVIC_RESPONSE_TO_OXIDIZED_PHOSPHOLIPIDS_BLUE_DN		46	0.45077556	1.3965696	0.06069803	0.56940705	1.0	1119	tags=20%, list=8%, signal=21%
C2	DMSO	JQ1	KONDO_PROSTATE_CANCER_HCP_WITH_H3K27ME3	KONDO_PROSTATE_CANCER_HCP_WITH_H3K27ME3		78	0.41798103	1.3948976	0.042524006	0.57215935	1.0	2381	tags=28%, list=17%, signal=34%
C2	DMSO	JQ1	BIOCARTA_NUCLEARRS_PATHWAY	BIOCARTA_NUCLEARRS_PATHWAY		10	0.63025486	1.3938689	0.0882353	0.5725889	1.0	2377	tags=60%, list=17%, signal=72%
C2	DMSO	JQ1	KORKOLA_EMBRYONIC_CARCINOMA_VS_SEMINOMA_DN	KORKOLA_EMBRYONIC_CARCINOMA_VS_SEMINOMA_DN		20	0.52224624	1.3914068	0.091935486	0.57838774	1.0	1376	tags=25%, list=10%, signal=28%
C2	DMSO	JQ1	JEON_SMAD6_TARGETS_UP	JEON_SMAD6_TARGETS_UP		18	0.5549872	1.3912166	0.084935896	0.57514095	1.0	2123	tags=50%, list=15%, signal=59%
C2	DMSO	JQ1	ROZANOV_MMP14_TARGETS_SUBSET	ROZANOV_MMP14_TARGETS_SUBSET		21	0.52658236	1.389816	0.0955414	0.5768243	1.0	1082	tags=14%, list=8%, signal=15%
C2	DMSO	JQ1	KINNEY_DNMT1_METHYLATION_TARGETS	KINNEY_DNMT1_METHYLATION_TARGETS		10	0.6239953	1.3897692	0.11073254	0.57305753	1.0	1524	tags=40%, list=11%, signal=45%
C2	DMSO	JQ1	GRADE_COLON_AND_RECTAL_CANCER_DN	GRADE_COLON_AND_RECTAL_CANCER_DN		80	0.41409427	1.389225	0.047872342	0.57134897	1.0	2876	tags=30%, list=20%, signal=37%
C2	DMSO	JQ1	NUTT_GBM_VS_AO_GLIOMA_UP	NUTT_GBM_VS_AO_GLIOMA_UP		36	0.4596772	1.3891114	0.061654136	0.5679063	1.0	1329	tags=22%, list=9%, signal=24%
C2	DMSO	JQ1	IIZUKA_LIVER_CANCER_EARLY_RECURRENCE	IIZUKA_LIVER_CANCER_EARLY_RECURRENCE		11	0.6097096	1.3890492	0.094684385	0.56433785	1.0	3286	tags=64%, list=23%, signal=82%
C2	DMSO	JQ1	NABA_BASEMENT_MEMBRANES	NABA_BASEMENT_MEMBRANES		24	0.51546425	1.386188	0.08346457	0.57196194	1.0	4194	tags=58%, list=29%, signal=82%
C2	DMSO	JQ1	MIKKELSEN_MCV6_ICP_WITH_H3K27ME3	MIKKELSEN_MCV6_ICP_WITH_H3K27ME3		61	0.42695764	1.3860613	0.046153847	0.5686646	1.0	1068	tags=20%, list=7%, signal=21%
C2	DMSO	JQ1	BROWNE_HCMV_INFECTION_16HR_DN	BROWNE_HCMV_INFECTION_16HR_DN		58	0.43574986	1.3821862	0.055706523	0.58091164	1.0	2262	tags=31%, list=16%, signal=37%
C2	DMSO	JQ1	MCGARVEY_SILENCED_BY_METHYLATION_IN_COLON_CANCER	MCGARVEY_SILENCED_BY_METHYLATION_IN_COLON_CANCER		29	0.48135614	1.3752885	0.08208955	0.6060045	1.0	1505	tags=17%, list=10%, signal=19%
C2	DMSO	JQ1	REACTOME_GABA_RECEPTOR_ACTIVATION	REACTOME_GABA_RECEPTOR_ACTIVATION		32	0.47958162	1.3752263	0.084821425	0.60240394	1.0	1394	tags=28%, list=10%, signal=31%
C2	DMSO	JQ1	MANTOVANI_VIRAL_GPCR_SIGNALING_UP	MANTOVANI_VIRAL_GPCR_SIGNALING_UP		69	0.41587445	1.3721677	0.05645161	0.61144483	1.0	3053	tags=32%, list=21%, signal=40%
C2	DMSO	JQ1	SUZUKI_RESPONSE_TO_TSA_AND_DECITABINE_1A	SUZUKI_RESPONSE_TO_TSA_AND_DECITABINE_1A		16	0.56392634	1.3685093	0.11631664	0.6231245	1.0	2960	tags=38%, list=21%, signal=47%
C2	DMSO	JQ1	ROSS_AML_OF_FAB_M7_TYPE	ROSS_AML_OF_FAB_M7_TYPE		54	0.42790258	1.3672848	0.06629055	0.6244409	1.0	1120	tags=17%, list=8%, signal=18%
C2	DMSO	JQ1	STAEGE_EWING_FAMILY_TUMOR	STAEGE_EWING_FAMILY_TUMOR		26	0.50144196	1.3668858	0.080409355	0.6221499	1.0	2262	tags=27%, list=16%, signal=32%
C2	DMSO	JQ1	FIGUEROA_AML_METHYLATION_CLUSTER_1_UP	FIGUEROA_AML_METHYLATION_CLUSTER_1_UP		80	0.40175265	1.3663915	0.04890605	0.6202789	1.0	3146	tags=31%, list=22%, signal=40%
C2	DMSO	JQ1	BROWNE_HCMV_INFECTION_1HR_UP	BROWNE_HCMV_INFECTION_1HR_UP		44	0.44573337	1.3661861	0.072150074	0.6172989	1.0	1132	tags=20%, list=8%, signal=22%
C2	DMSO	JQ1	FIGUEROA_AML_METHYLATION_CLUSTER_6_UP	FIGUEROA_AML_METHYLATION_CLUSTER_6_UP		95	0.39696562	1.3660237	0.030343007	0.61419237	1.0	3214	tags=32%, list=22%, signal=40%
C2	DMSO	JQ1	KIM_BIPOLAR_DISORDER_OLIGODENDROCYTE_DENSITY_CORR_DN	KIM_BIPOLAR_DISORDER_OLIGODENDROCYTE_DENSITY_CORR_DN		61	0.4281552	1.3646756	0.049046323	0.6161725	1.0	2829	tags=33%, list=20%, signal=41%
C2	DMSO	JQ1	SHIN_B_CELL_LYMPHOMA_CLUSTER_9	SHIN_B_CELL_LYMPHOMA_CLUSTER_9		17	0.5387628	1.3622484	0.083333336	0.6230301	1.0	2999	tags=41%, list=21%, signal=52%
C2	DMSO	JQ1	BENPORATH_EED_TARGETS	BENPORATH_EED_TARGETS		758	0.33616924	1.3619494	0.0	0.6205769	1.0	2539	tags=23%, list=18%, signal=27%
C2	DMSO	JQ1	NEWMAN_ERCC6_TARGETS_DN	NEWMAN_ERCC6_TARGETS_DN		29	0.47769672	1.3613923	0.08370703	0.6192923	1.0	3326	tags=45%, list=23%, signal=58%
C2	DMSO	JQ1	YAGUE_PRETUMOR_DRUG_RESISTANCE_DN	YAGUE_PRETUMOR_DRUG_RESISTANCE_DN		11	0.61406803	1.3598374	0.11348684	0.6222525	1.0	419	tags=27%, list=3%, signal=28%
C2	DMSO	JQ1	YAMASHITA_LIVER_CANCER_STEM_CELL_UP	YAMASHITA_LIVER_CANCER_STEM_CELL_UP		29	0.48256952	1.3590509	0.08782743	0.62178653	1.0	1011	tags=21%, list=7%, signal=22%
C2	DMSO	JQ1	KEGG_NON_HOMOLOGOUS_END_JOINING	KEGG_NON_HOMOLOGOUS_END_JOINING		12	0.58292544	1.3579923	0.11016949	0.62260723	1.0	3429	tags=58%, list=24%, signal=77%
C2	DMSO	JQ1	RICKMAN_HEAD_AND_NECK_CANCER_A	RICKMAN_HEAD_AND_NECK_CANCER_A		77	0.4061761	1.3566213	0.054376658	0.6246766	1.0	3014	tags=30%, list=21%, signal=38%
C2	DMSO	JQ1	KLEIN_TARGETS_OF_BCR_ABL1_FUSION	KLEIN_TARGETS_OF_BCR_ABL1_FUSION		40	0.44814605	1.3550066	0.06376812	0.62794405	1.0	1957	tags=23%, list=14%, signal=26%
C2	DMSO	JQ1	PID_SYNDECAN_1_PATHWAY	PID_SYNDECAN_1_PATHWAY		27	0.48126858	1.3546926	0.09730539	0.6255903	1.0	1272	tags=19%, list=9%, signal=20%
C2	DMSO	JQ1	REACTOME_INWARDLY_RECTIFYING_K_CHANNELS	REACTOME_INWARDLY_RECTIFYING_K_CHANNELS		23	0.504956	1.3539436	0.10742496	0.6252902	1.0	1288	tags=30%, list=9%, signal=33%
C2	DMSO	JQ1	REACTOME_PTM_GAMMA_CARBOXYLATION_HYPUSINE_FORMATION_AND_ARYLSULFATASE_ACTIVATION	REACTOME_PTM_GAMMA_CARBOXYLATION_HYPUSINE_FORMATION_AND_ARYLSULFATASE_ACTIVATION		20	0.5224666	1.3529707	0.11736334	0.62588006	1.0	3632	tags=50%, list=25%, signal=67%
C2	DMSO	JQ1	REACTOME_DEFENSINS	REACTOME_DEFENSINS		22	0.50738275	1.351596	0.090625	0.6282472	1.0	24	tags=5%, list=0%, signal=5%
C2	DMSO	JQ1	POMEROY_MEDULLOBLASTOMA_PROGNOSIS_UP	POMEROY_MEDULLOBLASTOMA_PROGNOSIS_UP		34	0.4637035	1.3508695	0.072674416	0.6277979	1.0	3922	tags=32%, list=27%, signal=44%
C2	DMSO	JQ1	MOROSETTI_FACIOSCAPULOHUMERAL_MUSCULAR_DISTROPHY_UP	MOROSETTI_FACIOSCAPULOHUMERAL_MUSCULAR_DISTROPHY_UP		17	0.53181946	1.3493146	0.11451613	0.6308275	1.0	2968	tags=41%, list=21%, signal=52%
C2	DMSO	JQ1	NIKOLSKY_BREAST_CANCER_7P15_AMPLICON	NIKOLSKY_BREAST_CANCER_7P15_AMPLICON		11	0.6002202	1.3488507	0.12745099	0.62928796	1.0	2742	tags=36%, list=19%, signal=45%
C2	DMSO	JQ1	NABA_PROTEOGLYCANS	NABA_PROTEOGLYCANS		33	0.46830472	1.3474735	0.084319524	0.63167423	1.0	2297	tags=21%, list=16%, signal=25%
C2	DMSO	JQ1	LIM_MAMMARY_STEM_CELL_UP	LIM_MAMMARY_STEM_CELL_UP		351	0.34535304	1.3466502	0.004241782	0.6315548	1.0	1847	tags=21%, list=13%, signal=23%
C2	DMSO	JQ1	HAHTOLA_CTCL_PATHOGENESIS	HAHTOLA_CTCL_PATHOGENESIS		11	0.6027952	1.3461982	0.10797342	0.6299558	1.0	1465	tags=18%, list=10%, signal=20%
C2	DMSO	JQ1	BANDRES_RESPONSE_TO_CARMUSTIN_MGMT_24HR_DN	BANDRES_RESPONSE_TO_CARMUSTIN_MGMT_24HR_DN		26	0.4784173	1.3461822	0.09638554	0.62655085	1.0	1133	tags=15%, list=8%, signal=17%
C2	DMSO	JQ1	COWLING_MYCN_TARGETS	COWLING_MYCN_TARGETS		28	0.48453096	1.3430315	0.08828006	0.63653266	1.0	820	tags=18%, list=6%, signal=19%
C2	DMSO	JQ1	ONDER_CDH1_SIGNALING_VIA_CTNNB1	ONDER_CDH1_SIGNALING_VIA_CTNNB1		64	0.4125845	1.3423505	0.07320442	0.63597864	1.0	2367	tags=27%, list=16%, signal=32%
C2	DMSO	JQ1	WANG_BARRETTS_ESOPHAGUS_AND_ESOPHAGUS_CANCER_UP	WANG_BARRETTS_ESOPHAGUS_AND_ESOPHAGUS_CANCER_UP		20	0.5135976	1.3406754	0.105421685	0.63983697	1.0	2480	tags=40%, list=17%, signal=48%
C2	DMSO	JQ1	REACTOME_GPCR_DOWNSTREAM_SIGNALING	REACTOME_GPCR_DOWNSTREAM_SIGNALING		528	0.33377656	1.3386735	0.0010438414	0.6449649	1.0	2514	tags=15%, list=18%, signal=17%
C2	DMSO	JQ1	HATADA_METHYLATED_IN_LUNG_CANCER_UP	HATADA_METHYLATED_IN_LUNG_CANCER_UP		288	0.34343562	1.336769	0.015765766	0.6498931	1.0	2440	tags=24%, list=17%, signal=29%
C2	DMSO	JQ1	ZEMBUTSU_SENSITIVITY_TO_MITOMYCIN	ZEMBUTSU_SENSITIVITY_TO_MITOMYCIN		15	0.5589508	1.3333203	0.13179572	0.6615284	1.0	2059	tags=33%, list=14%, signal=39%
C2	DMSO	JQ1	KEGG_GLYCOSAMINOGLYCAN_BIOSYNTHESIS_CHONDROITIN_SULFATE	KEGG_GLYCOSAMINOGLYCAN_BIOSYNTHESIS_CHONDROITIN_SULFATE		17	0.5368447	1.3327487	0.125387	0.66054267	1.0	841	tags=18%, list=6%, signal=19%
C2	DMSO	JQ1	DUNNE_TARGETS_OF_AML1_MTG8_FUSION_DN	DUNNE_TARGETS_OF_AML1_MTG8_FUSION_DN		17	0.53946936	1.3321501	0.12861736	0.65958714	1.0	1212	tags=29%, list=8%, signal=32%
C2	DMSO	JQ1	KEGG_HEDGEHOG_SIGNALING_PATHWAY	KEGG_HEDGEHOG_SIGNALING_PATHWAY		39	0.4450807	1.330586	0.1	0.6629325	1.0	1412	tags=28%, list=10%, signal=31%
C2	DMSO	JQ1	YORDY_RECIPROCAL_REGULATION_BY_ETS1_AND_SP100_DN	YORDY_RECIPROCAL_REGULATION_BY_ETS1_AND_SP100_DN		59	0.411194	1.330547	0.06891892	0.6596785	1.0	960	tags=17%, list=7%, signal=18%
C2	DMSO	JQ1	BIOCARTA_IL5_PATHWAY	BIOCARTA_IL5_PATHWAY		10	0.61035174	1.3291798	0.14162348	0.66192555	1.0	24	tags=10%, list=0%, signal=10%
C2	DMSO	JQ1	GAUSSMANN_MLL_AF4_FUSION_TARGETS_G_UP	GAUSSMANN_MLL_AF4_FUSION_TARGETS_G_UP		184	0.35703778	1.3287557	0.023121387	0.6603116	1.0	2554	tags=23%, list=18%, signal=28%
C2	DMSO	JQ1	ACEVEDO_LIVER_CANCER_WITH_H3K9ME3_UP	ACEVEDO_LIVER_CANCER_WITH_H3K9ME3_UP		89	0.3877002	1.3284374	0.071243525	0.65839523	1.0	2852	tags=27%, list=20%, signal=33%
C2	DMSO	JQ1	STAMBOLSKY_RESPONSE_TO_VITAMIN_D3_UP	STAMBOLSKY_RESPONSE_TO_VITAMIN_D3_UP		57	0.41752967	1.3268365	0.08757062	0.66170853	1.0	1120	tags=16%, list=8%, signal=17%
C2	DMSO	JQ1	ASGHARZADEH_NEUROBLASTOMA_POOR_SURVIVAL_DN	ASGHARZADEH_NEUROBLASTOMA_POOR_SURVIVAL_DN		31	0.46387088	1.3264802	0.12937595	0.6598522	1.0	3034	tags=39%, list=21%, signal=49%
C2	DMSO	JQ1	REACTOME_INHIBITION_OF_VOLTAGE_GATED_CA2_CHANNELS_VIA_GBETA_GAMMA_SUBUNITS	REACTOME_INHIBITION_OF_VOLTAGE_GATED_CA2_CHANNELS_VIA_GBETA_GAMMA_SUBUNITS		20	0.504825	1.3243855	0.11875	0.6656249	1.0	1288	tags=30%, list=9%, signal=33%
C2	DMSO	JQ1	NAKAMURA_METASTASIS	NAKAMURA_METASTASIS		37	0.45040166	1.3242004	0.09356725	0.66305923	1.0	1936	tags=32%, list=13%, signal=37%
C2	DMSO	JQ1	HECKER_IFNB1_TARGETS	HECKER_IFNB1_TARGETS		79	0.4002738	1.3239815	0.05970149	0.6606538	1.0	3273	tags=34%, list=23%, signal=44%
C2	DMSO	JQ1	REACTOME_GENERIC_TRANSCRIPTION_PATHWAY	REACTOME_GENERIC_TRANSCRIPTION_PATHWAY		181	0.3552345	1.3238144	0.024590164	0.65804625	1.0	3217	tags=32%, list=22%, signal=41%
C2	DMSO	JQ1	DELACROIX_RAR_TARGETS_DN	DELACROIX_RAR_TARGETS_DN		18	0.52582854	1.3225095	0.13343799	0.660117	1.0	1667	tags=39%, list=12%, signal=44%
C2	DMSO	JQ1	MULLIGAN_NTF3_SIGNALING_VIA_INSR_AND_IGF1R_DN	MULLIGAN_NTF3_SIGNALING_VIA_INSR_AND_IGF1R_DN		11	0.5841017	1.3223314	0.16778524	0.6576244	1.0	2939	tags=36%, list=20%, signal=46%
C2	DMSO	JQ1	EBAUER_MYOGENIC_TARGETS_OF_PAX3_FOXO1_FUSION	EBAUER_MYOGENIC_TARGETS_OF_PAX3_FOXO1_FUSION		38	0.44115692	1.3222531	0.092460886	0.6546778	1.0	1746	tags=29%, list=12%, signal=33%
C2	DMSO	JQ1	KEGG_HOMOLOGOUS_RECOMBINATION	KEGG_HOMOLOGOUS_RECOMBINATION		24	0.48802653	1.3215636	0.120556414	0.6544057	1.0	4388	tags=42%, list=31%, signal=60%
C2	DMSO	JQ1	VART_KSHV_INFECTION_ANGIOGENIC_MARKERS_DN	VART_KSHV_INFECTION_ANGIOGENIC_MARKERS_DN		94	0.38138172	1.3197787	0.06666667	0.6588631	1.0	2367	tags=30%, list=16%, signal=35%
C2	DMSO	JQ1	REACTOME_NEUROTRANSMITTER_RECEPTOR_BINDING_AND_DOWNSTREAM_TRANSMISSION_IN_THE_POSTSYNAPTIC_CELL	REACTOME_NEUROTRANSMITTER_RECEPTOR_BINDING_AND_DOWNSTREAM_TRANSMISSION_IN_THE_POSTSYNAPTIC_CELL		78	0.39474967	1.3179884	0.07984293	0.66318595	1.0	1941	tags=27%, list=14%, signal=31%
C2	DMSO	JQ1	GARGALOVIC_RESPONSE_TO_OXIDIZED_PHOSPHOLIPIDS_GREEN_DN	GARGALOVIC_RESPONSE_TO_OXIDIZED_PHOSPHOLIPIDS_GREEN_DN		20	0.50765204	1.3170187	0.12149533	0.6642026	1.0	2672	tags=35%, list=19%, signal=43%
C2	DMSO	JQ1	ONDER_CDH1_TARGETS_3_DN	ONDER_CDH1_TARGETS_3_DN		42	0.43193996	1.3169034	0.102601156	0.6615389	1.0	405	tags=12%, list=3%, signal=12%
C2	DMSO	JQ1	REACTOME_GPCR_LIGAND_BINDING	REACTOME_GPCR_LIGAND_BINDING		313	0.33782914	1.3167641	0.020810515	0.658954	1.0	2514	tags=20%, list=18%, signal=24%
C2	DMSO	JQ1	CUI_TCF21_TARGETS_UP	CUI_TCF21_TARGETS_UP		30	0.4672077	1.3165482	0.11982249	0.6567264	1.0	650	tags=13%, list=5%, signal=14%
C2	DMSO	JQ1	STEGER_ADIPOGENESIS_DN	STEGER_ADIPOGENESIS_DN		23	0.48746905	1.3159794	0.13219285	0.65596294	1.0	2949	tags=43%, list=21%, signal=55%
C2	DMSO	JQ1	KEGG_PRIMARY_IMMUNODEFICIENCY	KEGG_PRIMARY_IMMUNODEFICIENCY		31	0.4591718	1.3159428	0.12590449	0.65301484	1.0	548	tags=13%, list=4%, signal=13%
C2	DMSO	JQ1	CHIANG_LIVER_CANCER_SUBCLASS_CTNNB1_DN	CHIANG_LIVER_CANCER_SUBCLASS_CTNNB1_DN		135	0.36778012	1.3156812	0.036319613	0.6510225	1.0	1624	tags=20%, list=11%, signal=22%
C2	DMSO	JQ1	GAL_LEUKEMIC_STEM_CELL_UP	GAL_LEUKEMIC_STEM_CELL_UP		99	0.37534174	1.3150784	0.050632913	0.6505364	1.0	3585	tags=38%, list=25%, signal=51%
C2	DMSO	JQ1	NABA_MATRISOME_ASSOCIATED	NABA_MATRISOME_ASSOCIATED		560	0.32941508	1.3130044	0.0020554985	0.65610886	1.0	2225	tags=18%, list=16%, signal=20%
C2	DMSO	JQ1	MIKKELSEN_NPC_HCP_WITH_H3K4ME3_AND_H3K27ME3	MIKKELSEN_NPC_HCP_WITH_H3K4ME3_AND_H3K27ME3		168	0.356731	1.3108603	0.04	0.6623917	1.0	1545	tags=23%, list=11%, signal=25%
C2	DMSO	JQ1	WEBER_METHYLATED_IN_COLON_CANCER	WEBER_METHYLATED_IN_COLON_CANCER		16	0.5349179	1.3106757	0.13957307	0.6601845	1.0	1160	tags=19%, list=8%, signal=20%
C2	DMSO	JQ1	TAKEDA_TARGETS_OF_NUP98_HOXA9_FUSION_16D_UP	TAKEDA_TARGETS_OF_NUP98_HOXA9_FUSION_16D_UP		128	0.36664423	1.3104717	0.040841583	0.6579987	1.0	2122	tags=21%, list=15%, signal=25%
C2	DMSO	JQ1	REACTOME_SLC_MEDIATED_TRANSMEMBRANE_TRANSPORT	REACTOME_SLC_MEDIATED_TRANSMEMBRANE_TRANSPORT		183	0.35179898	1.3094442	0.03436019	0.6592382	1.0	2520	tags=24%, list=18%, signal=29%
C2	DMSO	JQ1	KANG_IMMORTALIZED_BY_TERT_UP	KANG_IMMORTALIZED_BY_TERT_UP		64	0.40740615	1.3092824	0.08539945	0.65697765	1.0	2713	tags=27%, list=19%, signal=33%
C2	DMSO	JQ1	KIM_ALL_DISORDERS_OLIGODENDROCYTE_NUMBER_CORR_DN	KIM_ALL_DISORDERS_OLIGODENDROCYTE_NUMBER_CORR_DN		24	0.48499602	1.3085425	0.14217253	0.6573359	1.0	3170	tags=42%, list=22%, signal=53%
C2	DMSO	JQ1	SHANK_TAL1_TARGETS_DN	SHANK_TAL1_TARGETS_DN		10	0.5987267	1.3081021	0.1539763	0.65629315	1.0	1957	tags=50%, list=14%, signal=58%
C2	DMSO	JQ1	KEGG_DILATED_CARDIOMYOPATHY	KEGG_DILATED_CARDIOMYOPATHY		52	0.4171208	1.3080003	0.09681881	0.6537702	1.0	1633	tags=25%, list=11%, signal=28%
C2	DMSO	JQ1	REACTOME_MYOGENESIS	REACTOME_MYOGENESIS		21	0.4924298	1.3065954	0.13043478	0.6565005	1.0	3625	tags=52%, list=25%, signal=70%
C2	DMSO	JQ1	OUELLET_CULTURED_OVARIAN_CANCER_INVASIVE_VS_LMP_DN	OUELLET_CULTURED_OVARIAN_CANCER_INVASIVE_VS_LMP_DN		21	0.5021393	1.3059195	0.1527559	0.6563922	1.0	2110	tags=29%, list=15%, signal=33%
C2	DMSO	JQ1	LEIN_CEREBELLUM_MARKERS	LEIN_CEREBELLUM_MARKERS		67	0.39166048	1.3055775	0.08831522	0.65492254	1.0	2440	tags=36%, list=17%, signal=43%
C2	DMSO	JQ1	CHEN_HOXA5_TARGETS_9HR_DN	CHEN_HOXA5_TARGETS_9HR_DN		28	0.46462384	1.3036011	0.125972	0.6604018	1.0	1875	tags=25%, list=13%, signal=29%
C2	DMSO	JQ1	BIOCARTA_INFLAM_PATHWAY	BIOCARTA_INFLAM_PATHWAY		28	0.4558549	1.3024788	0.113149844	0.66215676	1.0	3371	tags=32%, list=23%, signal=42%
C2	DMSO	JQ1	ZHOU_INFLAMMATORY_RESPONSE_FIMA_UP	ZHOU_INFLAMMATORY_RESPONSE_FIMA_UP		360	0.3309909	1.3008472	0.012765957	0.666197	1.0	2491	tags=25%, list=17%, signal=29%
C2	DMSO	JQ1	MOREAUX_B_LYMPHOCYTE_MATURATION_BY_TACI_UP	MOREAUX_B_LYMPHOCYTE_MATURATION_BY_TACI_UP		62	0.40426806	1.2982002	0.1015299	0.67434096	1.0	2042	tags=23%, list=14%, signal=26%
C2	DMSO	JQ1	REACTOME_INCRETIN_SYNTHESIS_SECRETION_AND_INACTIVATION	REACTOME_INCRETIN_SYNTHESIS_SECRETION_AND_INACTIVATION		18	0.5239636	1.2960193	0.13938412	0.68044084	1.0	1414	tags=17%, list=10%, signal=18%
C2	DMSO	JQ1	XU_HGF_TARGETS_INDUCED_BY_AKT1_48HR_UP	XU_HGF_TARGETS_INDUCED_BY_AKT1_48HR_UP		10	0.60174364	1.295856	0.15737705	0.67819417	1.0	3486	tags=50%, list=24%, signal=66%
C2	DMSO	JQ1	HOELZEL_NF1_TARGETS_UP	HOELZEL_NF1_TARGETS_UP		101	0.3696352	1.2952789	0.07446808	0.67763484	1.0	3038	tags=34%, list=21%, signal=42%
C2	DMSO	JQ1	MEISSNER_ES_ICP_WITH_H3K4ME3_AND_H3K27ME3	MEISSNER_ES_ICP_WITH_H3K4ME3_AND_H3K27ME3		10	0.5823834	1.2948327	0.16298811	0.67670983	1.0	2677	tags=60%, list=19%, signal=74%
C2	DMSO	JQ1	BIOCARTA_PGC1A_PATHWAY	BIOCARTA_PGC1A_PATHWAY		12	0.57722956	1.2939469	0.16080402	0.67749333	1.0	1343	tags=33%, list=9%, signal=37%
C2	DMSO	JQ1	PID_IL23_PATHWAY	PID_IL23_PATHWAY		30	0.45107973	1.2938081	0.14307229	0.6751375	1.0	984	tags=13%, list=7%, signal=14%
C2	DMSO	JQ1	REACTOME_GABA_B_RECEPTOR_ACTIVATION	REACTOME_GABA_B_RECEPTOR_ACTIVATION		27	0.45742735	1.2933041	0.11872146	0.6743938	1.0	1288	tags=26%, list=9%, signal=28%
C2	DMSO	JQ1	GRAHAM_CML_QUIESCENT_VS_NORMAL_QUIESCENT_DN	GRAHAM_CML_QUIESCENT_VS_NORMAL_QUIESCENT_DN		37	0.43483117	1.290592	0.104803495	0.6829513	1.0	2215	tags=24%, list=15%, signal=29%
C2	DMSO	JQ1	ZHAN_MULTIPLE_MYELOMA_CD1_UP	ZHAN_MULTIPLE_MYELOMA_CD1_UP		31	0.45465112	1.2905447	0.12903225	0.68029624	1.0	1020	tags=16%, list=7%, signal=17%
C2	DMSO	JQ1	FIGUEROA_AML_METHYLATION_CLUSTER_4_UP	FIGUEROA_AML_METHYLATION_CLUSTER_4_UP		71	0.3840996	1.2901974	0.10053619	0.67893845	1.0	3065	tags=30%, list=21%, signal=37%
C2	DMSO	JQ1	KEGG_CALCIUM_SIGNALING_PATHWAY	KEGG_CALCIUM_SIGNALING_PATHWAY		118	0.36278093	1.2899991	0.06451613	0.6769799	1.0	2729	tags=25%, list=19%, signal=31%
C2	DMSO	JQ1	SUZUKI_AMPLIFIED_IN_ORAL_CANCER	SUZUKI_AMPLIFIED_IN_ORAL_CANCER		16	0.5300778	1.2892404	0.16164818	0.6772835	1.0	1520	tags=25%, list=11%, signal=28%
C2	DMSO	JQ1	PID_RHOA_REG_PATHWAY	PID_RHOA_REG_PATHWAY		33	0.4488565	1.2863641	0.12759644	0.6864792	1.0	1617	tags=24%, list=11%, signal=27%
C2	DMSO	JQ1	FONTAINE_THYROID_TUMOR_UNCERTAIN_MALIGNANCY_DN	FONTAINE_THYROID_TUMOR_UNCERTAIN_MALIGNANCY_DN		19	0.49648422	1.2862923	0.16557378	0.68396103	1.0	2184	tags=32%, list=15%, signal=37%
C2	DMSO	JQ1	BERNARD_PPAPDC1B_TARGETS_DN	BERNARD_PPAPDC1B_TARGETS_DN		40	0.42664447	1.2839311	0.12960236	0.6915615	1.0	1581	tags=25%, list=11%, signal=28%
C2	DMSO	JQ1	PLASARI_TGFB1_TARGETS_10HR_DN	PLASARI_TGFB1_TARGETS_10HR_DN		188	0.34438214	1.2817992	0.053240743	0.6977727	1.0	2689	tags=31%, list=19%, signal=37%
C2	DMSO	JQ1	TONKS_TARGETS_OF_RUNX1_RUNX1T1_FUSION_GRANULOCYTE_UP	TONKS_TARGETS_OF_RUNX1_RUNX1T1_FUSION_GRANULOCYTE_UP		48	0.4166891	1.2811632	0.117142856	0.6975445	1.0	1361	tags=19%, list=9%, signal=21%
C2	DMSO	JQ1	ZHENG_FOXP3_TARGETS_IN_T_LYMPHOCYTE_UP	ZHENG_FOXP3_TARGETS_IN_T_LYMPHOCYTE_UP		11	0.56808484	1.2810766	0.17609046	0.6951155	1.0	1232	tags=36%, list=9%, signal=40%
C2	DMSO	JQ1	BIOCARTA_NO2IL12_PATHWAY	BIOCARTA_NO2IL12_PATHWAY		12	0.5702082	1.280199	0.17457627	0.6959716	1.0	24	tags=8%, list=0%, signal=8%
C2	DMSO	JQ1	MAHAJAN_RESPONSE_TO_IL1A_UP	MAHAJAN_RESPONSE_TO_IL1A_UP		63	0.3936385	1.278594	0.10788382	0.7000513	1.0	2042	tags=22%, list=14%, signal=26%
C2	DMSO	JQ1	MCGOWAN_RSP6_TARGETS_UP	MCGOWAN_RSP6_TARGETS_UP		18	0.4980975	1.2783176	0.1471519	0.69835925	1.0	1195	tags=22%, list=8%, signal=24%
C2	DMSO	JQ1	POS_HISTAMINE_RESPONSE_NETWORK	POS_HISTAMINE_RESPONSE_NETWORK		29	0.45383286	1.2776152	0.16380656	0.69858766	1.0	1132	tags=17%, list=8%, signal=19%
C2	DMSO	JQ1	VILIMAS_NOTCH1_TARGETS_DN	VILIMAS_NOTCH1_TARGETS_DN		16	0.5206414	1.2769154	0.1774461	0.69879884	1.0	2265	tags=25%, list=16%, signal=30%
C2	DMSO	JQ1	GARGALOVIC_RESPONSE_TO_OXIDIZED_PHOSPHOLIPIDS_TURQUOISE_DN	GARGALOVIC_RESPONSE_TO_OXIDIZED_PHOSPHOLIPIDS_TURQUOISE_DN		44	0.41215488	1.2754211	0.12845305	0.70242417	1.0	3756	tags=43%, list=26%, signal=58%
C2	DMSO	JQ1	KANG_GLIS3_TARGETS	KANG_GLIS3_TARGETS		34	0.4415439	1.269884	0.14809383	0.72369915	1.0	1527	tags=21%, list=11%, signal=23%
C2	DMSO	JQ1	BIOCARTA_ALK_PATHWAY	BIOCARTA_ALK_PATHWAY		33	0.4332351	1.2689306	0.1344411	0.7251056	1.0	3302	tags=39%, list=23%, signal=51%
C2	DMSO	JQ1	LINDGREN_BLADDER_CANCER_HIGH_RECURRENCE	LINDGREN_BLADDER_CANCER_HIGH_RECURRENCE		34	0.4341604	1.26343	0.15210843	0.7468566	1.0	2853	tags=26%, list=20%, signal=33%
C2	DMSO	JQ1	REACTOME_G_ALPHA_S_SIGNALLING_EVENTS	REACTOME_G_ALPHA_S_SIGNALLING_EVENTS		91	0.36930048	1.2628537	0.103713185	0.7463967	1.0	3390	tags=29%, list=24%, signal=37%
C2	DMSO	JQ1	CUI_TCF21_TARGETS_2_UP	CUI_TCF21_TARGETS_2_UP		337	0.3245202	1.2615551	0.027233116	0.74938154	1.0	1693	tags=17%, list=12%, signal=18%
C2	DMSO	JQ1	MARTORIATI_MDM4_TARGETS_NEUROEPITHELIUM_DN	MARTORIATI_MDM4_TARGETS_NEUROEPITHELIUM_DN		134	0.34949785	1.2614349	0.08148148	0.74702626	1.0	2193	tags=28%, list=15%, signal=32%
C2	DMSO	JQ1	NIKOLSKY_BREAST_CANCER_16P13_AMPLICON	NIKOLSKY_BREAST_CANCER_16P13_AMPLICON		84	0.36895266	1.2609631	0.11764706	0.7461648	1.0	3130	tags=33%, list=22%, signal=42%
C2	DMSO	JQ1	ZHOU_INFLAMMATORY_RESPONSE_FIMA_DN	ZHOU_INFLAMMATORY_RESPONSE_FIMA_DN		195	0.33733153	1.2604742	0.064327486	0.7455579	1.0	3104	tags=30%, list=22%, signal=38%
C2	DMSO	JQ1	WORSCHECH_TUMOR_EVASION_AND_TOLEROGENICITY_DN	WORSCHECH_TUMOR_EVASION_AND_TOLEROGENICITY_DN		13	0.53145576	1.2600116	0.19524617	0.7448517	1.0	1283	tags=31%, list=9%, signal=34%
C2	DMSO	JQ1	PANGAS_TUMOR_SUPPRESSION_BY_SMAD1_AND_SMAD5_UP	PANGAS_TUMOR_SUPPRESSION_BY_SMAD1_AND_SMAD5_UP		104	0.36465347	1.2597525	0.11111111	0.7431919	1.0	1922	tags=25%, list=13%, signal=29%
C2	DMSO	JQ1	SMID_BREAST_CANCER_NORMAL_LIKE_UP	SMID_BREAST_CANCER_NORMAL_LIKE_UP		352	0.32305786	1.2574681	0.035947714	0.75040066	1.0	2971	tags=24%, list=21%, signal=30%
C2	DMSO	JQ1	LIANG_SILENCED_BY_METHYLATION_UP	LIANG_SILENCED_BY_METHYLATION_UP		20	0.484493	1.2573376	0.17752443	0.74813074	1.0	1584	tags=20%, list=11%, signal=22%
C2	DMSO	JQ1	WOOD_EBV_EBNA1_TARGETS_UP	WOOD_EBV_EBNA1_TARGETS_UP		91	0.36250958	1.2566115	0.11733333	0.7485317	1.0	3047	tags=30%, list=21%, signal=37%
C2	DMSO	JQ1	NAKAMURA_METASTASIS_MODEL_DN	NAKAMURA_METASTASIS_MODEL_DN		34	0.4291592	1.2552865	0.1522694	0.7515809	1.0	2046	tags=32%, list=14%, signal=38%
C2	DMSO	JQ1	CHANDRAN_METASTASIS_DN	CHANDRAN_METASTASIS_DN		218	0.33009627	1.2551408	0.05542453	0.7493816	1.0	2151	tags=22%, list=15%, signal=26%
C2	DMSO	JQ1	ONDER_CDH1_TARGETS_2_DN	ONDER_CDH1_TARGETS_2_DN		340	0.3232167	1.2548704	0.036916394	0.7478146	1.0	1679	tags=18%, list=12%, signal=20%
C2	DMSO	JQ1	GARGALOVIC_RESPONSE_TO_OXIDIZED_PHOSPHOLIPIDS_GREY_DN	GARGALOVIC_RESPONSE_TO_OXIDIZED_PHOSPHOLIPIDS_GREY_DN		53	0.4022449	1.2544566	0.1448468	0.74683404	1.0	1733	tags=30%, list=12%, signal=34%
C2	DMSO	JQ1	NIELSEN_LEIOMYOSARCOMA_UP	NIELSEN_LEIOMYOSARCOMA_UP		15	0.5286309	1.2528441	0.18905473	0.75125945	1.0	1624	tags=20%, list=11%, signal=23%
C2	DMSO	JQ1	ZHOU_INFLAMMATORY_RESPONSE_LIVE_DN	ZHOU_INFLAMMATORY_RESPONSE_LIVE_DN		285	0.32376412	1.2506044	0.04290429	0.7583602	1.0	3129	tags=30%, list=22%, signal=37%
C2	DMSO	JQ1	SUZUKI_RESPONSE_TO_TSA_AND_DECITABINE_1B	SUZUKI_RESPONSE_TO_TSA_AND_DECITABINE_1B		14	0.5236116	1.2505473	0.21147542	0.7558597	1.0	2746	tags=29%, list=19%, signal=35%
C2	DMSO	JQ1	BERTUCCI_MEDULLARY_VS_DUCTAL_BREAST_CANCER_DN	BERTUCCI_MEDULLARY_VS_DUCTAL_BREAST_CANCER_DN		115	0.35130742	1.2504472	0.107365794	0.7535426	1.0	1844	tags=23%, list=13%, signal=26%
C2	DMSO	JQ1	OLSSON_E2F3_TARGETS_DN	OLSSON_E2F3_TARGETS_DN		31	0.44153902	1.2480639	0.18305598	0.7615912	1.0	346	tags=10%, list=2%, signal=10%
C2	DMSO	JQ1	KEGG_STEROID_HORMONE_BIOSYNTHESIS	KEGG_STEROID_HORMONE_BIOSYNTHESIS		28	0.4403434	1.2448394	0.18320611	0.77327496	1.0	650	tags=18%, list=5%, signal=19%
C2	DMSO	JQ1	DORN_ADENOVIRUS_INFECTION_32HR_UP	DORN_ADENOVIRUS_INFECTION_32HR_UP		10	0.5582032	1.2446826	0.21527778	0.77116054	1.0	355	tags=20%, list=2%, signal=20%
C2	DMSO	JQ1	REACTOME_EICOSANOID_LIGAND_BINDING_RECEPTORS	REACTOME_EICOSANOID_LIGAND_BINDING_RECEPTORS		12	0.5375688	1.2446786	0.2147541	0.76842844	1.0	3172	tags=42%, list=22%, signal=53%
C2	DMSO	JQ1	CADWELL_ATG16L1_TARGETS_UP	CADWELL_ATG16L1_TARGETS_UP		83	0.3675377	1.2444683	0.124497995	0.76657754	1.0	2605	tags=27%, list=18%, signal=32%
C2	DMSO	JQ1	BRUINS_UVC_RESPONSE_VIA_TP53_GROUP_C	BRUINS_UVC_RESPONSE_VIA_TP53_GROUP_C		67	0.3762726	1.2427884	0.14516129	0.77142406	1.0	1513	tags=15%, list=11%, signal=17%
C2	DMSO	JQ1	REACTOME_ORGANIC_CATION_ANION_ZWITTERION_TRANSPORT	REACTOME_ORGANIC_CATION_ANION_ZWITTERION_TRANSPORT		10	0.56714886	1.2424531	0.22222222	0.7701528	1.0	2520	tags=30%, list=18%, signal=36%
C2	DMSO	JQ1	PLASARI_TGFB1_SIGNALING_VIA_NFIC_1HR_UP	PLASARI_TGFB1_SIGNALING_VIA_NFIC_1HR_UP		26	0.4519201	1.2417239	0.17405063	0.7707113	1.0	1247	tags=27%, list=9%, signal=29%
C2	DMSO	JQ1	BHAT_ESR1_TARGETS_VIA_AKT1_UP	BHAT_ESR1_TARGETS_VIA_AKT1_UP		231	0.32637116	1.2414374	0.057077624	0.76931155	1.0	2462	tags=26%, list=17%, signal=31%
C2	DMSO	JQ1	LA_MEN1_TARGETS	LA_MEN1_TARGETS		19	0.48252234	1.2403815	0.20347004	0.7710617	1.0	1136	tags=26%, list=8%, signal=29%
C2	DMSO	JQ1	REACTOME_PEPTIDE_LIGAND_BINDING_RECEPTORS	REACTOME_PEPTIDE_LIGAND_BINDING_RECEPTORS		142	0.340302	1.2396356	0.0970516	0.7716337	1.0	2514	tags=18%, list=18%, signal=21%
C2	DMSO	JQ1	VERRECCHIA_RESPONSE_TO_TGFB1_C3	VERRECCHIA_RESPONSE_TO_TGFB1_C3		11	0.5536846	1.2389526	0.19543974	0.77207184	1.0	149	tags=18%, list=1%, signal=18%
C2	DMSO	JQ1	SCHUETZ_BREAST_CANCER_DUCTAL_INVASIVE_UP	SCHUETZ_BREAST_CANCER_DUCTAL_INVASIVE_UP		259	0.3195346	1.2377019	0.059800666	0.77490103	1.0	1285	tags=15%, list=9%, signal=16%
C2	DMSO	JQ1	KEGG_ECM_RECEPTOR_INTERACTION	KEGG_ECM_RECEPTOR_INTERACTION		53	0.38753277	1.2359582	0.14911081	0.7799509	1.0	1353	tags=21%, list=9%, signal=23%
C2	DMSO	JQ1	GROSS_HYPOXIA_VIA_ELK3_AND_HIF1A_DN	GROSS_HYPOXIA_VIA_ELK3_AND_HIF1A_DN		81	0.36352968	1.235927	0.1198946	0.77738625	1.0	2260	tags=22%, list=16%, signal=26%
C2	DMSO	JQ1	CHEMELLO_SOLEUS_VS_EDL_MYOFIBERS_UP	CHEMELLO_SOLEUS_VS_EDL_MYOFIBERS_UP		23	0.45736244	1.2345667	0.198036	0.78068197	1.0	1947	tags=22%, list=14%, signal=25%
C2	DMSO	JQ1	LIU_PROSTATE_CANCER_DN	LIU_PROSTATE_CANCER_DN		340	0.31751826	1.2341741	0.052173913	0.77970564	1.0	2374	tags=23%, list=17%, signal=27%
C2	DMSO	JQ1	REACTOME_EFFECTS_OF_PIP2_HYDROLYSIS	REACTOME_EFFECTS_OF_PIP2_HYDROLYSIS		14	0.51688755	1.2333385	0.20944881	0.7808711	1.0	2064	tags=36%, list=14%, signal=42%
C2	DMSO	JQ1	MIKKELSEN_ES_HCP_WITH_H3_UNMETHYLATED	MIKKELSEN_ES_HCP_WITH_H3_UNMETHYLATED		45	0.39822614	1.2318494	0.15	0.7846733	1.0	2682	tags=29%, list=19%, signal=35%
C2	DMSO	JQ1	PID_RXR_VDR_PATHWAY	PID_RXR_VDR_PATHWAY		20	0.47461024	1.2318391	0.18954249	0.7820614	1.0	1343	tags=20%, list=9%, signal=22%
C2	DMSO	JQ1	BIOCARTA_STEM_PATHWAY	BIOCARTA_STEM_PATHWAY		14	0.51193094	1.2312964	0.21035598	0.7818566	1.0	2678	tags=29%, list=19%, signal=35%
C2	DMSO	JQ1	NIKOLSKY_BREAST_CANCER_17Q11_Q21_AMPLICON	NIKOLSKY_BREAST_CANCER_17Q11_Q21_AMPLICON		96	0.35619867	1.2285774	0.12993631	0.7915001	1.0	2146	tags=23%, list=15%, signal=27%
C2	DMSO	JQ1	KATSANOU_ELAVL1_TARGETS_UP	KATSANOU_ELAVL1_TARGETS_UP		135	0.34164423	1.2262378	0.100850545	0.79958564	1.0	3241	tags=34%, list=23%, signal=44%
C2	DMSO	JQ1	FIGUEROA_AML_METHYLATION_CLUSTER_3_UP	FIGUEROA_AML_METHYLATION_CLUSTER_3_UP		101	0.3542059	1.2255774	0.1328125	0.79998857	1.0	1560	tags=15%, list=11%, signal=17%
C2	DMSO	JQ1	FIGUEROA_AML_METHYLATION_CLUSTER_6_DN	FIGUEROA_AML_METHYLATION_CLUSTER_6_DN		29	0.43794808	1.2254604	0.19298245	0.7978401	1.0	3338	tags=34%, list=23%, signal=45%
C2	DMSO	JQ1	GUENTHER_GROWTH_SPHERICAL_VS_ADHERENT_UP	GUENTHER_GROWTH_SPHERICAL_VS_ADHERENT_UP		13	0.52294964	1.225063	0.22750424	0.79693276	1.0	3476	tags=54%, list=24%, signal=71%
C2	DMSO	JQ1	TOMIDA_METASTASIS_UP	TOMIDA_METASTASIS_UP		18	0.4802999	1.2249951	0.20414673	0.7946032	1.0	1780	tags=28%, list=12%, signal=32%
C2	DMSO	JQ1	MOSERLE_IFNA_RESPONSE	MOSERLE_IFNA_RESPONSE		27	0.4388778	1.2246985	0.18798152	0.79334325	1.0	2990	tags=37%, list=21%, signal=47%
C2	DMSO	JQ1	SCHLESINGER_H3K27ME3_IN_NORMAL_AND_METHYLATED_IN_CANCER	SCHLESINGER_H3K27ME3_IN_NORMAL_AND_METHYLATED_IN_CANCER		17	0.49000564	1.2246239	0.22383253	0.7910379	1.0	1024	tags=24%, list=7%, signal=25%
C2	DMSO	JQ1	YORDY_RECIPROCAL_REGULATION_BY_ETS1_AND_SP100_UP	YORDY_RECIPROCAL_REGULATION_BY_ETS1_AND_SP100_UP		14	0.51010513	1.2230217	0.21967213	0.795608	1.0	1430	tags=29%, list=10%, signal=32%
C2	DMSO	JQ1	DORN_ADENOVIRUS_INFECTION_48HR_UP	DORN_ADENOVIRUS_INFECTION_48HR_UP		11	0.55253834	1.2216744	0.2347826	0.7991785	1.0	355	tags=18%, list=2%, signal=19%
C2	DMSO	JQ1	SENGUPTA_EBNA1_ANTICORRELATED	SENGUPTA_EBNA1_ANTICORRELATED		112	0.34966958	1.2211934	0.11990111	0.79873294	1.0	1781	tags=20%, list=12%, signal=22%
C2	DMSO	JQ1	ACEVEDO_METHYLATED_IN_LIVER_CANCER_DN	ACEVEDO_METHYLATED_IN_LIVER_CANCER_DN		529	0.30532956	1.2203257	0.037656903	0.80012476	1.0	2323	tags=19%, list=16%, signal=22%
C2	DMSO	JQ1	REACTOME_CIRCADIAN_REPRESSION_OF_EXPRESSION_BY_REV_ERBA	REACTOME_CIRCADIAN_REPRESSION_OF_EXPRESSION_BY_REV_ERBA		17	0.48716265	1.2182281	0.20882852	0.8068721	1.0	1579	tags=29%, list=11%, signal=33%
C2	DMSO	JQ1	CHARAFE_BREAST_CANCER_BASAL_VS_MESENCHYMAL_DN	CHARAFE_BREAST_CANCER_BASAL_VS_MESENCHYMAL_DN		33	0.42717636	1.2180158	0.185567	0.80529153	1.0	2193	tags=39%, list=15%, signal=46%
C2	DMSO	JQ1	REACTOME_TRANSPORT_OF_INORGANIC_CATIONS_ANIONS_AND_AMINO_ACIDS_OLIGOPEPTIDES	REACTOME_TRANSPORT_OF_INORGANIC_CATIONS_ANIONS_AND_AMINO_ACIDS_OLIGOPEPTIDES		62	0.3804335	1.2179041	0.1445946	0.8032056	1.0	1517	tags=24%, list=11%, signal=27%
C2	DMSO	JQ1	GARCIA_TARGETS_OF_FLI1_AND_DAX1_UP	GARCIA_TARGETS_OF_FLI1_AND_DAX1_UP		43	0.39789456	1.2176367	0.1833811	0.80184406	1.0	1835	tags=28%, list=13%, signal=32%
C2	DMSO	JQ1	SCHAEFFER_PROSTATE_DEVELOPMENT_48HR_DN	SCHAEFFER_PROSTATE_DEVELOPMENT_48HR_DN		321	0.31108442	1.2163464	0.05830583	0.8049832	1.0	2176	tags=23%, list=15%, signal=26%
C2	DMSO	JQ1	RICKMAN_METASTASIS_DN	RICKMAN_METASTASIS_DN		193	0.32083225	1.2152997	0.0893067	0.80714417	1.0	2423	tags=26%, list=17%, signal=31%
C2	DMSO	JQ1	YAUCH_HEDGEHOG_SIGNALING_PARACRINE_DN	YAUCH_HEDGEHOG_SIGNALING_PARACRINE_DN		195	0.32269064	1.2127779	0.10581395	0.8159891	1.0	2497	tags=21%, list=17%, signal=25%
C2	DMSO	JQ1	BROWNE_HCMV_INFECTION_12HR_DN	BROWNE_HCMV_INFECTION_12HR_DN		75	0.3643203	1.2127688	0.15477793	0.8134548	1.0	1224	tags=15%, list=9%, signal=16%
C2	DMSO	JQ1	REACTOME_STRIATED_MUSCLE_CONTRACTION	REACTOME_STRIATED_MUSCLE_CONTRACTION		17	0.48596916	1.2126621	0.24592833	0.8113639	1.0	2428	tags=29%, list=17%, signal=35%
C2	DMSO	JQ1	ROY_WOUND_BLOOD_VESSEL_UP	ROY_WOUND_BLOOD_VESSEL_UP		37	0.40860236	1.2117963	0.19054441	0.8128606	1.0	1230	tags=19%, list=9%, signal=21%
C2	DMSO	JQ1	REACTOME_CGMP_EFFECTS	REACTOME_CGMP_EFFECTS		16	0.4857537	1.2098366	0.24104235	0.8192399	1.0	2854	tags=44%, list=20%, signal=55%
C2	DMSO	JQ1	RODWELL_AGING_KIDNEY_NO_BLOOD_UP	RODWELL_AGING_KIDNEY_NO_BLOOD_UP		168	0.3285125	1.209332	0.12617925	0.81896263	1.0	1807	tags=18%, list=13%, signal=20%
C2	DMSO	JQ1	RODWELL_AGING_KIDNEY_UP	RODWELL_AGING_KIDNEY_UP		364	0.30748537	1.2093177	0.058064517	0.8164916	1.0	2392	tags=20%, list=17%, signal=24%
C2	DMSO	JQ1	SHETH_LIVER_CANCER_VS_TXNIP_LOSS_PAM3	SHETH_LIVER_CANCER_VS_TXNIP_LOSS_PAM3		56	0.38132522	1.2084503	0.18002813	0.8178226	1.0	2202	tags=23%, list=15%, signal=27%
C2	DMSO	JQ1	REACTOME_NCAM1_INTERACTIONS	REACTOME_NCAM1_INTERACTIONS		21	0.46205953	1.2064248	0.23424879	0.82452166	1.0	1523	tags=14%, list=11%, signal=16%
C2	DMSO	JQ1	HOSHIDA_LIVER_CANCER_SURVIVAL_UP	HOSHIDA_LIVER_CANCER_SURVIVAL_UP		59	0.37383455	1.206172	0.1664393	0.82315564	1.0	3002	tags=29%, list=21%, signal=36%
C2	DMSO	JQ1	REACTOME_SIGNALING_BY_GPCR	REACTOME_SIGNALING_BY_GPCR		591	0.30219272	1.206126	0.034232367	0.8208537	1.0	2514	tags=15%, list=18%, signal=18%
C2	DMSO	JQ1	REACTOME_REVERSIBLE_HYDRATION_OF_CARBON_DIOXIDE	REACTOME_REVERSIBLE_HYDRATION_OF_CARBON_DIOXIDE		11	0.53388715	1.2060173	0.22570017	0.81883246	1.0	2440	tags=36%, list=17%, signal=44%
C2	DMSO	JQ1	KEGG_HYPERTROPHIC_CARDIOMYOPATHY_HCM	KEGG_HYPERTROPHIC_CARDIOMYOPATHY_HCM		48	0.39448336	1.2056302	0.18830243	0.8180387	1.0	1633	tags=23%, list=11%, signal=26%
C2	DMSO	JQ1	NOUZOVA_METHYLATED_IN_APL	NOUZOVA_METHYLATED_IN_APL		48	0.38416204	1.204845	0.17489421	0.819086	1.0	2469	tags=27%, list=17%, signal=33%
C2	DMSO	JQ1	SERVITJA_ISLET_HNF1A_TARGETS_UP	SERVITJA_ISLET_HNF1A_TARGETS_UP		125	0.33499455	1.2043194	0.13868614	0.81891537	1.0	3310	tags=31%, list=23%, signal=40%
C2	DMSO	JQ1	ZHAN_MULTIPLE_MYELOMA_SPIKED	ZHAN_MULTIPLE_MYELOMA_SPIKED		19	0.46611968	1.2041568	0.23442623	0.8171881	1.0	1505	tags=16%, list=10%, signal=18%
C2	DMSO	JQ1	CROMER_TUMORIGENESIS_DN	CROMER_TUMORIGENESIS_DN		40	0.40470982	1.2026793	0.1858156	0.82151246	1.0	2878	tags=25%, list=20%, signal=31%
C2	DMSO	JQ1	LINDVALL_IMMORTALIZED_BY_TERT_DN	LINDVALL_IMMORTALIZED_BY_TERT_DN		61	0.36887097	1.2018893	0.17832647	0.8226304	1.0	758	tags=11%, list=5%, signal=12%
C2	DMSO	JQ1	TSAI_DNAJB4_TARGETS_UP	TSAI_DNAJB4_TARGETS_UP		12	0.50510305	1.201428	0.24414715	0.8223488	1.0	375	tags=17%, list=3%, signal=17%
C2	DMSO	JQ1	NABA_ECM_AFFILIATED	NABA_ECM_AFFILIATED		117	0.34285474	1.199838	0.15498155	0.827166	1.0	3325	tags=26%, list=23%, signal=33%
C2	DMSO	JQ1	KEGG_BASAL_CELL_CARCINOMA	KEGG_BASAL_CELL_CARCINOMA		40	0.39402375	1.1995559	0.21925926	0.8259157	1.0	1124	tags=25%, list=8%, signal=27%
C2	DMSO	JQ1	REACTOME_CHEMOKINE_RECEPTORS_BIND_CHEMOKINES	REACTOME_CHEMOKINE_RECEPTORS_BIND_CHEMOKINES		40	0.40058148	1.1994246	0.2106782	0.82403785	1.0	2110	tags=20%, list=15%, signal=23%
C2	DMSO	JQ1	CHENG_IMPRINTED_BY_ESTRADIOL	CHENG_IMPRINTED_BY_ESTRADIOL		81	0.3515531	1.199252	0.15564202	0.82235366	1.0	3497	tags=33%, list=24%, signal=44%
C2	DMSO	JQ1	KORKOLA_EMBRYONAL_CARCINOMA_DN	KORKOLA_EMBRYONAL_CARCINOMA_DN		11	0.5270096	1.1990148	0.25691056	0.8209751	1.0	1789	tags=45%, list=12%, signal=52%
C2	DMSO	JQ1	VERHAAK_AML_WITH_NPM1_MUTATED_UP	VERHAAK_AML_WITH_NPM1_MUTATED_UP		134	0.33263674	1.1978863	0.13390663	0.8234367	1.0	2868	tags=28%, list=20%, signal=35%
C2	DMSO	JQ1	DAVICIONI_MOLECULAR_ARMS_VS_ERMS_DN	DAVICIONI_MOLECULAR_ARMS_VS_ERMS_DN		132	0.33077785	1.1968453	0.1398773	0.82577515	1.0	1817	tags=21%, list=13%, signal=24%
C2	DMSO	JQ1	REACTOME_TRANSMISSION_ACROSS_CHEMICAL_SYNAPSES	REACTOME_TRANSMISSION_ACROSS_CHEMICAL_SYNAPSES		111	0.34450322	1.1967474	0.14956737	0.8238379	1.0	2072	tags=25%, list=14%, signal=29%
C2	DMSO	JQ1	SU_LIVER	SU_LIVER		38	0.3977289	1.1953903	0.19577464	0.8275679	1.0	1126	tags=18%, list=8%, signal=20%
C2	DMSO	JQ1	MAYBURD_RESPONSE_TO_L663536_UP	MAYBURD_RESPONSE_TO_L663536_UP		24	0.44085738	1.1952251	0.22082019	0.82581383	1.0	2907	tags=46%, list=20%, signal=57%
C2	DMSO	JQ1	REACTOME_RORA_ACTIVATES_CIRCADIAN_EXPRESSION	REACTOME_RORA_ACTIVATES_CIRCADIAN_EXPRESSION		18	0.472244	1.1935781	0.23870967	0.8309371	1.0	1579	tags=28%, list=11%, signal=31%
C2	DMSO	JQ1	NIELSEN_SYNOVIAL_SARCOMA_DN	NIELSEN_SYNOVIAL_SARCOMA_DN		16	0.48008597	1.1930314	0.23376623	0.83096534	1.0	3325	tags=31%, list=23%, signal=41%
C2	DMSO	JQ1	NIKOLSKY_BREAST_CANCER_11Q12_Q14_AMPLICON	NIKOLSKY_BREAST_CANCER_11Q12_Q14_AMPLICON		120	0.33725467	1.1925939	0.17290322	0.8305284	1.0	2599	tags=28%, list=18%, signal=33%
C2	DMSO	JQ1	VALK_AML_CLUSTER_15	VALK_AML_CLUSTER_15		20	0.45763275	1.1923711	0.2451923	0.829171	1.0	2610	tags=35%, list=18%, signal=43%
C2	DMSO	JQ1	DELACROIX_RAR_BOUND_ES	DELACROIX_RAR_BOUND_ES		362	0.30482242	1.1920232	0.08116883	0.8284367	1.0	3035	tags=26%, list=21%, signal=32%
C2	DMSO	JQ1	RICKMAN_HEAD_AND_NECK_CANCER_F	RICKMAN_HEAD_AND_NECK_CANCER_F		37	0.4054608	1.1915004	0.23348017	0.8283008	1.0	4165	tags=35%, list=29%, signal=49%
C2	DMSO	JQ1	MARIADASON_REGULATED_BY_HISTONE_ACETYLATION_DN	MARIADASON_REGULATED_BY_HISTONE_ACETYLATION_DN		42	0.38698602	1.1914781	0.18938307	0.8260229	1.0	2190	tags=24%, list=15%, signal=28%
C2	DMSO	JQ1	LU_TUMOR_ENDOTHELIAL_MARKERS_UP	LU_TUMOR_ENDOTHELIAL_MARKERS_UP		19	0.46558088	1.1903342	0.22647528	0.82870656	1.0	1272	tags=21%, list=9%, signal=23%
C2	DMSO	JQ1	SENGUPTA_NASOPHARYNGEAL_CARCINOMA_WITH_LMP1_DN	SENGUPTA_NASOPHARYNGEAL_CARCINOMA_WITH_LMP1_DN		107	0.3383683	1.1900643	0.16666667	0.8276139	1.0	2982	tags=22%, list=21%, signal=28%
C2	DMSO	JQ1	GAVIN_IL2_RESPONSIVE_FOXP3_TARGETS_UP	GAVIN_IL2_RESPONSIVE_FOXP3_TARGETS_UP		15	0.47921863	1.1893294	0.2236842	0.82855564	1.0	121	tags=13%, list=1%, signal=13%
C2	DMSO	JQ1	HOWLIN_PUBERTAL_MAMMARY_GLAND	HOWLIN_PUBERTAL_MAMMARY_GLAND		54	0.37818852	1.1884652	0.19804741	0.8301184	1.0	2282	tags=22%, list=16%, signal=26%
C2	DMSO	JQ1	CROONQUIST_IL6_DEPRIVATION_UP	CROONQUIST_IL6_DEPRIVATION_UP		14	0.4910579	1.1884347	0.2374582	0.8279025	1.0	4532	tags=71%, list=32%, signal=104%
C2	DMSO	JQ1	REACTOME_G_ALPHA_Q_SIGNALLING_EVENTS	REACTOME_G_ALPHA_Q_SIGNALLING_EVENTS		142	0.3295942	1.1881803	0.14268292	0.82669616	1.0	2514	tags=20%, list=18%, signal=24%
C2	DMSO	JQ1	SU_PANCREAS	SU_PANCREAS		38	0.3950681	1.1868349	0.21839081	0.83043814	1.0	2346	tags=24%, list=16%, signal=28%
C2	DMSO	JQ1	ELLWOOD_MYC_TARGETS_UP	ELLWOOD_MYC_TARGETS_UP		12	0.5155488	1.1863464	0.24874792	0.8303737	1.0	2751	tags=50%, list=19%, signal=62%
C2	DMSO	JQ1	YANG_MUC2_TARGETS_DUODENUM_6MO_UP	YANG_MUC2_TARGETS_DUODENUM_6MO_UP		10	0.54621565	1.1857165	0.23785594	0.83090484	1.0	5286	tags=50%, list=37%, signal=79%
C2	DMSO	JQ1	KEGG_GLYCOSPHINGOLIPID_BIOSYNTHESIS_GANGLIO_SERIES	KEGG_GLYCOSPHINGOLIPID_BIOSYNTHESIS_GANGLIO_SERIES		13	0.5076986	1.1856763	0.24573378	0.82878244	1.0	4073	tags=62%, list=28%, signal=86%
C2	DMSO	JQ1	LEE_NEURAL_CREST_STEM_CELL_UP	LEE_NEURAL_CREST_STEM_CELL_UP		113	0.3336168	1.184841	0.16232961	0.8302781	1.0	1378	tags=19%, list=10%, signal=20%
C2	DMSO	JQ1	HADDAD_T_LYMPHOCYTE_AND_NK_PROGENITOR_DN	HADDAD_T_LYMPHOCYTE_AND_NK_PROGENITOR_DN		50	0.37431908	1.1847546	0.1887324	0.82837534	1.0	3792	tags=38%, list=26%, signal=51%
C2	DMSO	JQ1	ZWANG_EGF_INTERVAL_DN	ZWANG_EGF_INTERVAL_DN		158	0.32236278	1.1845481	0.13658537	0.8269936	1.0	2335	tags=25%, list=16%, signal=29%
C2	DMSO	JQ1	TSUNODA_CISPLATIN_RESISTANCE_UP	TSUNODA_CISPLATIN_RESISTANCE_UP		13	0.5010514	1.1833594	0.24032257	0.82997406	1.0	712	tags=23%, list=5%, signal=24%
C2	DMSO	JQ1	PEPPER_CHRONIC_LYMPHOCYTIC_LEUKEMIA_UP	PEPPER_CHRONIC_LYMPHOCYTIC_LEUKEMIA_UP		21	0.4472008	1.1832705	0.24242425	0.82807183	1.0	681	tags=14%, list=5%, signal=15%
C2	DMSO	JQ1	WANG_SMARCE1_TARGETS_UP	WANG_SMARCE1_TARGETS_UP		208	0.31379858	1.181822	0.1295642	0.8324132	1.0	1689	tags=18%, list=12%, signal=20%
[truncated: 4,482 more rows]

## Sheet: DMSO_vs_Milciclib
Gene Set Database	Condition 1	Condition 2	NAME	GS<br> follow link to MSigDB	GS DETAILS	SIZE	ES	NES	NOM p-val	FDR q-val	FWER p-val	RANK AT MAX	LEADING EDGE
[truncated: 4,898 more rows]

[truncated: 1 more sheets: DMSO_vs_JQ1+Milciclib]
