# Supplementary material for: Combined BET bromodomain and CDK2 inhibition in MYC-driven medulloblastoma
Source: Oncogene. 2018 Mar 7;37(21):2850–62. doi: 10.1038/s41388-018-0135-1 (PMC5966365; doi:10.1038/s41388-018-0135-1)
Supplement: Supplementary file 9 — Supplementary table 2a [file 41388_2018_135_MOESM9_ESM.xlsx]

## Sheet: DMSO_vs_Cerebellum
Gene Set Database	Condition 1	Condition 2	NAME	GS<br> follow link to MSigDB	GS DETAILS	SIZE	ES	NES	NOM p-val	FDR q-val	FWER p-val	RANK AT MAX	LEADING EDGE
H	DMSO	HA_c	HALLMARK_EPITHELIAL_MESENCHYMAL_TRANSITION	HALLMARK_EPITHELIAL_MESENCHYMAL_TRANSITION	Details ...	195	-0.77886164	-2.9041574	0.0	0.0	0.0	3081	tags=77%, list=13%, signal=88%
H	DMSO	HA_c	HALLMARK_TNFA_SIGNALING_VIA_NFKB	HALLMARK_TNFA_SIGNALING_VIA_NFKB	Details ...	197	-0.672115	-2.519089	0.0	0.0	0.0	3858	tags=59%, list=16%, signal=70%
H	DMSO	HA_c	HALLMARK_INTERFERON_ALPHA_RESPONSE	HALLMARK_INTERFERON_ALPHA_RESPONSE	Details ...	94	-0.7183532	-2.4564734	0.0	0.0	0.0	3754	tags=68%, list=16%, signal=81%
H	DMSO	HA_c	HALLMARK_INTERFERON_GAMMA_RESPONSE	HALLMARK_INTERFERON_GAMMA_RESPONSE	Details ...	196	-0.66010195	-2.450814	0.0	0.0	0.0	3942	tags=56%, list=17%, signal=67%
H	DMSO	HA_c	HALLMARK_UV_RESPONSE_DN	HALLMARK_UV_RESPONSE_DN	Details ...	143	-0.6528038	-2.3533447	0.0	0.0	0.0	4110	tags=59%, list=17%, signal=71%
H	DMSO	HA_c	HALLMARK_TGF_BETA_SIGNALING	HALLMARK_TGF_BETA_SIGNALING	Details ...	54	-0.68924725	-2.1642425	0.0	0.0	0.0	3225	tags=48%, list=14%, signal=56%
H	DMSO	HA_c	HALLMARK_COAGULATION	HALLMARK_COAGULATION	Details ...	134	-0.6022292	-2.1577346	0.0	0.0	0.0	3784	tags=45%, list=16%, signal=53%
H	DMSO	HA_c	HALLMARK_INFLAMMATORY_RESPONSE	HALLMARK_INFLAMMATORY_RESPONSE	Details ...	197	-0.57661533	-2.1526654	0.0	0.0	0.0	3876	tags=43%, list=16%, signal=51%
H	DMSO	HA_c	HALLMARK_HYPOXIA	HALLMARK_HYPOXIA	Details ...	197	-0.57491904	-2.1520965	0.0	0.0	0.0	5158	tags=58%, list=22%, signal=73%
H	DMSO	HA_c	HALLMARK_IL6_JAK_STAT3_SIGNALING	HALLMARK_IL6_JAK_STAT3_SIGNALING	Details ...	87	-0.61965245	-2.1027622	0.0	0.0	0.0	3780	tags=47%, list=16%, signal=56%
H	DMSO	HA_c	HALLMARK_APOPTOSIS	HALLMARK_APOPTOSIS	Details ...	158	-0.5599281	-2.0330486	0.0	0.0	0.0	4779	tags=51%, list=20%, signal=63%
H	DMSO	HA_c	HALLMARK_COMPLEMENT	HALLMARK_COMPLEMENT	Details ...	192	-0.5239196	-1.9691708	0.0	0.0	0.0	5062	tags=45%, list=21%, signal=57%
H	DMSO	HA_c	HALLMARK_IL2_STAT5_SIGNALING	HALLMARK_IL2_STAT5_SIGNALING	Details ...	198	-0.5267555	-1.9441385	0.0	0.0	0.0	3416	tags=38%, list=15%, signal=44%
H	DMSO	HA_c	HALLMARK_APICAL_JUNCTION	HALLMARK_APICAL_JUNCTION	Details ...	200	-0.5021959	-1.8737148	0.0	0.0	0.0	4091	tags=43%, list=17%, signal=52%
H	DMSO	HA_c	HALLMARK_ANGIOGENESIS	HALLMARK_ANGIOGENESIS	Details ...	36	-0.62017894	-1.8502328	0.0	0.0	0.0	3248	tags=53%, list=14%, signal=61%
H	DMSO	HA_c	HALLMARK_ALLOGRAFT_REJECTION	HALLMARK_ALLOGRAFT_REJECTION	Details ...	199	-0.48843673	-1.8288102	0.0	0.0	0.0	6108	tags=44%, list=26%, signal=59%
H	DMSO	HA_c	HALLMARK_KRAS_SIGNALING_UP	HALLMARK_KRAS_SIGNALING_UP	Details ...	195	-0.48022553	-1.7914872	0.0	5.7388806E-5	0.001	3484	tags=40%, list=15%, signal=47%
H	DMSO	HA_c	HALLMARK_P53_PATHWAY	HALLMARK_P53_PATHWAY	Details ...	197	-0.48160797	-1.7853205	0.0	5.4200544E-5	0.001	4680	tags=41%, list=20%, signal=51%
H	DMSO	HA_c	HALLMARK_ESTROGEN_RESPONSE_EARLY	HALLMARK_ESTROGEN_RESPONSE_EARLY	Details ...	198	-0.47569022	-1.7681376	0.0	1.13267386E-4	0.002	3993	tags=43%, list=17%, signal=52%
H	DMSO	HA_c	HALLMARK_APICAL_SURFACE	HALLMARK_APICAL_SURFACE	Details ...	44	-0.57794255	-1.7422006	0.0	2.742707E-4	0.005	2478	tags=43%, list=11%, signal=48%
H	DMSO	HA_c	HALLMARK_NOTCH_SIGNALING	HALLMARK_NOTCH_SIGNALING		32	-0.5821921	-1.7034044	0.0031847134	4.1731689E-4	0.008	3520	tags=53%, list=15%, signal=62%
H	DMSO	HA_c	HALLMARK_ANDROGEN_RESPONSE	HALLMARK_ANDROGEN_RESPONSE		101	-0.4833416	-1.6762767	0.0	8.6357375E-4	0.017	4016	tags=39%, list=17%, signal=46%
H	DMSO	HA_c	HALLMARK_CHOLESTEROL_HOMEOSTASIS	HALLMARK_CHOLESTEROL_HOMEOSTASIS		72	-0.49033898	-1.6118057	0.0031347962	0.0016783134	0.035	5254	tags=46%, list=22%, signal=59%
H	DMSO	HA_c	HALLMARK_MYOGENESIS	HALLMARK_MYOGENESIS		200	-0.42605224	-1.5903511	0.0	0.002332147	0.047	2693	tags=32%, list=11%, signal=36%
H	DMSO	HA_c	HALLMARK_ESTROGEN_RESPONSE_LATE	HALLMARK_ESTROGEN_RESPONSE_LATE		198	-0.424927	-1.5691867	0.0	0.0029363246	0.063	3950	tags=37%, list=17%, signal=45%
H	DMSO	HA_c	HALLMARK_XENOBIOTIC_METABOLISM	HALLMARK_XENOBIOTIC_METABOLISM		197	-0.41695222	-1.556082	0.0	0.003331398	0.075	5718	tags=40%, list=24%, signal=53%
H	DMSO	HA_c	HALLMARK_GLYCOLYSIS	HALLMARK_GLYCOLYSIS		197	-0.4060922	-1.5168701	0.0	0.005157304	0.121	5573	tags=42%, list=24%, signal=55%
H	DMSO	HA_c	HALLMARK_ADIPOGENESIS	HALLMARK_ADIPOGENESIS		195	-0.409358	-1.5148084	0.0013586957	0.005130859	0.125	4962	tags=30%, list=21%, signal=38%
H	DMSO	HA_c	HALLMARK_WNT_BETA_CATENIN_SIGNALING	HALLMARK_WNT_BETA_CATENIN_SIGNALING		41	-0.4848342	-1.4515096	0.031096563	0.012235741	0.275	4866	tags=49%, list=21%, signal=61%
H	DMSO	HA_c	HALLMARK_PROTEIN_SECRETION	HALLMARK_PROTEIN_SECRETION		95	-0.40109923	-1.3792943	0.032448377	0.024098387	0.494	6671	tags=48%, list=28%, signal=67%
H	DMSO	HA_c	HALLMARK_HEME_METABOLISM	HALLMARK_HEME_METABOLISM		196	-0.33294412	-1.240164	0.06684857	0.10024708	0.951	5836	tags=36%, list=25%, signal=47%
H	DMSO	HA_c	HALLMARK_REACTIVE_OXIGEN_SPECIES_PATHWAY	HALLMARK_REACTIVE_OXIGEN_SPECIES_PATHWAY		46	-0.40413946	-1.2264483	0.15497553	0.11002325	0.965	6044	tags=41%, list=26%, signal=55%
H	DMSO	HA_c	HALLMARK_HEDGEHOG_SIGNALING	HALLMARK_HEDGEHOG_SIGNALING		34	-0.43274117	-1.2255014	0.14820847	0.10726009	0.965	5569	tags=56%, list=24%, signal=73%
H	DMSO	HA_c	HALLMARK_BILE_ACID_METABOLISM	HALLMARK_BILE_ACID_METABOLISM		111	-0.3553642	-1.2176476	0.10289855	0.111946166	0.974	5572	tags=38%, list=24%, signal=49%
H	DMSO	HA_c	HALLMARK_UV_RESPONSE_UP	HALLMARK_UV_RESPONSE_UP		155	-0.29634374	-1.0746579	0.27832168	0.3374012	1.0	3416	tags=22%, list=15%, signal=25%
H	DMSO	HA_c	HALLMARK_FATTY_ACID_METABOLISM	HALLMARK_FATTY_ACID_METABOLISM		156	-0.29271656	-1.0745219	0.28275862	0.32815358	1.0	5377	tags=25%, list=23%, signal=32%
H	DMSO	HA_c	HALLMARK_MITOTIC_SPINDLE	HALLMARK_MITOTIC_SPINDLE		199	-0.25648868	-0.9538991	0.5736842	0.61840796	1.0	4225	tags=29%, list=18%, signal=35%
H	DMSO	HA_c	HALLMARK_PI3K_AKT_MTOR_SIGNALING	HALLMARK_PI3K_AKT_MTOR_SIGNALING		104	-0.27304712	-0.9459336	0.5712098	0.62420976	1.0	4604	tags=27%, list=20%, signal=33%
H	DMSO	HA_c	HALLMARK_PEROXISOME	HALLMARK_PEROXISOME		103	-0.24748895	-0.8542887	0.76046175	0.84070396	1.0	5433	tags=32%, list=23%, signal=41%
H	DMSO	HA_c	HALLMARK_UNFOLDED_PROTEIN_RESPONSE	HALLMARK_UNFOLDED_PROTEIN_RESPONSE		109	-0.16574807	-0.5763282	1.0	0.9995754	1.0	7263	tags=28%, list=31%, signal=40%
H	DMSO	HA_c	HALLMARK_E2F_TARGETS	HALLMARK_E2F_TARGETS	Details ...	196	0.66315114	2.7365222	0.0	0.0	0.0	5206	tags=69%, list=22%, signal=88%
H	DMSO	HA_c	HALLMARK_MYC_TARGETS_V2	HALLMARK_MYC_TARGETS_V2	Details ...	57	0.68542933	2.3704765	0.0	0.0	0.0	5518	tags=84%, list=23%, signal=110%
H	DMSO	HA_c	HALLMARK_G2M_CHECKPOINT	HALLMARK_G2M_CHECKPOINT	Details ...	200	0.55087173	2.2829115	0.0	0.0	0.0	4747	tags=55%, list=20%, signal=68%
H	DMSO	HA_c	HALLMARK_MYC_TARGETS_V1	HALLMARK_MYC_TARGETS_V1	Details ...	196	0.5205829	2.121815	0.0	0.0	0.0	7220	tags=57%, list=31%, signal=82%
H	DMSO	HA_c	HALLMARK_SPERMATOGENESIS	HALLMARK_SPERMATOGENESIS	Details ...	134	0.47805628	1.8616822	0.0	1.8181819E-4	0.001	3434	tags=32%, list=15%, signal=37%
H	DMSO	HA_c	HALLMARK_PANCREAS_BETA_CELLS	HALLMARK_PANCREAS_BETA_CELLS	Details ...	39	0.42588353	1.3441113	0.07734807	0.036756676	0.28	2423	tags=28%, list=10%, signal=31%
H	DMSO	HA_c	HALLMARK_KRAS_SIGNALING_DN	HALLMARK_KRAS_SIGNALING_DN	Details ...	195	0.2701912	1.1038108	0.18106996	0.28766632	0.944	3400	tags=22%, list=14%, signal=26%
H	DMSO	HA_c	HALLMARK_DNA_REPAIR	HALLMARK_DNA_REPAIR	Details ...	142	0.26784912	1.0500107	0.28965518	0.38524035	0.993	6898	tags=43%, list=29%, signal=60%
H	DMSO	HA_c	HALLMARK_MTORC1_SIGNALING	HALLMARK_MTORC1_SIGNALING	Details ...	196	0.21463454	0.8814908	0.8755187	0.90421546	1.0	5630	tags=32%, list=24%, signal=41%
H	DMSO	HA_c	HALLMARK_OXIDATIVE_PHOSPHORYLATION	HALLMARK_OXIDATIVE_PHOSPHORYLATION	Details ...	198	0.18553707	0.7688498	1.0	0.9706809	1.0	7832	tags=43%, list=33%, signal=64%
C2	DMSO	HA_c	REN_ALVEOLAR_RHABDOMYOSARCOMA_DN	REN_ALVEOLAR_RHABDOMYOSARCOMA_DN	Details ...	397	-0.72002214	-2.8497941	0.0	0.0	0.0	4153	tags=67%, list=18%, signal=80%
C2	DMSO	HA_c	SCHUETZ_BREAST_CANCER_DUCTAL_INVASIVE_UP	SCHUETZ_BREAST_CANCER_DUCTAL_INVASIVE_UP	Details ...	337	-0.71500957	-2.8005385	0.0	0.0	0.0	3817	tags=61%, list=16%, signal=72%
C2	DMSO	HA_c	VERHAAK_GLIOBLASTOMA_MESENCHYMAL	VERHAAK_GLIOBLASTOMA_MESENCHYMAL	Details ...	211	-0.7322394	-2.7452593	0.0	0.0	0.0	3124	tags=60%, list=13%, signal=68%
C2	DMSO	HA_c	ANASTASSIOU_MULTICANCER_INVASIVENESS_SIGNATURE	ANASTASSIOU_MULTICANCER_INVASIVENESS_SIGNATURE	Details ...	63	-0.84450626	-2.701181	0.0	0.0	0.0	2526	tags=84%, list=11%, signal=94%
C2	DMSO	HA_c	WANG_SMARCE1_TARGETS_UP	WANG_SMARCE1_TARGETS_UP	Details ...	271	-0.69392323	-2.6838293	0.0	0.0	0.0	4040	tags=64%, list=17%, signal=76%
C2	DMSO	HA_c	CHARAFE_BREAST_CANCER_LUMINAL_VS_MESENCHYMAL_DN	CHARAFE_BREAST_CANCER_LUMINAL_VS_MESENCHYMAL_DN	Details ...	443	-0.66695046	-2.6470318	0.0	0.0	0.0	3610	tags=57%, list=15%, signal=66%
C2	DMSO	HA_c	KIM_GLIS2_TARGETS_UP	KIM_GLIS2_TARGETS_UP	Details ...	83	-0.7847791	-2.639807	0.0	0.0	0.0	2598	tags=64%, list=11%, signal=72%
C2	DMSO	HA_c	ONDER_CDH1_TARGETS_2_UP	ONDER_CDH1_TARGETS_2_UP	Details ...	247	-0.68829286	-2.6325593	0.0	0.0	0.0	3905	tags=64%, list=17%, signal=76%
C2	DMSO	HA_c	MIYAGAWA_TARGETS_OF_EWSR1_ETS_FUSIONS_DN	MIYAGAWA_TARGETS_OF_EWSR1_ETS_FUSIONS_DN	Details ...	206	-0.7034083	-2.6265557	0.0	0.0	0.0	3454	tags=62%, list=15%, signal=72%
C2	DMSO	HA_c	CHICAS_RB1_TARGETS_CONFLUENT	CHICAS_RB1_TARGETS_CONFLUENT	Details ...	540	-0.6469829	-2.6056504	0.0	0.0	0.0	4314	tags=63%, list=18%, signal=75%
C2	DMSO	HA_c	CHARAFE_BREAST_CANCER_LUMINAL_VS_BASAL_DN	CHARAFE_BREAST_CANCER_LUMINAL_VS_BASAL_DN	Details ...	435	-0.6565494	-2.602321	0.0	0.0	0.0	4089	tags=54%, list=17%, signal=64%
C2	DMSO	HA_c	BERTUCCI_MEDULLARY_VS_DUCTAL_BREAST_CANCER_DN	BERTUCCI_MEDULLARY_VS_DUCTAL_BREAST_CANCER_DN	Details ...	163	-0.710282	-2.5973048	0.0	0.0	0.0	3867	tags=66%, list=16%, signal=79%
C2	DMSO	HA_c	PICCALUGA_ANGIOIMMUNOBLASTIC_LYMPHOMA_UP	PICCALUGA_ANGIOIMMUNOBLASTIC_LYMPHOMA_UP	Details ...	200	-0.68885714	-2.594472	0.0	0.0	0.0	4060	tags=68%, list=17%, signal=81%
C2	DMSO	HA_c	SASAI_RESISTANCE_TO_NEOPLASTIC_TRANSFROMATION	SASAI_RESISTANCE_TO_NEOPLASTIC_TRANSFROMATION	Details ...	48	-0.83493495	-2.5713248	0.0	0.0	0.0	2579	tags=79%, list=11%, signal=89%
C2	DMSO	HA_c	BOQUEST_STEM_CELL_UP	BOQUEST_STEM_CELL_UP	Details ...	255	-0.6746152	-2.5685575	0.0	0.0	0.0	2982	tags=60%, list=13%, signal=68%
C2	DMSO	HA_c	VECCHI_GASTRIC_CANCER_ADVANCED_VS_EARLY_UP	VECCHI_GASTRIC_CANCER_ADVANCED_VS_EARLY_UP	Details ...	167	-0.7081785	-2.5684104	0.0	0.0	0.0	3235	tags=62%, list=14%, signal=72%
C2	DMSO	HA_c	HUANG_DASATINIB_RESISTANCE_UP	HUANG_DASATINIB_RESISTANCE_UP	Details ...	79	-0.76873267	-2.5561976	0.0	0.0	0.0	3520	tags=76%, list=15%, signal=89%
C2	DMSO	HA_c	KINSEY_TARGETS_OF_EWSR1_FLII_FUSION_DN	KINSEY_TARGETS_OF_EWSR1_FLII_FUSION_DN	Details ...	309	-0.6570991	-2.5509815	0.0	0.0	0.0	3663	tags=57%, list=16%, signal=66%
C2	DMSO	HA_c	VERRECCHIA_EARLY_RESPONSE_TO_TGFB1	VERRECCHIA_EARLY_RESPONSE_TO_TGFB1	Details ...	55	-0.8110336	-2.5487864	0.0	0.0	0.0	3131	tags=73%, list=13%, signal=84%
C2	DMSO	HA_c	DUTERTRE_ESTRADIOL_RESPONSE_24HR_DN	DUTERTRE_ESTRADIOL_RESPONSE_24HR_DN	Details ...	482	-0.6147229	-2.4735901	0.0	0.0	0.0	3958	tags=52%, list=17%, signal=61%
C2	DMSO	HA_c	LINDGREN_BLADDER_CANCER_CLUSTER_2B	LINDGREN_BLADDER_CANCER_CLUSTER_2B		377	-0.6240489	-2.4668524	0.0	0.0	0.0	3312	tags=49%, list=14%, signal=56%
C2	DMSO	HA_c	ZHU_CMV_ALL_DN	ZHU_CMV_ALL_DN		126	-0.7024918	-2.4634087	0.0	0.0	0.0	3509	tags=60%, list=15%, signal=71%
C2	DMSO	HA_c	RUIZ_TNC_TARGETS_UP	RUIZ_TNC_TARGETS_UP		147	-0.67127556	-2.4563718	0.0	0.0	0.0	4071	tags=63%, list=17%, signal=76%
C2	DMSO	HA_c	JOHNSTONE_PARVB_TARGETS_3_UP	JOHNSTONE_PARVB_TARGETS_3_UP		405	-0.6193087	-2.4539518	0.0	0.0	0.0	5076	tags=59%, list=22%, signal=73%
C2	DMSO	HA_c	ZHU_CMV_24_HR_DN	ZHU_CMV_24_HR_DN		89	-0.7204877	-2.4409544	0.0	0.0	0.0	2935	tags=63%, list=12%, signal=72%
C2	DMSO	HA_c	LIM_MAMMARY_STEM_CELL_UP	LIM_MAMMARY_STEM_CELL_UP		456	-0.60912263	-2.4330895	0.0	0.0	0.0	4200	tags=56%, list=18%, signal=67%
C2	DMSO	HA_c	FRIDMAN_SENESCENCE_UP	FRIDMAN_SENESCENCE_UP		76	-0.73196745	-2.425813	0.0	0.0	0.0	3767	tags=58%, list=16%, signal=69%
C2	DMSO	HA_c	WIEDERSCHAIN_TARGETS_OF_BMI1_AND_PCGF2	WIEDERSCHAIN_TARGETS_OF_BMI1_AND_PCGF2		56	-0.7773923	-2.41855	0.0	0.0	0.0	2489	tags=70%, list=11%, signal=78%
C2	DMSO	HA_c	RODWELL_AGING_KIDNEY_NO_BLOOD_UP	RODWELL_AGING_KIDNEY_NO_BLOOD_UP		206	-0.6511758	-2.4144406	0.0	0.0	0.0	2982	tags=51%, list=13%, signal=58%
C2	DMSO	HA_c	MANALO_HYPOXIA_UP	MANALO_HYPOXIA_UP		201	-0.64953107	-2.411091	0.0	0.0	0.0	3991	tags=62%, list=17%, signal=74%
C2	DMSO	HA_c	RODWELL_AGING_KIDNEY_UP	RODWELL_AGING_KIDNEY_UP		448	-0.6037354	-2.4082131	0.0	0.0	0.0	4701	tags=52%, list=20%, signal=63%
C2	DMSO	HA_c	ROZANOV_MMP14_TARGETS_UP	ROZANOV_MMP14_TARGETS_UP		258	-0.630156	-2.4074657	0.0	0.0	0.0	3982	tags=53%, list=17%, signal=63%
C2	DMSO	HA_c	TURASHVILI_BREAST_DUCTAL_CARCINOMA_VS_DUCTAL_NORMAL_DN	TURASHVILI_BREAST_DUCTAL_CARCINOMA_VS_DUCTAL_NORMAL_DN		181	-0.64581186	-2.4063015	0.0	0.0	0.0	4203	tags=56%, list=18%, signal=68%
C2	DMSO	HA_c	BURTON_ADIPOGENESIS_9	BURTON_ADIPOGENESIS_9		90	-0.70216346	-2.4019363	0.0	0.0	0.0	3924	tags=67%, list=17%, signal=80%
C2	DMSO	HA_c	GILDEA_METASTASIS	GILDEA_METASTASIS		28	-0.8624299	-2.392566	0.0	0.0	0.0	2644	tags=86%, list=11%, signal=96%
C2	DMSO	HA_c	SWEET_KRAS_TARGETS_UP	SWEET_KRAS_TARGETS_UP		80	-0.7161108	-2.3919973	0.0	0.0	0.0	3982	tags=71%, list=17%, signal=85%
C2	DMSO	HA_c	SANA_TNF_SIGNALING_UP	SANA_TNF_SIGNALING_UP		81	-0.7146492	-2.3893604	0.0	0.0	0.0	2996	tags=59%, list=13%, signal=68%
C2	DMSO	HA_c	BURTON_ADIPOGENESIS_8	BURTON_ADIPOGENESIS_8		84	-0.70680875	-2.3890696	0.0	0.0	0.0	4487	tags=64%, list=19%, signal=79%
C2	DMSO	HA_c	LIU_PROSTATE_CANCER_DN	LIU_PROSTATE_CANCER_DN		458	-0.5965745	-2.3862154	0.0	0.0	0.0	3808	tags=51%, list=16%, signal=60%
C2	DMSO	HA_c	DAVICIONI_MOLECULAR_ARMS_VS_ERMS_DN	DAVICIONI_MOLECULAR_ARMS_VS_ERMS_DN		171	-0.6501979	-2.3846886	0.0	0.0	0.0	3506	tags=56%, list=15%, signal=65%
C2	DMSO	HA_c	KHETCHOUMIAN_TRIM24_TARGETS_UP	KHETCHOUMIAN_TRIM24_TARGETS_UP		47	-0.7764374	-2.3793924	0.0	0.0	0.0	3274	tags=72%, list=14%, signal=84%
C2	DMSO	HA_c	MCBRYAN_PUBERTAL_TGFB1_TARGETS_UP	MCBRYAN_PUBERTAL_TGFB1_TARGETS_UP		168	-0.6480257	-2.3775837	0.0	0.0	0.0	3077	tags=47%, list=13%, signal=54%
C2	DMSO	HA_c	TAKEDA_TARGETS_OF_NUP98_HOXA9_FUSION_3D_UP	TAKEDA_TARGETS_OF_NUP98_HOXA9_FUSION_3D_UP		170	-0.6434435	-2.3752234	0.0	0.0	0.0	3754	tags=54%, list=16%, signal=64%
C2	DMSO	HA_c	JECHLINGER_EPITHELIAL_TO_MESENCHYMAL_TRANSITION_UP	JECHLINGER_EPITHELIAL_TO_MESENCHYMAL_TRANSITION_UP		70	-0.72143394	-2.370341	0.0	0.0	0.0	3849	tags=66%, list=16%, signal=78%
C2	DMSO	HA_c	NAKAMURA_ADIPOGENESIS_EARLY_DN	NAKAMURA_ADIPOGENESIS_EARLY_DN		38	-0.79725516	-2.368875	0.0	0.0	0.0	3945	tags=82%, list=17%, signal=98%
C2	DMSO	HA_c	PASINI_SUZ12_TARGETS_DN	PASINI_SUZ12_TARGETS_DN		310	-0.608273	-2.368514	0.0	0.0	0.0	2746	tags=45%, list=12%, signal=51%
C2	DMSO	HA_c	TURASHVILI_BREAST_LOBULAR_CARCINOMA_VS_DUCTAL_NORMAL_UP	TURASHVILI_BREAST_LOBULAR_CARCINOMA_VS_DUCTAL_NORMAL_UP		67	-0.7244033	-2.3645482	0.0	0.0	0.0	2067	tags=54%, list=9%, signal=59%
C2	DMSO	HA_c	LINDGREN_BLADDER_CANCER_HIGH_RECURRENCE	LINDGREN_BLADDER_CANCER_HIGH_RECURRENCE		47	-0.7795023	-2.3626416	0.0	0.0	0.0	2470	tags=66%, list=10%, signal=74%
C2	DMSO	HA_c	CHANG_CORE_SERUM_RESPONSE_DN	CHANG_CORE_SERUM_RESPONSE_DN		193	-0.63522655	-2.3620565	0.0	0.0	0.0	5118	tags=59%, list=22%, signal=75%
C2	DMSO	HA_c	ZWANG_CLASS_3_TRANSIENTLY_INDUCED_BY_EGF	ZWANG_CLASS_3_TRANSIENTLY_INDUCED_BY_EGF		208	-0.6283607	-2.3620255	0.0	0.0	0.0	4987	tags=60%, list=21%, signal=75%
C2	DMSO	HA_c	NABA_MATRISOME	NABA_MATRISOME		1009	-0.57009846	-2.3610518	0.0	0.0	0.0	3854	tags=40%, list=16%, signal=46%
C2	DMSO	HA_c	HENDRICKS_SMARCA4_TARGETS_UP	HENDRICKS_SMARCA4_TARGETS_UP		54	-0.755898	-2.359854	0.0	0.0	0.0	3376	tags=69%, list=14%, signal=80%
C2	DMSO	HA_c	RIGGI_EWING_SARCOMA_PROGENITOR_DN	RIGGI_EWING_SARCOMA_PROGENITOR_DN		176	-0.64117175	-2.3594213	0.0	0.0	0.0	3426	tags=58%, list=15%, signal=67%
C2	DMSO	HA_c	PETROVA_ENDOTHELIUM_LYMPHATIC_VS_BLOOD_DN	PETROVA_ENDOTHELIUM_LYMPHATIC_VS_BLOOD_DN		157	-0.65341425	-2.3578882	0.0	0.0	0.0	3558	tags=55%, list=15%, signal=65%
C2	DMSO	HA_c	REACTOME_INTERFERON_ALPHA_BETA_SIGNALING	REACTOME_INTERFERON_ALPHA_BETA_SIGNALING		62	-0.7388656	-2.3558714	0.0	0.0	0.0	2829	tags=48%, list=12%, signal=55%
C2	DMSO	HA_c	BROWNE_HCMV_INFECTION_24HR_DN	BROWNE_HCMV_INFECTION_24HR_DN		143	-0.6497958	-2.3545403	0.0	0.0	0.0	5406	tags=66%, list=23%, signal=86%
C2	DMSO	HA_c	SEKI_INFLAMMATORY_RESPONSE_LPS_UP	SEKI_INFLAMMATORY_RESPONSE_LPS_UP		74	-0.71446204	-2.3526142	0.0	0.0	0.0	3780	tags=68%, list=16%, signal=80%
C2	DMSO	HA_c	CHIARADONNA_NEOPLASTIC_TRANSFORMATION_KRAS_DN	CHIARADONNA_NEOPLASTIC_TRANSFORMATION_KRAS_DN		139	-0.65445054	-2.3488934	0.0	0.0	0.0	5168	tags=67%, list=22%, signal=85%
C2	DMSO	HA_c	ROZANOV_MMP14_TARGETS_SUBSET	ROZANOV_MMP14_TARGETS_SUBSET		32	-0.8181857	-2.3425162	0.0	0.0	0.0	3171	tags=75%, list=13%, signal=87%
C2	DMSO	HA_c	KIM_WT1_TARGETS_UP	KIM_WT1_TARGETS_UP		209	-0.62412924	-2.3361833	0.0	0.0	0.0	4195	tags=56%, list=18%, signal=67%
C2	DMSO	HA_c	TSAI_RESPONSE_TO_RADIATION_THERAPY	TSAI_RESPONSE_TO_RADIATION_THERAPY		32	-0.8193664	-2.3313322	0.0	0.0	0.0	1954	tags=72%, list=8%, signal=78%
C2	DMSO	HA_c	HELLEBREKERS_SILENCED_DURING_TUMOR_ANGIOGENESIS	HELLEBREKERS_SILENCED_DURING_TUMOR_ANGIOGENESIS		77	-0.6995054	-2.3287172	0.0	0.0	0.0	3787	tags=71%, list=16%, signal=85%
C2	DMSO	HA_c	LI_WILMS_TUMOR_VS_FETAL_KIDNEY_2_DN	LI_WILMS_TUMOR_VS_FETAL_KIDNEY_2_DN		50	-0.74638236	-2.3277342	0.0	0.0	0.0	2935	tags=72%, list=12%, signal=82%
C2	DMSO	HA_c	LINDVALL_IMMORTALIZED_BY_TERT_DN	LINDVALL_IMMORTALIZED_BY_TERT_DN		77	-0.69900286	-2.3252363	0.0	0.0	0.0	2756	tags=61%, list=12%, signal=69%
C2	DMSO	HA_c	WU_CELL_MIGRATION	WU_CELL_MIGRATION		180	-0.627197	-2.3247821	0.0	0.0	0.0	3612	tags=54%, list=15%, signal=64%
C2	DMSO	HA_c	BROWNE_INTERFERON_RESPONSIVE_GENES	BROWNE_INTERFERON_RESPONSIVE_GENES		66	-0.7236972	-2.3194818	0.0	0.0	0.0	3513	tags=67%, list=15%, signal=78%
C2	DMSO	HA_c	IGLESIAS_E2F_TARGETS_UP	IGLESIAS_E2F_TARGETS_UP		151	-0.6355789	-2.3191125	0.0	0.0	0.0	3268	tags=46%, list=14%, signal=53%
C2	DMSO	HA_c	PID_INTEGRIN1_PATHWAY	PID_INTEGRIN1_PATHWAY		65	-0.7121809	-2.3101864	0.0	0.0	0.0	1884	tags=62%, list=8%, signal=67%
C2	DMSO	HA_c	WESTON_VEGFA_TARGETS_6HR	WESTON_VEGFA_TARGETS_6HR		58	-0.7260222	-2.3084977	0.0	0.0	0.0	3995	tags=67%, list=17%, signal=81%
C2	DMSO	HA_c	LANDIS_BREAST_CANCER_PROGRESSION_DN	LANDIS_BREAST_CANCER_PROGRESSION_DN		69	-0.7148344	-2.3047965	0.0	0.0	0.0	3453	tags=61%, list=15%, signal=71%
C2	DMSO	HA_c	KIM_WT1_TARGETS_8HR_UP	KIM_WT1_TARGETS_8HR_UP		159	-0.63415277	-2.3030953	0.0	0.0	0.0	3484	tags=52%, list=15%, signal=61%
C2	DMSO	HA_c	SIMBULAN_PARP1_TARGETS_UP	SIMBULAN_PARP1_TARGETS_UP		31	-0.8122536	-2.3026683	0.0	0.0	0.0	2182	tags=68%, list=9%, signal=75%
C2	DMSO	HA_c	KIM_WT1_TARGETS_12HR_UP	KIM_WT1_TARGETS_12HR_UP		157	-0.63070107	-2.3024163	0.0	0.0	0.0	3549	tags=57%, list=15%, signal=67%
C2	DMSO	HA_c	GAUSSMANN_MLL_AF4_FUSION_TARGETS_F_UP	GAUSSMANN_MLL_AF4_FUSION_TARGETS_F_UP		179	-0.61870444	-2.301345	0.0	0.0	0.0	4163	tags=55%, list=18%, signal=66%
C2	DMSO	HA_c	SENESE_HDAC1_TARGETS_DN	SENESE_HDAC1_TARGETS_DN		234	-0.6027613	-2.2982213	0.0	0.0	0.0	3112	tags=47%, list=13%, signal=53%
C2	DMSO	HA_c	RODRIGUES_THYROID_CARCINOMA_DN	RODRIGUES_THYROID_CARCINOMA_DN		73	-0.70279175	-2.2951498	0.0	0.0	0.0	4070	tags=59%, list=17%, signal=71%
C2	DMSO	HA_c	BERENJENO_TRANSFORMED_BY_RHOA_DN	BERENJENO_TRANSFORMED_BY_RHOA_DN		380	-0.5838551	-2.2949407	0.0	0.0	0.0	5415	tags=55%, list=23%, signal=71%
C2	DMSO	HA_c	ONDER_CDH1_SIGNALING_VIA_CTNNB1	ONDER_CDH1_SIGNALING_VIA_CTNNB1		78	-0.68583894	-2.2925491	0.0	0.0	0.0	2969	tags=62%, list=13%, signal=70%
C2	DMSO	HA_c	NUYTTEN_EZH2_TARGETS_UP	NUYTTEN_EZH2_TARGETS_UP		990	-0.55257195	-2.291596	0.0	0.0	0.0	5438	tags=51%, list=23%, signal=64%
C2	DMSO	HA_c	NABA_CORE_MATRISOME	NABA_CORE_MATRISOME		272	-0.59328055	-2.2910764	0.0	0.0	0.0	2589	tags=47%, list=11%, signal=52%
C2	DMSO	HA_c	NABA_MATRISOME_ASSOCIATED	NABA_MATRISOME_ASSOCIATED		737	-0.55726326	-2.2888374	0.0	0.0	0.0	3854	tags=36%, list=16%, signal=42%
C2	DMSO	HA_c	ZHANG_RESPONSE_TO_IKK_INHIBITOR_AND_TNF_UP	ZHANG_RESPONSE_TO_IKK_INHIBITOR_AND_TNF_UP		215	-0.6083695	-2.288643	0.0	0.0	0.0	4216	tags=52%, list=18%, signal=63%
C2	DMSO	HA_c	NAKAMURA_ADIPOGENESIS_LATE_DN	NAKAMURA_ADIPOGENESIS_LATE_DN		37	-0.78578913	-2.2879834	0.0	0.0	0.0	3945	tags=76%, list=17%, signal=91%
C2	DMSO	HA_c	SUNG_METASTASIS_STROMA_UP	SUNG_METASTASIS_STROMA_UP		106	-0.65507543	-2.2846687	0.0	0.0	0.0	5183	tags=64%, list=22%, signal=82%
C2	DMSO	HA_c	RICKMAN_TUMOR_DIFFERENTIATED_WELL_VS_POORLY_DN	RICKMAN_TUMOR_DIFFERENTIATED_WELL_VS_POORLY_DN		361	-0.5789655	-2.2818944	0.0	0.0	0.0	5323	tags=51%, list=23%, signal=65%
C2	DMSO	HA_c	REACTOME_EXTRACELLULAR_MATRIX_ORGANIZATION	REACTOME_EXTRACELLULAR_MATRIX_ORGANIZATION		82	-0.68449277	-2.2787397	0.0	0.0	0.0	2262	tags=56%, list=10%, signal=62%
C2	DMSO	HA_c	GALINDO_IMMUNE_RESPONSE_TO_ENTEROTOXIN	GALINDO_IMMUNE_RESPONSE_TO_ENTEROTOXIN		84	-0.680516	-2.277618	0.0	0.0	0.0	4214	tags=61%, list=18%, signal=74%
C2	DMSO	HA_c	BROWNE_HCMV_INFECTION_18HR_DN	BROWNE_HCMV_INFECTION_18HR_DN		170	-0.6238883	-2.2755919	0.0	0.0	0.0	4160	tags=52%, list=18%, signal=62%
C2	DMSO	HA_c	KOKKINAKIS_METHIONINE_DEPRIVATION_96HR_UP	KOKKINAKIS_METHIONINE_DEPRIVATION_96HR_UP		114	-0.6521842	-2.2748153	0.0	0.0	0.0	3030	tags=46%, list=13%, signal=52%
C2	DMSO	HA_c	NABA_ECM_REGULATORS	NABA_ECM_REGULATORS		235	-0.60048616	-2.2732654	0.0	0.0	0.0	3443	tags=37%, list=15%, signal=43%
C2	DMSO	HA_c	LIEN_BREAST_CARCINOMA_METAPLASTIC	LIEN_BREAST_CARCINOMA_METAPLASTIC		35	-0.7855611	-2.2731326	0.0	0.0	0.0	2312	tags=71%, list=10%, signal=79%
C2	DMSO	HA_c	PHONG_TNF_RESPONSE_VIA_P38_PARTIAL	PHONG_TNF_RESPONSE_VIA_P38_PARTIAL		156	-0.6205428	-2.271991	0.0	0.0	0.0	3815	tags=54%, list=16%, signal=64%
C2	DMSO	HA_c	IZADPANAH_STEM_CELL_ADIPOSE_VS_BONE_DN	IZADPANAH_STEM_CELL_ADIPOSE_VS_BONE_DN		105	-0.6579922	-2.2718437	0.0	0.0	0.0	3426	tags=57%, list=15%, signal=67%
C2	DMSO	HA_c	VANHARANTA_UTERINE_FIBROID_DN	VANHARANTA_UTERINE_FIBROID_DN		62	-0.71052927	-2.2718399	0.0	0.0	0.0	3945	tags=63%, list=17%, signal=75%
C2	DMSO	HA_c	KRASNOSELSKAYA_ILF3_TARGETS_UP	KRASNOSELSKAYA_ILF3_TARGETS_UP		38	-0.76941884	-2.2708185	0.0	0.0	0.0	2541	tags=71%, list=11%, signal=80%
C2	DMSO	HA_c	BENNETT_SYSTEMIC_LUPUS_ERYTHEMATOSUS	BENNETT_SYSTEMIC_LUPUS_ERYTHEMATOSUS		29	-0.8082972	-2.267577	0.0	0.0	0.0	2541	tags=66%, list=11%, signal=73%
C2	DMSO	HA_c	HUPER_BREAST_BASAL_VS_LUMINAL_DN	HUPER_BREAST_BASAL_VS_LUMINAL_DN		59	-0.7119488	-2.2670217	0.0	0.0	0.0	2904	tags=66%, list=12%, signal=75%
C2	DMSO	HA_c	DAUER_STAT3_TARGETS_UP	DAUER_STAT3_TARGETS_UP		49	-0.7347837	-2.265714	0.0	0.0	0.0	3761	tags=65%, list=16%, signal=78%
C2	DMSO	HA_c	HECKER_IFNB1_TARGETS	HECKER_IFNB1_TARGETS		90	-0.66284233	-2.2652938	0.0	0.0	0.0	2620	tags=48%, list=11%, signal=54%
C2	DMSO	HA_c	ELVIDGE_HYPOXIA_UP	ELVIDGE_HYPOXIA_UP		161	-0.6172381	-2.2608972	0.0	0.0	0.0	3876	tags=57%, list=16%, signal=67%
C2	DMSO	HA_c	PHONG_TNF_RESPONSE_NOT_VIA_P38	PHONG_TNF_RESPONSE_NOT_VIA_P38		331	-0.58097315	-2.2604184	0.0	0.0	0.0	3993	tags=50%, list=17%, signal=59%
C2	DMSO	HA_c	MOSERLE_IFNA_RESPONSE	MOSERLE_IFNA_RESPONSE		31	-0.8042992	-2.2558517	0.0	0.0	0.0	2767	tags=84%, list=12%, signal=95%
C2	DMSO	HA_c	HUANG_FOXA2_TARGETS_DN	HUANG_FOXA2_TARGETS_DN		36	-0.7753099	-2.2535903	0.0	0.0	0.0	2954	tags=69%, list=13%, signal=79%
C2	DMSO	HA_c	VERRECCHIA_RESPONSE_TO_TGFB1_C2	VERRECCHIA_RESPONSE_TO_TGFB1_C2		24	-0.8347732	-2.2527304	0.0	0.0	0.0	3131	tags=79%, list=13%, signal=91%
C2	DMSO	HA_c	STAMBOLSKY_TARGETS_OF_MUTATED_TP53_DN	STAMBOLSKY_TARGETS_OF_MUTATED_TP53_DN		44	-0.736965	-2.2514544	0.0	0.0	0.0	2870	tags=59%, list=12%, signal=67%
C2	DMSO	HA_c	BROWNE_HCMV_INFECTION_16HR_DN	BROWNE_HCMV_INFECTION_16HR_DN		84	-0.66995853	-2.249075	0.0	0.0	0.0	4083	tags=61%, list=17%, signal=73%
C2	DMSO	HA_c	CHIARADONNA_NEOPLASTIC_TRANSFORMATION_CDC25_DN	CHIARADONNA_NEOPLASTIC_TRANSFORMATION_CDC25_DN		148	-0.6211847	-2.2469745	0.0	0.0	0.0	5415	tags=58%, list=23%, signal=75%
C2	DMSO	HA_c	GERHOLD_ADIPOGENESIS_DN	GERHOLD_ADIPOGENESIS_DN		62	-0.7031268	-2.2458222	0.0	0.0	0.0	2693	tags=52%, list=11%, signal=58%
C2	DMSO	HA_c	DELYS_THYROID_CANCER_UP	DELYS_THYROID_CANCER_UP		430	-0.5654064	-2.2456062	0.0	0.0	0.0	4302	tags=49%, list=18%, signal=59%
C2	DMSO	HA_c	CORRE_MULTIPLE_MYELOMA_UP	CORRE_MULTIPLE_MYELOMA_UP		67	-0.69055945	-2.2447	0.0	0.0	0.0	4541	tags=63%, list=19%, signal=77%
C2	DMSO	HA_c	SENESE_HDAC1_AND_HDAC2_TARGETS_DN	SENESE_HDAC1_AND_HDAC2_TARGETS_DN		215	-0.6012543	-2.2396226	0.0	0.0	0.0	3239	tags=46%, list=14%, signal=53%
C2	DMSO	HA_c	GU_PDEF_TARGETS_UP	GU_PDEF_TARGETS_UP		71	-0.6910807	-2.2379434	0.0	0.0	0.0	3901	tags=61%, list=17%, signal=72%
C2	DMSO	HA_c	CROMER_TUMORIGENESIS_UP	CROMER_TUMORIGENESIS_UP		61	-0.7086196	-2.2374325	0.0	0.0	0.0	2473	tags=59%, list=11%, signal=66%
C2	DMSO	HA_c	CLASPER_LYMPHATIC_VESSELS_DURING_METASTASIS_DN	CLASPER_LYMPHATIC_VESSELS_DURING_METASTASIS_DN		35	-0.7739922	-2.2304163	0.0	0.0	0.0	1929	tags=69%, list=8%, signal=75%
C2	DMSO	HA_c	FARMER_BREAST_CANCER_CLUSTER_4	FARMER_BREAST_CANCER_CLUSTER_4		19	-0.8742925	-2.2299943	0.0	0.0	0.0	2683	tags=95%, list=11%, signal=107%
C2	DMSO	HA_c	AMIT_EGF_RESPONSE_480_HELA	AMIT_EGF_RESPONSE_480_HELA		158	-0.6133364	-2.2292216	0.0	0.0	0.0	4942	tags=56%, list=21%, signal=70%
C2	DMSO	HA_c	TURASHVILI_BREAST_LOBULAR_CARCINOMA_VS_LOBULAR_NORMAL_DN	TURASHVILI_BREAST_LOBULAR_CARCINOMA_VS_LOBULAR_NORMAL_DN		74	-0.67826813	-2.2289002	0.0	0.0	0.0	2262	tags=54%, list=10%, signal=60%
C2	DMSO	HA_c	DAVICIONI_TARGETS_OF_PAX_FOXO1_FUSIONS_UP	DAVICIONI_TARGETS_OF_PAX_FOXO1_FUSIONS_UP		243	-0.57942283	-2.2285297	0.0	0.0	0.0	3112	tags=48%, list=13%, signal=55%
C2	DMSO	HA_c	KEGG_COMPLEMENT_AND_COAGULATION_CASCADES	KEGG_COMPLEMENT_AND_COAGULATION_CASCADES		69	-0.6770893	-2.2269738	0.0	0.0	0.0	3110	tags=39%, list=13%, signal=45%
C2	DMSO	HA_c	CAIRO_HEPATOBLASTOMA_CLASSES_DN	CAIRO_HEPATOBLASTOMA_CLASSES_DN		199	-0.59631485	-2.2269132	0.0	0.0	0.0	4152	tags=50%, list=18%, signal=60%
C2	DMSO	HA_c	HUMMERICH_SKIN_CANCER_PROGRESSION_UP	HUMMERICH_SKIN_CANCER_PROGRESSION_UP		87	-0.6501807	-2.2237513	0.0	0.0	0.0	2814	tags=45%, list=12%, signal=51%
C2	DMSO	HA_c	DER_IFN_ALPHA_RESPONSE_UP	DER_IFN_ALPHA_RESPONSE_UP		73	-0.68017143	-2.2230115	0.0	0.0	0.0	3754	tags=60%, list=16%, signal=71%
C2	DMSO	HA_c	BRUECKNER_TARGETS_OF_MIRLET7A3_DN	BRUECKNER_TARGETS_OF_MIRLET7A3_DN		71	-0.67139	-2.2224362	0.0	0.0	0.0	4040	tags=63%, list=17%, signal=76%
C2	DMSO	HA_c	ALTEMEIER_RESPONSE_TO_LPS_WITH_MECHANICAL_VENTILATION	ALTEMEIER_RESPONSE_TO_LPS_WITH_MECHANICAL_VENTILATION		125	-0.628044	-2.2209356	0.0	0.0	0.0	3780	tags=48%, list=16%, signal=57%
C2	DMSO	HA_c	SANA_RESPONSE_TO_IFNG_UP	SANA_RESPONSE_TO_IFNG_UP		75	-0.6772881	-2.220255	0.0	0.0	0.0	3942	tags=55%, list=17%, signal=65%
C2	DMSO	HA_c	PEDERSEN_TARGETS_OF_611CTF_ISOFORM_OF_ERBB2	PEDERSEN_TARGETS_OF_611CTF_ISOFORM_OF_ERBB2		72	-0.674782	-2.2186658	0.0	0.0	0.0	3659	tags=61%, list=16%, signal=72%
C2	DMSO	HA_c	BERTUCCI_INVASIVE_CARCINOMA_DUCTAL_VS_LOBULAR_DN	BERTUCCI_INVASIVE_CARCINOMA_DUCTAL_VS_LOBULAR_DN		46	-0.719207	-2.2184215	0.0	0.0	0.0	4068	tags=65%, list=17%, signal=79%
C2	DMSO	HA_c	PHONG_TNF_TARGETS_UP	PHONG_TNF_TARGETS_UP		60	-0.70143557	-2.2164974	0.0	0.0	0.0	3945	tags=68%, list=17%, signal=82%
C2	DMSO	HA_c	ELVIDGE_HIF1A_AND_HIF2A_TARGETS_DN	ELVIDGE_HIF1A_AND_HIF2A_TARGETS_DN		98	-0.6447824	-2.2151232	0.0	0.0	0.0	4290	tags=58%, list=18%, signal=71%
C2	DMSO	HA_c	DURAND_STROMA_S_UP	DURAND_STROMA_S_UP		280	-0.5725653	-2.2095199	0.0	0.0	0.0	3728	tags=50%, list=16%, signal=59%
C2	DMSO	HA_c	BERENJENO_ROCK_SIGNALING_NOT_VIA_RHOA_DN	BERENJENO_ROCK_SIGNALING_NOT_VIA_RHOA_DN		44	-0.7361693	-2.20739	0.0	0.0	0.0	4321	tags=70%, list=18%, signal=86%
C2	DMSO	HA_c	ELVIDGE_HYPOXIA_BY_DMOG_UP	ELVIDGE_HYPOXIA_BY_DMOG_UP		124	-0.6265386	-2.207305	0.0	0.0	0.0	3876	tags=57%, list=16%, signal=68%
C2	DMSO	HA_c	LI_WILMS_TUMOR_VS_FETAL_KIDNEY_1_UP	LI_WILMS_TUMOR_VS_FETAL_KIDNEY_1_UP		180	-0.59815705	-2.2063363	0.0	0.0	0.0	4047	tags=51%, list=17%, signal=61%
C2	DMSO	HA_c	WONG_ADULT_TISSUE_STEM_MODULE	WONG_ADULT_TISSUE_STEM_MODULE		693	-0.5397789	-2.2033482	0.0	0.0	0.0	4047	tags=45%, list=17%, signal=52%
C2	DMSO	HA_c	PETROVA_PROX1_TARGETS_DN	PETROVA_PROX1_TARGETS_DN		62	-0.68719286	-2.202019	0.0	0.0	0.0	3055	tags=58%, list=13%, signal=67%
C2	DMSO	HA_c	GUENTHER_GROWTH_SPHERICAL_VS_ADHERENT_DN	GUENTHER_GROWTH_SPHERICAL_VS_ADHERENT_DN		26	-0.8020322	-2.1986425	0.0	0.0	0.0	3353	tags=77%, list=14%, signal=90%
C2	DMSO	HA_c	NAKAYAMA_SOFT_TISSUE_TUMORS_PCA1_UP	NAKAYAMA_SOFT_TISSUE_TUMORS_PCA1_UP		73	-0.67690057	-2.1982422	0.0	0.0	0.0	3308	tags=44%, list=14%, signal=51%
C2	DMSO	HA_c	REACTOME_COLLAGEN_FORMATION	REACTOME_COLLAGEN_FORMATION		54	-0.697913	-2.1968958	0.0	0.0	0.0	2047	tags=65%, list=9%, signal=71%
C2	DMSO	HA_c	MCBRYAN_PUBERTAL_TGFB1_TARGETS_DN	MCBRYAN_PUBERTAL_TGFB1_TARGETS_DN		60	-0.6915784	-2.1934843	0.0	0.0	0.0	2249	tags=45%, list=10%, signal=50%
C2	DMSO	HA_c	MIYAGAWA_TARGETS_OF_EWSR1_ETS_FUSIONS_UP	MIYAGAWA_TARGETS_OF_EWSR1_ETS_FUSIONS_UP		251	-0.57748616	-2.1930466	0.0	0.0	0.0	4117	tags=51%, list=17%, signal=62%
C2	DMSO	HA_c	LIANG_SILENCED_BY_METHYLATION_2	LIANG_SILENCED_BY_METHYLATION_2		52	-0.71285903	-2.1910203	0.0	0.0	0.0	3754	tags=62%, list=16%, signal=73%
C2	DMSO	HA_c	CHIBA_RESPONSE_TO_TSA_UP	CHIBA_RESPONSE_TO_TSA_UP		51	-0.71372956	-2.1872094	0.0	0.0	0.0	3538	tags=63%, list=15%, signal=74%
C2	DMSO	HA_c	NEWMAN_ERCC6_TARGETS_DN	NEWMAN_ERCC6_TARGETS_DN		38	-0.73498476	-2.1848729	0.0	0.0	0.0	3209	tags=63%, list=14%, signal=73%
C2	DMSO	HA_c	DER_IFN_BETA_RESPONSE_UP	DER_IFN_BETA_RESPONSE_UP		101	-0.63742954	-2.184866	0.0	0.0	0.0	3754	tags=51%, list=16%, signal=61%
C2	DMSO	HA_c	LINDVALL_IMMORTALIZED_BY_TERT_UP	LINDVALL_IMMORTALIZED_BY_TERT_UP		73	-0.66554683	-2.183331	0.0	0.0	0.0	3600	tags=55%, list=15%, signal=64%
C2	DMSO	HA_c	LANDIS_ERBB2_BREAST_TUMORS_324_DN	LANDIS_ERBB2_BREAST_TUMORS_324_DN		145	-0.6043211	-2.1823635	0.0	0.0	0.0	3453	tags=43%, list=15%, signal=51%
C2	DMSO	HA_c	GRAESSMANN_RESPONSE_TO_MC_AND_SERUM_DEPRIVATION_UP	GRAESSMANN_RESPONSE_TO_MC_AND_SERUM_DEPRIVATION_UP		205	-0.5893967	-2.1819274	0.0	0.0	0.0	2327	tags=40%, list=10%, signal=44%
C2	DMSO	HA_c	DANG_REGULATED_BY_MYC_DN	DANG_REGULATED_BY_MYC_DN		249	-0.5726259	-2.1809835	0.0	0.0	0.0	4997	tags=53%, list=21%, signal=66%
C2	DMSO	HA_c	KIM_LRRC3B_TARGETS	KIM_LRRC3B_TARGETS		30	-0.78299487	-2.175847	0.0	0.0	0.0	3964	tags=63%, list=17%, signal=76%
C2	DMSO	HA_c	BOWIE_RESPONSE_TO_TAMOXIFEN	BOWIE_RESPONSE_TO_TAMOXIFEN		18	-0.86415625	-2.1753592	0.0	0.0	0.0	2327	tags=72%, list=10%, signal=80%
C2	DMSO	HA_c	DORN_ADENOVIRUS_INFECTION_24HR_DN	DORN_ADENOVIRUS_INFECTION_24HR_DN		42	-0.72674125	-2.1716979	0.0	0.0	0.0	3456	tags=62%, list=15%, signal=72%
C2	DMSO	HA_c	JEON_SMAD6_TARGETS_UP	JEON_SMAD6_TARGETS_UP		22	-0.8129232	-2.1700253	0.0	0.0	0.0	3558	tags=82%, list=15%, signal=96%
C2	DMSO	HA_c	WINTER_HYPOXIA_METAGENE	WINTER_HYPOXIA_METAGENE		230	-0.57590884	-2.1666155	0.0	0.0	0.0	3952	tags=47%, list=17%, signal=56%
C2	DMSO	HA_c	CASTELLANO_NRAS_TARGETS_UP	CASTELLANO_NRAS_TARGETS_UP		64	-0.664153	-2.1648905	0.0	0.0	0.0	2399	tags=42%, list=10%, signal=47%
C2	DMSO	HA_c	LIM_MAMMARY_LUMINAL_MATURE_DN	LIM_MAMMARY_LUMINAL_MATURE_DN		96	-0.62857926	-2.1636856	0.0	0.0	0.0	2723	tags=51%, list=12%, signal=57%
C2	DMSO	HA_c	RODRIGUES_NTN1_TARGETS_DN	RODRIGUES_NTN1_TARGETS_DN		152	-0.6032561	-2.1616428	0.0	0.0	0.0	3425	tags=40%, list=15%, signal=47%
C2	DMSO	HA_c	BAELDE_DIABETIC_NEPHROPATHY_DN	BAELDE_DIABETIC_NEPHROPATHY_DN		423	-0.54185766	-2.160869	0.0	0.0	0.0	5608	tags=52%, list=24%, signal=67%
C2	DMSO	HA_c	KOINUMA_TARGETS_OF_SMAD2_OR_SMAD3	KOINUMA_TARGETS_OF_SMAD2_OR_SMAD3		786	-0.52608794	-2.1594236	0.0	0.0	0.0	5396	tags=47%, list=23%, signal=59%
C2	DMSO	HA_c	ELVIDGE_HIF1A_TARGETS_DN	ELVIDGE_HIF1A_TARGETS_DN		85	-0.6432117	-2.158709	0.0	0.0	0.0	4290	tags=58%, list=18%, signal=70%
C2	DMSO	HA_c	STEGER_ADIPOGENESIS_DN	STEGER_ADIPOGENESIS_DN		24	-0.8054552	-2.1581814	0.0	0.0	0.0	2621	tags=79%, list=11%, signal=89%
C2	DMSO	HA_c	KEEN_RESPONSE_TO_ROSIGLITAZONE_DN	KEEN_RESPONSE_TO_ROSIGLITAZONE_DN		103	-0.62403655	-2.1566017	0.0	0.0	0.0	2756	tags=42%, list=12%, signal=47%
C2	DMSO	HA_c	TAKEDA_TARGETS_OF_NUP98_HOXA9_FUSION_10D_UP	TAKEDA_TARGETS_OF_NUP98_HOXA9_FUSION_10D_UP		181	-0.583188	-2.1560714	0.0	0.0	0.0	3858	tags=46%, list=16%, signal=55%
C2	DMSO	HA_c	MILI_PSEUDOPODIA_CHEMOTAXIS_DN	MILI_PSEUDOPODIA_CHEMOTAXIS_DN		430	-0.54191613	-2.1559505	0.0	0.0	0.0	6312	tags=56%, list=27%, signal=75%
C2	DMSO	HA_c	BEGUM_TARGETS_OF_PAX3_FOXO1_FUSION_DN	BEGUM_TARGETS_OF_PAX3_FOXO1_FUSION_DN		45	-0.72352564	-2.155477	0.0	0.0	0.0	3082	tags=71%, list=13%, signal=82%
C2	DMSO	HA_c	NABA_COLLAGENS	NABA_COLLAGENS		44	-0.7144313	-2.1548207	0.0	0.0	0.0	1817	tags=66%, list=8%, signal=71%
C2	DMSO	HA_c	SMID_BREAST_CANCER_LUMINAL_B_DN	SMID_BREAST_CANCER_LUMINAL_B_DN		527	-0.53700304	-2.1526399	0.0	0.0	0.0	3815	tags=40%, list=16%, signal=46%
C2	DMSO	HA_c	WANG_MLL_TARGETS	WANG_MLL_TARGETS		278	-0.5530954	-2.148864	0.0	0.0	0.0	3316	tags=45%, list=14%, signal=51%
C2	DMSO	HA_c	MOROSETTI_FACIOSCAPULOHUMERAL_MUSCULAR_DISTROPHY_UP	MOROSETTI_FACIOSCAPULOHUMERAL_MUSCULAR_DISTROPHY_UP		17	-0.8807044	-2.1478186	0.0	0.0	0.0	1745	tags=71%, list=7%, signal=76%
C2	DMSO	HA_c	TAKEDA_TARGETS_OF_NUP98_HOXA9_FUSION_8D_UP	TAKEDA_TARGETS_OF_NUP98_HOXA9_FUSION_8D_UP		149	-0.5933132	-2.1474288	0.0	0.0	0.0	3858	tags=47%, list=16%, signal=56%
C2	DMSO	HA_c	NIELSEN_MALIGNAT_FIBROUS_HISTIOCYTOMA_UP	NIELSEN_MALIGNAT_FIBROUS_HISTIOCYTOMA_UP		18	-0.84598625	-2.1473057	0.0	0.0	0.0	2649	tags=78%, list=11%, signal=88%
C2	DMSO	HA_c	HOSHIDA_LIVER_CANCER_SUBCLASS_S1	HOSHIDA_LIVER_CANCER_SUBCLASS_S1		230	-0.5672029	-2.146549	0.0	0.0	0.0	4855	tags=50%, list=21%, signal=63%
C2	DMSO	HA_c	BILD_HRAS_ONCOGENIC_SIGNATURE	BILD_HRAS_ONCOGENIC_SIGNATURE		249	-0.55756307	-2.1463335	0.0	0.0	0.0	3945	tags=46%, list=17%, signal=54%
C2	DMSO	HA_c	KEGG_FOCAL_ADHESION	KEGG_FOCAL_ADHESION		198	-0.572895	-2.14576	0.0	0.0	0.0	4856	tags=57%, list=21%, signal=71%
C2	DMSO	HA_c	BURTON_ADIPOGENESIS_PEAK_AT_2HR	BURTON_ADIPOGENESIS_PEAK_AT_2HR		50	-0.68692	-2.1454577	0.0	0.0	0.0	3858	tags=60%, list=16%, signal=72%
C2	DMSO	HA_c	HINATA_NFKB_TARGETS_KERATINOCYTE_UP	HINATA_NFKB_TARGETS_KERATINOCYTE_UP		90	-0.6385246	-2.144276	0.0	0.0	0.0	3656	tags=53%, list=16%, signal=63%
C2	DMSO	HA_c	NABA_SECRETED_FACTORS	NABA_SECRETED_FACTORS		333	-0.55239135	-2.1430945	0.0	0.0	0.0	3854	tags=37%, list=16%, signal=44%
C2	DMSO	HA_c	PID_SYNDECAN_1_PATHWAY	PID_SYNDECAN_1_PATHWAY		46	-0.69766957	-2.141774	0.0	0.0	0.0	2546	tags=61%, list=11%, signal=68%
C2	DMSO	HA_c	NABA_ECM_GLYCOPROTEINS	NABA_ECM_GLYCOPROTEINS		193	-0.571504	-2.137479	0.0	0.0	0.0	2589	tags=44%, list=11%, signal=48%
C2	DMSO	HA_c	THUM_MIR21_TARGETS_HEART_DISEASE_UP	THUM_MIR21_TARGETS_HEART_DISEASE_UP		16	-0.8803927	-2.1360774	0.0	0.0	0.0	2429	tags=94%, list=10%, signal=104%
C2	DMSO	HA_c	SMIRNOV_CIRCULATING_ENDOTHELIOCYTES_IN_CANCER_UP	SMIRNOV_CIRCULATING_ENDOTHELIOCYTES_IN_CANCER_UP		152	-0.58743644	-2.1357026	0.0	0.0	0.0	3613	tags=48%, list=15%, signal=56%
C2	DMSO	HA_c	PID_AVB3_INTEGRIN_PATHWAY	PID_AVB3_INTEGRIN_PATHWAY		74	-0.6443712	-2.1339207	0.0	0.0	0.0	3965	tags=61%, list=17%, signal=73%
C2	DMSO	HA_c	CROONQUIST_IL6_DEPRIVATION_UP	CROONQUIST_IL6_DEPRIVATION_UP		20	-0.83159506	-2.130031	0.0	0.0	0.0	2327	tags=65%, list=10%, signal=72%
C2	DMSO	HA_c	CROONQUIST_STROMAL_STIMULATION_UP	CROONQUIST_STROMAL_STIMULATION_UP		58	-0.6720529	-2.1290557	0.0	0.0	0.0	2668	tags=55%, list=11%, signal=62%
C2	DMSO	HA_c	WONG_ENDMETRIUM_CANCER_DN	WONG_ENDMETRIUM_CANCER_DN		78	-0.6447447	-2.1289856	0.0	0.0	0.0	3068	tags=59%, list=13%, signal=68%
C2	DMSO	HA_c	WEST_ADRENOCORTICAL_TUMOR_MARKERS_DN	WEST_ADRENOCORTICAL_TUMOR_MARKERS_DN		20	-0.8307521	-2.1274092	0.0	0.0	0.0	2885	tags=65%, list=12%, signal=74%
C2	DMSO	HA_c	BOQUEST_STEM_CELL_CULTURED_VS_FRESH_UP	BOQUEST_STEM_CELL_CULTURED_VS_FRESH_UP		409	-0.53680056	-2.1272538	0.0	0.0	0.0	4195	tags=49%, list=18%, signal=59%
C2	DMSO	HA_c	MIKKELSEN_MEF_LCP_WITH_H3K4ME3	MIKKELSEN_MEF_LCP_WITH_H3K4ME3		118	-0.603568	-2.1269588	0.0	0.0	0.0	4063	tags=55%, list=17%, signal=66%
C2	DMSO	HA_c	OSADA_ASCL1_TARGETS_DN	OSADA_ASCL1_TARGETS_DN		23	-0.7979087	-2.12592	0.0	0.0	0.0	2567	tags=70%, list=11%, signal=78%
C2	DMSO	HA_c	SWEET_LUNG_CANCER_KRAS_DN	SWEET_LUNG_CANCER_KRAS_DN		423	-0.5374692	-2.1243877	0.0	0.0	0.0	3720	tags=41%, list=16%, signal=48%
C2	DMSO	HA_c	TURASHVILI_BREAST_DUCTAL_CARCINOMA_VS_LOBULAR_NORMAL_DN	TURASHVILI_BREAST_DUCTAL_CARCINOMA_VS_LOBULAR_NORMAL_DN		65	-0.65217274	-2.1243827	0.0	0.0	0.0	1758	tags=42%, list=7%, signal=45%
C2	DMSO	HA_c	LEE_BMP2_TARGETS_UP	LEE_BMP2_TARGETS_UP		701	-0.51995134	-2.122964	0.0	0.0	0.0	3913	tags=45%, list=17%, signal=52%
C2	DMSO	HA_c	WESTON_VEGFA_TARGETS	WESTON_VEGFA_TARGETS		104	-0.61082786	-2.12259	0.0	0.0	0.0	3995	tags=50%, list=17%, signal=60%
C2	DMSO	HA_c	GOZGIT_ESR1_TARGETS_DN	GOZGIT_ESR1_TARGETS_DN		703	-0.5183833	-2.1209786	0.0	0.0	0.0	4493	tags=47%, list=19%, signal=56%
C2	DMSO	HA_c	FRIDMAN_IMMORTALIZATION_DN	FRIDMAN_IMMORTALIZATION_DN		33	-0.74691063	-2.1203573	0.0	0.0	0.0	2742	tags=64%, list=12%, signal=72%
C2	DMSO	HA_c	YAMAZAKI_TCEB3_TARGETS_UP	YAMAZAKI_TCEB3_TARGETS_UP		170	-0.5758445	-2.1197882	0.0	0.0	0.0	5538	tags=59%, list=24%, signal=76%
C2	DMSO	HA_c	MCBRYAN_PUBERTAL_BREAST_4_5WK_UP	MCBRYAN_PUBERTAL_BREAST_4_5WK_UP		261	-0.55408454	-2.119707	0.0	0.0	0.0	3030	tags=39%, list=13%, signal=44%
C2	DMSO	HA_c	HAN_SATB1_TARGETS_DN	HAN_SATB1_TARGETS_DN		423	-0.534613	-2.119311	0.0	0.0	0.0	4448	tags=44%, list=19%, signal=54%
C2	DMSO	HA_c	INGRAM_SHH_TARGETS_UP	INGRAM_SHH_TARGETS_UP		122	-0.5964216	-2.1155796	0.0	0.0	0.0	3444	tags=48%, list=15%, signal=56%
C2	DMSO	HA_c	DORN_ADENOVIRUS_INFECTION_48HR_DN	DORN_ADENOVIRUS_INFECTION_48HR_DN		39	-0.7233271	-2.113762	0.0	6.0385964E-6	0.001	3282	tags=54%, list=14%, signal=62%
C2	DMSO	HA_c	CHIANG_LIVER_CANCER_SUBCLASS_CTNNB1_DN	CHIANG_LIVER_CANCER_SUBCLASS_CTNNB1_DN		164	-0.5794632	-2.1121542	0.0	6.0084035E-6	0.001	3288	tags=46%, list=14%, signal=53%
C2	DMSO	HA_c	WESTON_VEGFA_TARGETS_12HR	WESTON_VEGFA_TARGETS_12HR		35	-0.73354757	-2.1101286	0.0	5.978511E-6	0.001	3379	tags=69%, list=14%, signal=80%
C2	DMSO	HA_c	ZIRN_TRETINOIN_RESPONSE_UP	ZIRN_TRETINOIN_RESPONSE_UP		20	-0.818779	-2.109196	0.0	5.948914E-6	0.001	3032	tags=75%, list=13%, signal=86%
C2	DMSO	HA_c	KEGG_ECM_RECEPTOR_INTERACTION	KEGG_ECM_RECEPTOR_INTERACTION		82	-0.63669556	-2.1084533	0.0	5.9196095E-6	0.001	2031	tags=52%, list=9%, signal=57%
C2	DMSO	HA_c	WEST_ADRENOCORTICAL_TUMOR_DN	WEST_ADRENOCORTICAL_TUMOR_DN		530	-0.52630365	-2.1079164	0.0	5.890591E-6	0.001	4321	tags=43%, list=18%, signal=51%
C2	DMSO	HA_c	GAUSSMANN_MLL_AF4_FUSION_TARGETS_E_UP	GAUSSMANN_MLL_AF4_FUSION_TARGETS_E_UP		90	-0.621194	-2.1054814	0.0	5.861857E-6	0.001	2327	tags=46%, list=10%, signal=50%
C2	DMSO	HA_c	EINAV_INTERFERON_SIGNATURE_IN_CANCER	EINAV_INTERFERON_SIGNATURE_IN_CANCER		26	-0.7679657	-2.1052904	0.0	5.8334012E-6	0.001	2327	tags=65%, list=10%, signal=72%
C2	DMSO	HA_c	NAGASHIMA_EGF_SIGNALING_UP	NAGASHIMA_EGF_SIGNALING_UP		56	-0.65423405	-2.104547	0.0	5.8052206E-6	0.001	3945	tags=64%, list=17%, signal=77%
C2	DMSO	HA_c	MCDOWELL_ACUTE_LUNG_INJURY_UP	MCDOWELL_ACUTE_LUNG_INJURY_UP		44	-0.6978099	-2.1045246	0.0	5.777311E-6	0.001	4120	tags=61%, list=17%, signal=74%
C2	DMSO	HA_c	HAHTOLA_MYCOSIS_FUNGOIDES_CD4_UP	HAHTOLA_MYCOSIS_FUNGOIDES_CD4_UP		62	-0.6472936	-2.1038857	0.0	5.749668E-6	0.001	3964	tags=48%, list=17%, signal=58%
C2	DMSO	HA_c	TOMLINS_PROSTATE_CANCER_DN	TOMLINS_PROSTATE_CANCER_DN		40	-0.7029834	-2.1037521	0.0	5.722289E-6	0.001	4585	tags=73%, list=19%, signal=90%
C2	DMSO	HA_c	SENESE_HDAC1_AND_HDAC2_TARGETS_UP	SENESE_HDAC1_AND_HDAC2_TARGETS_UP		227	-0.55841476	-2.1030564	0.0	5.695169E-6	0.001	3764	tags=40%, list=16%, signal=47%
C2	DMSO	HA_c	CUI_TCF21_TARGETS_2_DN	CUI_TCF21_TARGETS_2_DN		787	-0.5086549	-2.102756	0.0	5.668305E-6	0.001	5448	tags=51%, list=23%, signal=65%
C2	DMSO	HA_c	KEGG_NATURAL_KILLER_CELL_MEDIATED_CYTOTOXICITY	KEGG_NATURAL_KILLER_CELL_MEDIATED_CYTOTOXICITY		130	-0.5861646	-2.101694	0.0	1.1337232E-5	0.002	4626	tags=35%, list=20%, signal=44%
C2	DMSO	HA_c	SARRIO_EPITHELIAL_MESENCHYMAL_TRANSITION_DN	SARRIO_EPITHELIAL_MESENCHYMAL_TRANSITION_DN		145	-0.57854486	-2.1006682	0.0	1.1284254E-5	0.002	3900	tags=46%, list=17%, signal=54%
C2	DMSO	HA_c	WILCOX_RESPONSE_TO_PROGESTERONE_DN	WILCOX_RESPONSE_TO_PROGESTERONE_DN		64	-0.64471215	-2.0991926	0.0	1.1231768E-5	0.002	3423	tags=56%, list=15%, signal=66%
C2	DMSO	HA_c	ZWANG_CLASS_2_TRANSIENTLY_INDUCED_BY_EGF	ZWANG_CLASS_2_TRANSIENTLY_INDUCED_BY_EGF		45	-0.6972923	-2.0984366	0.0	1.1179769E-5	0.002	4321	tags=62%, list=18%, signal=76%
C2	DMSO	HA_c	JECHLINGER_EPITHELIAL_TO_MESENCHYMAL_TRANSITION_DN	JECHLINGER_EPITHELIAL_TO_MESENCHYMAL_TRANSITION_DN		65	-0.6512125	-2.0970728	0.0	1.1128251E-5	0.002	3376	tags=54%, list=14%, signal=63%
C2	DMSO	HA_c	HOELZEL_NF1_TARGETS_DN	HOELZEL_NF1_TARGETS_DN		105	-0.6009224	-2.0956445	0.0	1.1077203E-5	0.002	3163	tags=49%, list=13%, signal=56%
C2	DMSO	HA_c	LIN_SILENCED_BY_TUMOR_MICROENVIRONMENT	LIN_SILENCED_BY_TUMOR_MICROENVIRONMENT		104	-0.60416096	-2.0948718	0.0	1.1026622E-5	0.002	3429	tags=44%, list=15%, signal=52%
C2	DMSO	HA_c	HORIUCHI_WTAP_TARGETS_UP	HORIUCHI_WTAP_TARGETS_UP		287	-0.54319394	-2.0940719	0.0	1.0976501E-5	0.002	5085	tags=54%, list=22%, signal=68%
C2	DMSO	HA_c	IZADPANAH_STEM_CELL_ADIPOSE_VS_BONE_UP	IZADPANAH_STEM_CELL_ADIPOSE_VS_BONE_UP		120	-0.5996706	-2.093933	0.0	1.0926834E-5	0.002	4409	tags=52%, list=19%, signal=64%
C2	DMSO	HA_c	LIU_SMARCA4_TARGETS	LIU_SMARCA4_TARGETS		60	-0.657044	-2.091789	0.0	1.0877614E-5	0.002	2746	tags=52%, list=12%, signal=58%
C2	DMSO	HA_c	ROY_WOUND_BLOOD_VESSEL_UP	ROY_WOUND_BLOOD_VESSEL_UP		50	-0.67319983	-2.0917683	0.0	1.0828835E-5	0.002	3432	tags=60%, list=15%, signal=70%
C2	DMSO	HA_c	PROVENZANI_METASTASIS_DN	PROVENZANI_METASTASIS_DN		134	-0.5841299	-2.0915358	0.0	1.0780493E-5	0.002	3764	tags=44%, list=16%, signal=52%
C2	DMSO	HA_c	LEI_MYB_TARGETS	LEI_MYB_TARGETS		310	-0.53481996	-2.0901978	0.0	1.07325795E-5	0.002	4173	tags=38%, list=18%, signal=45%
C2	DMSO	HA_c	PETRETTO_CARDIAC_HYPERTROPHY	PETRETTO_CARDIAC_HYPERTROPHY		33	-0.7495954	-2.0893512	0.0	1.0685089E-5	0.002	2338	tags=58%, list=10%, signal=64%
C2	DMSO	HA_c	DORN_ADENOVIRUS_INFECTION_32HR_DN	DORN_ADENOVIRUS_INFECTION_32HR_DN		38	-0.714512	-2.088924	0.0	1.06380185E-5	0.002	3456	tags=53%, list=15%, signal=62%
C2	DMSO	HA_c	GROSS_HYPOXIA_VIA_HIF1A_DN	GROSS_HYPOXIA_VIA_HIF1A_DN		107	-0.60081017	-2.0877495	0.0	1.0591361E-5	0.002	4195	tags=50%, list=18%, signal=61%
C2	DMSO	HA_c	NING_CHRONIC_OBSTRUCTIVE_PULMONARY_DISEASE_DN	NING_CHRONIC_OBSTRUCTIVE_PULMONARY_DISEASE_DN		119	-0.5929764	-2.0865693	0.0	1.0545111E-5	0.002	4409	tags=40%, list=19%, signal=49%
C2	DMSO	HA_c	BHAT_ESR1_TARGETS_NOT_VIA_AKT1_DN	BHAT_ESR1_TARGETS_NOT_VIA_AKT1_DN		84	-0.61842036	-2.0837874	0.0	1.0499262E-5	0.002	4298	tags=54%, list=18%, signal=65%
C2	DMSO	HA_c	ZHANG_INTERFERON_RESPONSE	ZHANG_INTERFERON_RESPONSE		23	-0.7921214	-2.0804086	0.0	1.5754253E-5	0.003	2023	tags=65%, list=9%, signal=71%
C2	DMSO	HA_c	VERRECCHIA_DELAYED_RESPONSE_TO_TGFB1	VERRECCHIA_DELAYED_RESPONSE_TO_TGFB1		39	-0.7089008	-2.0800223	0.0	1.5686348E-5	0.003	3779	tags=64%, list=16%, signal=76%
C2	DMSO	HA_c	HIRSCH_CELLULAR_TRANSFORMATION_SIGNATURE_UP	HIRSCH_CELLULAR_TRANSFORMATION_SIGNATURE_UP		232	-0.55299383	-2.07978	0.0	1.5619024E-5	0.003	5204	tags=50%, list=22%, signal=63%
C2	DMSO	HA_c	PID_RET_PATHWAY	PID_RET_PATHWAY		39	-0.7020558	-2.0794928	0.0	1.5552276E-5	0.003	4089	tags=62%, list=17%, signal=74%
C2	DMSO	HA_c	BURTON_ADIPOGENESIS_PEAK_AT_0HR	BURTON_ADIPOGENESIS_PEAK_AT_0HR		62	-0.6533978	-2.0787492	0.0	1.5486097E-5	0.003	2526	tags=48%, list=11%, signal=54%
C2	DMSO	HA_c	LIU_VAV3_PROSTATE_CARCINOGENESIS_UP	LIU_VAV3_PROSTATE_CARCINOGENESIS_UP		86	-0.6180215	-2.0786996	0.0	1.5420477E-5	0.003	3396	tags=52%, list=14%, signal=61%
C2	DMSO	HA_c	HARRIS_HYPOXIA	HARRIS_HYPOXIA		79	-0.6255093	-2.0785697	0.0	1.5355412E-5	0.003	3429	tags=52%, list=15%, signal=61%
C2	DMSO	HA_c	KEGG_PATHWAYS_IN_CANCER	KEGG_PATHWAYS_IN_CANCER		323	-0.5334307	-2.0768144	0.0	1.5290892E-5	0.003	4361	tags=43%, list=19%, signal=52%
C2	DMSO	HA_c	JI_CARCINOGENESIS_BY_KRAS_AND_STK11_DN	JI_CARCINOGENESIS_BY_KRAS_AND_STK11_DN		17	-0.8351525	-2.0754683	0.0	2.0435415E-5	0.004	2840	tags=82%, list=12%, signal=94%
C2	DMSO	HA_c	PID_PTP1B_PATHWAY	PID_PTP1B_PATHWAY		51	-0.6708242	-2.0743613	0.0	2.0350268E-5	0.004	4313	tags=57%, list=18%, signal=69%
C2	DMSO	HA_c	WANG_ESOPHAGUS_CANCER_VS_NORMAL_UP	WANG_ESOPHAGUS_CANCER_VS_NORMAL_UP		112	-0.59462756	-2.073988	0.0	2.0265825E-5	0.004	4103	tags=48%, list=17%, signal=58%
C2	DMSO	HA_c	JISON_SICKLE_CELL_DISEASE_UP	JISON_SICKLE_CELL_DISEASE_UP		177	-0.5633427	-2.0728693	0.0	2.0182082E-5	0.004	4674	tags=45%, list=20%, signal=55%
C2	DMSO	HA_c	DER_IFN_GAMMA_RESPONSE_UP	DER_IFN_GAMMA_RESPONSE_UP		70	-0.6388378	-2.072607	0.0	2.0099029E-5	0.004	2892	tags=50%, list=12%, signal=57%
C2	DMSO	HA_c	WALLACE_PROSTATE_CANCER_RACE_UP	WALLACE_PROSTATE_CANCER_RACE_UP		277	-0.5385511	-2.0718591	0.0	2.0016656E-5	0.004	3942	tags=40%, list=17%, signal=48%
C2	DMSO	HA_c	LINDSTEDT_DENDRITIC_CELL_MATURATION_B	LINDSTEDT_DENDRITIC_CELL_MATURATION_B		52	-0.6682339	-2.071215	0.0	1.9934954E-5	0.004	3656	tags=58%, list=16%, signal=68%
C2	DMSO	HA_c	FURUKAWA_DUSP6_TARGETS_PCI35_UP	FURUKAWA_DUSP6_TARGETS_PCI35_UP		72	-0.6256729	-2.0712123	0.0	1.985392E-5	0.004	3425	tags=46%, list=15%, signal=53%
C2	DMSO	HA_c	HOFFMANN_PRE_BI_TO_LARGE_PRE_BII_LYMPHOCYTE_DN	HOFFMANN_PRE_BI_TO_LARGE_PRE_BII_LYMPHOCYTE_DN		71	-0.63338566	-2.0710628	0.0	1.9773539E-5	0.004	4817	tags=55%, list=20%, signal=69%
C2	DMSO	HA_c	JOHNSTONE_PARVB_TARGETS_2_UP	JOHNSTONE_PARVB_TARGETS_2_UP		131	-0.5856829	-2.0702386	0.0	1.9693807E-5	0.004	4443	tags=53%, list=19%, signal=65%
C2	DMSO	HA_c	LU_AGING_BRAIN_UP	LU_AGING_BRAIN_UP		256	-0.541624	-2.0684505	0.0	1.9614714E-5	0.004	3612	tags=43%, list=15%, signal=50%
C2	DMSO	HA_c	PLASARI_TGFB1_TARGETS_10HR_UP	PLASARI_TGFB1_TARGETS_10HR_UP		197	-0.5556031	-2.068431	0.0	1.9536257E-5	0.004	3429	tags=50%, list=15%, signal=58%
C2	DMSO	HA_c	CASORELLI_APL_SECONDARY_VS_DE_NOVO_UP	CASORELLI_APL_SECONDARY_VS_DE_NOVO_UP		37	-0.7097282	-2.0678556	0.0	2.4341747E-5	0.005	2776	tags=54%, list=12%, signal=61%
C2	DMSO	HA_c	MISSIAGLIA_REGULATED_BY_METHYLATION_UP	MISSIAGLIA_REGULATED_BY_METHYLATION_UP		124	-0.5828691	-2.0672576	0.0	2.4245152E-5	0.005	3538	tags=48%, list=15%, signal=56%
C2	DMSO	HA_c	WAMUNYOKOLI_OVARIAN_CANCER_LMP_DN	WAMUNYOKOLI_OVARIAN_CANCER_LMP_DN		187	-0.5544821	-2.0650897	0.0	2.414932E-5	0.005	4379	tags=44%, list=19%, signal=53%
C2	DMSO	HA_c	SERVITJA_ISLET_HNF1A_TARGETS_UP	SERVITJA_ISLET_HNF1A_TARGETS_UP		162	-0.56685644	-2.0647857	0.0	2.4054247E-5	0.005	3687	tags=56%, list=16%, signal=66%
C2	DMSO	HA_c	BASSO_CD40_SIGNALING_UP	BASSO_CD40_SIGNALING_UP		100	-0.60032845	-2.064602	0.0	2.3959916E-5	0.005	3456	tags=46%, list=15%, signal=54%
C2	DMSO	HA_c	VART_KSHV_INFECTION_ANGIOGENIC_MARKERS_UP	VART_KSHV_INFECTION_ANGIOGENIC_MARKERS_UP		162	-0.5689681	-2.0623937	0.0	2.3866321E-5	0.005	3914	tags=54%, list=17%, signal=65%
C2	DMSO	HA_c	SANA_TNF_SIGNALING_DN	SANA_TNF_SIGNALING_DN		89	-0.59808564	-2.0601857	0.0	2.8470635E-5	0.006	3284	tags=48%, list=14%, signal=56%
C2	DMSO	HA_c	WIERENGA_STAT5A_TARGETS_UP	WIERENGA_STAT5A_TARGETS_UP		204	-0.54739803	-2.0596502	0.0	2.8360286E-5	0.006	4257	tags=45%, list=18%, signal=55%
C2	DMSO	HA_c	BOWIE_RESPONSE_TO_EXTRACELLULAR_MATRIX	BOWIE_RESPONSE_TO_EXTRACELLULAR_MATRIX		17	-0.8264259	-2.0587518	0.0	2.8250786E-5	0.006	2399	tags=76%, list=10%, signal=85%
C2	DMSO	HA_c	AZARE_NEOPLASTIC_TRANSFORMATION_BY_STAT3_UP	AZARE_NEOPLASTIC_TRANSFORMATION_BY_STAT3_UP		115	-0.58345014	-2.057997	0.0	2.8142129E-5	0.006	4188	tags=50%, list=18%, signal=61%
C2	DMSO	HA_c	KONDO_EZH2_TARGETS	KONDO_EZH2_TARGETS		225	-0.5439255	-2.0536125	0.0	3.7438596E-5	0.008	4679	tags=47%, list=20%, signal=58%
C2	DMSO	HA_c	THUM_SYSTOLIC_HEART_FAILURE_UP	THUM_SYSTOLIC_HEART_FAILURE_UP		396	-0.51683295	-2.0520365	0.0	3.72957E-5	0.008	5117	tags=40%, list=22%, signal=51%
C2	DMSO	HA_c	SMID_BREAST_CANCER_NORMAL_LIKE_UP	SMID_BREAST_CANCER_NORMAL_LIKE_UP		444	-0.51112807	-2.0490456	0.0	3.715389E-5	0.008	3612	tags=36%, list=15%, signal=42%
C2	DMSO	HA_c	MCBRYAN_PUBERTAL_BREAST_3_4WK_UP	MCBRYAN_PUBERTAL_BREAST_3_4WK_UP		203	-0.55138	-2.0472846	0.0	3.7013157E-5	0.008	4089	tags=43%, list=17%, signal=51%
C2	DMSO	HA_c	LI_INDUCED_T_TO_NATURAL_KILLER_UP	LI_INDUCED_T_TO_NATURAL_KILLER_UP		295	-0.5306048	-2.0472054	0.0	3.6873487E-5	0.008	4156	tags=42%, list=18%, signal=50%
C2	DMSO	HA_c	AMIT_EGF_RESPONSE_60_MCF10A	AMIT_EGF_RESPONSE_60_MCF10A		37	-0.7020759	-2.0428507	0.0	3.6734862E-5	0.008	3945	tags=68%, list=17%, signal=81%
C2	DMSO	HA_c	FULCHER_INFLAMMATORY_RESPONSE_LECTIN_VS_LPS_DN	FULCHER_INFLAMMATORY_RESPONSE_LECTIN_VS_LPS_DN		432	-0.5144976	-2.0416448	0.0	4.118305E-5	0.009	4784	tags=41%, list=20%, signal=51%
C2	DMSO	HA_c	XU_HGF_SIGNALING_NOT_VIA_AKT1_6HR	XU_HGF_SIGNALING_NOT_VIA_AKT1_6HR		26	-0.74904424	-2.0414555	0.0	4.1029383E-5	0.009	3703	tags=69%, list=16%, signal=82%
C2	DMSO	HA_c	PLASARI_TGFB1_TARGETS_1HR_UP	PLASARI_TGFB1_TARGETS_1HR_UP		34	-0.70373094	-2.0412076	0.0	4.087686E-5	0.009	3429	tags=74%, list=15%, signal=86%
C2	DMSO	HA_c	AMIT_SERUM_RESPONSE_240_MCF10A	AMIT_SERUM_RESPONSE_240_MCF10A		57	-0.650143	-2.0402918	0.0	4.0725463E-5	0.009	4176	tags=54%, list=18%, signal=66%
C2	DMSO	HA_c	HARRIS_BRAIN_CANCER_PROGENITORS	HARRIS_BRAIN_CANCER_PROGENITORS		43	-0.6735752	-2.038704	0.0	4.0575185E-5	0.009	2226	tags=56%, list=9%, signal=62%
C2	DMSO	HA_c	XU_HGF_TARGETS_INDUCED_BY_AKT1_6HR	XU_HGF_TARGETS_INDUCED_BY_AKT1_6HR		19	-0.8029743	-2.0386467	0.0	4.0426014E-5	0.009	2541	tags=74%, list=11%, signal=83%
C2	DMSO	HA_c	TONKS_TARGETS_OF_RUNX1_RUNX1T1_FUSION_HSC_UP	TONKS_TARGETS_OF_RUNX1_RUNX1T1_FUSION_HSC_UP		181	-0.5529908	-2.0381157	0.0	4.0277933E-5	0.009	4070	tags=50%, list=17%, signal=60%
C2	DMSO	HA_c	CHIARADONNA_NEOPLASTIC_TRANSFORMATION_CDC25_UP	CHIARADONNA_NEOPLASTIC_TRANSFORMATION_CDC25_UP		119	-0.5798692	-2.03718	0.0	4.9015907E-5	0.011	3147	tags=45%, list=13%, signal=51%
C2	DMSO	HA_c	WOO_LIVER_CANCER_RECURRENCE_UP	WOO_LIVER_CANCER_RECURRENCE_UP		99	-0.5888872	-2.0363173	0.0	4.8837665E-5	0.011	3058	tags=44%, list=13%, signal=51%
C2	DMSO	HA_c	PID_AJDISS_2PATHWAY	PID_AJDISS_2PATHWAY		46	-0.6708048	-2.0352728	0.0	5.3122425E-5	0.012	6008	tags=67%, list=26%, signal=90%
C2	DMSO	HA_c	GAVIN_FOXP3_TARGETS_CLUSTER_P7	GAVIN_FOXP3_TARGETS_CLUSTER_P7		86	-0.59784216	-2.0338664	0.0	5.7381043E-5	0.013	5853	tags=58%, list=25%, signal=77%
C2	DMSO	HA_c	VERRECCHIA_RESPONSE_TO_TGFB1_C1	VERRECCHIA_RESPONSE_TO_TGFB1_C1		18	-0.8100743	-2.033853	0.0	5.7174635E-5	0.013	2926	tags=72%, list=12%, signal=82%
C2	DMSO	HA_c	KEGG_CYTOKINE_CYTOKINE_RECEPTOR_INTERACTION	KEGG_CYTOKINE_CYTOKINE_RECEPTOR_INTERACTION		249	-0.53404284	-2.033412	0.0	5.6969708E-5	0.013	3854	tags=37%, list=16%, signal=44%
C2	DMSO	HA_c	SENESE_HDAC2_TARGETS_DN	SENESE_HDAC2_TARGETS_DN		120	-0.580435	-2.032706	0.0	5.676625E-5	0.013	2590	tags=45%, list=11%, signal=50%
C2	DMSO	HA_c	GRUETZMANN_PANCREATIC_CANCER_UP	GRUETZMANN_PANCREATIC_CANCER_UP		351	-0.51925755	-2.0325608	0.0	5.6564233E-5	0.013	4998	tags=45%, list=21%, signal=56%
C2	DMSO	HA_c	CHANDRAN_METASTASIS_DN	CHANDRAN_METASTASIS_DN		286	-0.52396387	-2.0317335	0.0	6.075406E-5	0.014	3674	tags=42%, list=16%, signal=49%
C2	DMSO	HA_c	DASU_IL6_SIGNALING_SCAR_DN	DASU_IL6_SIGNALING_SCAR_DN		16	-0.82518214	-2.0278094	0.0	6.483524E-5	0.015	1725	tags=63%, list=7%, signal=67%
C2	DMSO	HA_c	WAMUNYOKOLI_OVARIAN_CANCER_GRADES_1_2_DN	WAMUNYOKOLI_OVARIAN_CANCER_GRADES_1_2_DN		63	-0.6270808	-2.026871	0.0	6.460695E-5	0.015	2640	tags=38%, list=11%, signal=43%
C2	DMSO	HA_c	BOSCO_INTERFERON_INDUCED_ANTIVIRAL_MODULE	BOSCO_INTERFERON_INDUCED_ANTIVIRAL_MODULE		75	-0.614616	-2.0259218	0.0	6.4380256E-5	0.015	2655	tags=49%, list=11%, signal=55%
C2	DMSO	HA_c	VILIMAS_NOTCH1_TARGETS_UP	VILIMAS_NOTCH1_TARGETS_UP		52	-0.6413445	-2.0256824	0.0	6.415515E-5	0.015	3456	tags=40%, list=15%, signal=47%
C2	DMSO	HA_c	GAURNIER_PSMD4_TARGETS	GAURNIER_PSMD4_TARGETS		72	-0.60644704	-2.0246391	0.0	6.393162E-5	0.015	3942	tags=39%, list=17%, signal=47%
C2	DMSO	HA_c	CHARAFE_BREAST_CANCER_BASAL_VS_MESENCHYMAL_DN	CHARAFE_BREAST_CANCER_BASAL_VS_MESENCHYMAL_DN		50	-0.6591201	-2.0244453	0.0	6.370963E-5	0.015	3656	tags=56%, list=16%, signal=66%
C2	DMSO	HA_c	MARKEY_RB1_ACUTE_LOF_DN	MARKEY_RB1_ACUTE_LOF_DN		222	-0.53478247	-2.024073	0.0	6.772436E-5	0.016	5650	tags=47%, list=24%, signal=62%
C2	DMSO	HA_c	ZHU_CMV_8_HR_UP	ZHU_CMV_8_HR_UP		47	-0.66274124	-2.0239666	0.0	6.749082E-5	0.016	3513	tags=55%, list=15%, signal=65%
C2	DMSO	HA_c	UZONYI_RESPONSE_TO_LEUKOTRIENE_AND_THROMBIN	UZONYI_RESPONSE_TO_LEUKOTRIENE_AND_THROMBIN		35	-0.7040232	-2.023643	0.0	6.72589E-5	0.016	3858	tags=63%, list=16%, signal=75%
C2	DMSO	HA_c	TRAYNOR_RETT_SYNDROM_UP	TRAYNOR_RETT_SYNDROM_UP		41	-0.6617077	-2.0218287	0.0	6.702856E-5	0.016	4699	tags=66%, list=20%, signal=82%
C2	DMSO	HA_c	TIAN_TNF_SIGNALING_VIA_NFKB	TIAN_TNF_SIGNALING_VIA_NFKB		27	-0.73465735	-2.020863	0.0	7.1004135E-5	0.017	3780	tags=78%, list=16%, signal=93%
C2	DMSO	HA_c	LAIHO_COLORECTAL_CANCER_SERRATED_UP	LAIHO_COLORECTAL_CANCER_SERRATED_UP		107	-0.58013034	-2.0208035	0.0	7.0762624E-5	0.017	2678	tags=34%, list=11%, signal=38%
C2	DMSO	HA_c	ZIRN_TRETINOIN_RESPONSE_WT1_UP	ZIRN_TRETINOIN_RESPONSE_WT1_UP		21	-0.7822307	-2.0194657	0.0	7.052276E-5	0.017	3265	tags=71%, list=14%, signal=83%
C2	DMSO	HA_c	BROWN_MYELOID_CELL_DEVELOPMENT_UP	BROWN_MYELOID_CELL_DEVELOPMENT_UP		155	-0.56033254	-2.018955	0.0	7.02845E-5	0.017	3003	tags=34%, list=13%, signal=38%
C2	DMSO	HA_c	REACTOME_INTERFERON_GAMMA_SIGNALING	REACTOME_INTERFERON_GAMMA_SIGNALING		59	-0.6315686	-2.0182612	0.0	7.0047856E-5	0.017	4313	tags=47%, list=18%, signal=58%
C2	DMSO	HA_c	CERVERA_SDHB_TARGETS_2	CERVERA_SDHB_TARGETS_2		108	-0.56829154	-2.01703	0.0	7.392152E-5	0.018	3418	tags=47%, list=15%, signal=55%
C2	DMSO	HA_c	ONDER_CDH1_TARGETS_1_UP	ONDER_CDH1_TARGETS_1_UP		133	-0.56574446	-2.0163734	0.0	7.367429E-5	0.018	4524	tags=50%, list=19%, signal=62%
C2	DMSO	HA_c	WIERENGA_STAT5A_TARGETS_GROUP1	WIERENGA_STAT5A_TARGETS_GROUP1		128	-0.56658787	-2.0155442	0.0	7.342871E-5	0.018	4997	tags=48%, list=21%, signal=61%
C2	DMSO	HA_c	WINZEN_DEGRADED_VIA_KHSRP	WINZEN_DEGRADED_VIA_KHSRP		98	-0.5894978	-2.0154862	0.0	7.3184754E-5	0.018	4195	tags=54%, list=18%, signal=66%
C2	DMSO	HA_c	ZHANG_TLX_TARGETS_60HR_UP	ZHANG_TLX_TARGETS_60HR_UP		284	-0.5203851	-2.0136805	0.0	7.70098E-5	0.019	4053	tags=47%, list=17%, signal=56%
C2	DMSO	HA_c	PID_UPA_UPAR_PATHWAY	PID_UPA_UPAR_PATHWAY		42	-0.6809696	-2.0136516	0.0	7.675564E-5	0.019	4089	tags=57%, list=17%, signal=69%
C2	DMSO	HA_c	PID_INTEGRIN3_PATHWAY	PID_INTEGRIN3_PATHWAY		43	-0.6846141	-2.01295	0.0	7.650315E-5	0.019	2293	tags=58%, list=10%, signal=64%
C2	DMSO	HA_c	TAKEDA_TARGETS_OF_NUP98_HOXA9_FUSION_16D_UP	TAKEDA_TARGETS_OF_NUP98_HOXA9_FUSION_16D_UP		164	-0.5475473	-2.0127695	0.0	7.625232E-5	0.019	4468	tags=45%, list=19%, signal=55%
C2	DMSO	HA_c	AMIT_EGF_RESPONSE_240_HELA	AMIT_EGF_RESPONSE_240_HELA		60	-0.629851	-2.0126562	0.0	7.600313E-5	0.019	3282	tags=45%, list=14%, signal=52%
C2	DMSO	HA_c	BIDUS_METASTASIS_DN	BIDUS_METASTASIS_DN		150	-0.55718875	-2.0120416	0.0	7.969189E-5	0.02	3318	tags=39%, list=14%, signal=45%
C2	DMSO	HA_c	LEE_LIVER_CANCER_MYC_TGFA_UP	LEE_LIVER_CANCER_MYC_TGFA_UP		60	-0.6298503	-2.0115702	0.0	7.943314E-5	0.02	6593	tags=67%, list=28%, signal=92%
C2	DMSO	HA_c	GROSS_HYPOXIA_VIA_ELK3_DN	GROSS_HYPOXIA_VIA_ELK3_DN		153	-0.55108494	-2.0115054	0.0	7.917608E-5	0.02	5139	tags=51%, list=22%, signal=65%
C2	DMSO	HA_c	BHAT_ESR1_TARGETS_VIA_AKT1_DN	BHAT_ESR1_TARGETS_VIA_AKT1_DN		79	-0.5960047	-2.010982	0.0	7.8920675E-5	0.02	3389	tags=46%, list=14%, signal=53%
C2	DMSO	HA_c	BROWNE_HCMV_INFECTION_48HR_DN	BROWNE_HCMV_INFECTION_48HR_DN		483	-0.5023359	-2.008912	0.0	7.866691E-5	0.02	4302	tags=39%, list=18%, signal=46%
C2	DMSO	HA_c	VERHAAK_AML_WITH_NPM1_MUTATED_UP	VERHAAK_AML_WITH_NPM1_MUTATED_UP		177	-0.5445693	-2.0082536	0.0	7.841477E-5	0.02	3719	tags=40%, list=16%, signal=47%
C2	DMSO	HA_c	CHEN_METABOLIC_SYNDROM_NETWORK	CHEN_METABOLIC_SYNDROM_NETWORK		1156	-0.481124	-2.0082016	0.0	7.816425E-5	0.02	4785	tags=41%, list=20%, signal=49%
C2	DMSO	HA_c	TSENG_IRS1_TARGETS_DN	TSENG_IRS1_TARGETS_DN		132	-0.5652917	-2.0074112	0.0	7.791532E-5	0.02	3527	tags=43%, list=15%, signal=51%
C2	DMSO	HA_c	HAN_SATB1_TARGETS_UP	HAN_SATB1_TARGETS_UP		375	-0.5074638	-2.0071146	0.0	7.7667966E-5	0.02	3453	tags=37%, list=15%, signal=43%
C2	DMSO	HA_c	WANG_METHYLATED_IN_BREAST_CANCER	WANG_METHYLATED_IN_BREAST_CANCER		35	-0.6884852	-2.0066123	0.0	7.742218E-5	0.02	4120	tags=69%, list=17%, signal=83%
C2	DMSO	HA_c	NEMETH_INFLAMMATORY_RESPONSE_LPS_UP	NEMETH_INFLAMMATORY_RESPONSE_LPS_UP		88	-0.59274685	-2.005943	0.0	8.10418E-5	0.021	5184	tags=52%, list=22%, signal=67%
C2	DMSO	HA_c	HINATA_NFKB_TARGETS_FIBROBLAST_UP	HINATA_NFKB_TARGETS_FIBROBLAST_UP		83	-0.5992067	-2.0045989	0.0	9.6071635E-5	0.025	3991	tags=47%, list=17%, signal=56%
C2	DMSO	HA_c	KEGG_JAK_STAT_SIGNALING_PATHWAY	KEGG_JAK_STAT_SIGNALING_PATHWAY		150	-0.553573	-2.001826	0.0	9.955605E-5	0.026	4780	tags=41%, list=20%, signal=51%
C2	DMSO	HA_c	SEITZ_NEOPLASTIC_TRANSFORMATION_BY_8P_DELETION_UP	SEITZ_NEOPLASTIC_TRANSFORMATION_BY_8P_DELETION_UP		73	-0.61987793	-2.0004947	0.0	1.1068704E-4	0.029	2892	tags=55%, list=12%, signal=62%
C2	DMSO	HA_c	GRAHAM_CML_DIVIDING_VS_NORMAL_QUIESCENT_DN	GRAHAM_CML_DIVIDING_VS_NORMAL_QUIESCENT_DN		93	-0.5869398	-1.9993885	0.0	1.1034222E-4	0.029	4188	tags=49%, list=18%, signal=60%
C2	DMSO	HA_c	MILI_PSEUDOPODIA_HAPTOTAXIS_DN	MILI_PSEUDOPODIA_HAPTOTAXIS_DN		629	-0.49139455	-1.9978582	0.0	1.1386548E-4	0.03	6329	tags=50%, list=27%, signal=67%
C2	DMSO	HA_c	GU_PDEF_TARGETS_DN	GU_PDEF_TARGETS_DN		38	-0.6740588	-1.9954356	0.0	1.2108812E-4	0.032	1944	tags=34%, list=8%, signal=37%
C2	DMSO	HA_c	KEGG_APOPTOSIS	KEGG_APOPTOSIS		85	-0.58953196	-1.9953942	0.0	1.207144E-4	0.032	5132	tags=51%, list=22%, signal=64%
C2	DMSO	HA_c	KRIGE_RESPONSE_TO_TOSEDOSTAT_24HR_UP	KRIGE_RESPONSE_TO_TOSEDOSTAT_24HR_UP		707	-0.48806605	-1.9946551	0.0	1.2412519E-4	0.033	5441	tags=44%, list=23%, signal=56%
C2	DMSO	HA_c	REACTOME_SIGNALING_BY_PDGF	REACTOME_SIGNALING_BY_PDGF		118	-0.56358707	-1.9938153	0.0	1.2746839E-4	0.034	5206	tags=50%, list=22%, signal=64%
C2	DMSO	HA_c	ICHIBA_GRAFT_VERSUS_HOST_DISEASE_D7_UP	ICHIBA_GRAFT_VERSUS_HOST_DISEASE_D7_UP		104	-0.5721667	-1.9934399	0.0	1.2707859E-4	0.034	4287	tags=39%, list=18%, signal=48%
C2	DMSO	HA_c	UDAYAKUMAR_MED1_TARGETS_DN	UDAYAKUMAR_MED1_TARGETS_DN		226	-0.52989525	-1.9929314	0.0	1.2669116E-4	0.034	4578	tags=46%, list=19%, signal=57%
C2	DMSO	HA_c	HAN_JNK_SINGALING_DN	HAN_JNK_SINGALING_DN		38	-0.6701269	-1.9907529	0.0	1.3005575E-4	0.035	2567	tags=45%, list=11%, signal=50%
C2	DMSO	HA_c	ZWANG_CLASS_1_TRANSIENTLY_INDUCED_BY_EGF	ZWANG_CLASS_1_TRANSIENTLY_INDUCED_BY_EGF		475	-0.49604943	-1.9898087	0.0	1.3698697E-4	0.036	4487	tags=42%, list=19%, signal=51%
C2	DMSO	HA_c	TONKS_TARGETS_OF_RUNX1_RUNX1T1_FUSION_ERYTHROCYTE_UP	TONKS_TARGETS_OF_RUNX1_RUNX1T1_FUSION_ERYTHROCYTE_UP		153	-0.542744	-1.98967	0.0	1.3657312E-4	0.036	4301	tags=48%, list=18%, signal=59%
C2	DMSO	HA_c	PEREZ_TP53_AND_TP63_TARGETS	PEREZ_TP53_AND_TP63_TARGETS		195	-0.5274056	-1.9894267	0.0	1.3616175E-4	0.036	2668	tags=42%, list=11%, signal=46%
C2	DMSO	HA_c	PAPASPYRIDONOS_UNSTABLE_ATEROSCLEROTIC_PLAQUE_DN	PAPASPYRIDONOS_UNSTABLE_ATEROSCLEROTIC_PLAQUE_DN		42	-0.66568077	-1.9865062	0.0	1.3941668E-4	0.037	4301	tags=64%, list=18%, signal=79%
C2	DMSO	HA_c	BURTON_ADIPOGENESIS_7	BURTON_ADIPOGENESIS_7		48	-0.65008533	-1.9853352	0.0	1.3899925E-4	0.037	2964	tags=50%, list=13%, signal=57%
C2	DMSO	HA_c	SENESE_HDAC3_TARGETS_UP	SENESE_HDAC3_TARGETS_UP		475	-0.4967561	-1.983772	0.0	1.4955722E-4	0.04	5448	tags=44%, list=23%, signal=56%
C2	DMSO	HA_c	CLASPER_LYMPHATIC_VESSELS_DURING_METASTASIS_UP	CLASPER_LYMPHATIC_VESSELS_DURING_METASTASIS_UP		19	-0.7730244	-1.9836726	0.0	1.4911211E-4	0.04	2429	tags=68%, list=10%, signal=76%
C2	DMSO	HA_c	MCLACHLAN_DENTAL_CARIES_UP	MCLACHLAN_DENTAL_CARIES_UP		235	-0.51991326	-1.9831882	0.0	1.5236616E-4	0.041	3787	tags=35%, list=16%, signal=42%
C2	DMSO	HA_c	HALMOS_CEBPA_TARGETS_DN	HALMOS_CEBPA_TARGETS_DN		44	-0.65785277	-1.9830544	0.0	1.5191537E-4	0.041	3298	tags=55%, list=14%, signal=63%
C2	DMSO	HA_c	ALCALAY_AML_BY_NPM1_LOCALIZATION_UP	ALCALAY_AML_BY_NPM1_LOCALIZATION_UP		135	-0.55180633	-1.9823151	0.0	1.5511419E-4	0.042	4099	tags=47%, list=17%, signal=57%
C2	DMSO	HA_c	FORTSCHEGGER_PHF8_TARGETS_DN	FORTSCHEGGER_PHF8_TARGETS_DN		733	-0.48213217	-1.9786232	0.0	1.8704169E-4	0.05	5429	tags=44%, list=23%, signal=56%
C2	DMSO	HA_c	YAO_TEMPORAL_RESPONSE_TO_PROGESTERONE_CLUSTER_6	YAO_TEMPORAL_RESPONSE_TO_PROGESTERONE_CLUSTER_6		71	-0.6030546	-1.9783785	0.0	1.8649317E-4	0.05	2892	tags=44%, list=12%, signal=50%
C2	DMSO	HA_c	GROSS_HYPOXIA_VIA_ELK3_AND_HIF1A_UP	GROSS_HYPOXIA_VIA_ELK3_AND_HIF1A_UP		140	-0.55674005	-1.9781001	0.0	1.8948012E-4	0.051	4220	tags=46%, list=18%, signal=55%
C2	DMSO	HA_c	DAUER_STAT3_TARGETS_DN	DAUER_STAT3_TARGETS_DN		50	-0.6414878	-1.9771249	0.0	1.9609906E-4	0.053	2664	tags=56%, list=11%, signal=63%
C2	DMSO	HA_c	KEGG_REGULATION_OF_ACTIN_CYTOSKELETON	KEGG_REGULATION_OF_ACTIN_CYTOSKELETON		210	-0.5258645	-1.9766619	0.0	1.9552899E-4	0.053	4739	tags=42%, list=20%, signal=53%
C2	DMSO	HA_c	LEE_LIVER_CANCER_ACOX1_UP	LEE_LIVER_CANCER_ACOX1_UP		62	-0.60974425	-1.9761466	0.0	2.0901051E-4	0.057	5569	tags=55%, list=24%, signal=72%
C2	DMSO	HA_c	NAKAMURA_ADIPOGENESIS_EARLY_UP	NAKAMURA_ADIPOGENESIS_EARLY_UP		60	-0.6148601	-1.9761149	0.0	2.0840643E-4	0.057	4797	tags=60%, list=20%, signal=75%
C2	DMSO	HA_c	KEGG_BASAL_CELL_CARCINOMA	KEGG_BASAL_CELL_CARCINOMA		55	-0.62740535	-1.9742726	0.0	2.1475671E-4	0.059	5467	tags=62%, list=23%, signal=80%
C2	DMSO	HA_c	PID_FAK_PATHWAY	PID_FAK_PATHWAY		58	-0.61926466	-1.9729837	0.0	2.1763181E-4	0.06	5151	tags=60%, list=22%, signal=77%
C2	DMSO	HA_c	PID_HIF1_TFPATHWAY	PID_HIF1_TFPATHWAY		64	-0.608807	-1.9725006	0.0	2.2059328E-4	0.061	4254	tags=59%, list=18%, signal=72%
C2	DMSO	HA_c	KOYAMA_SEMA3B_TARGETS_UP	KOYAMA_SEMA3B_TARGETS_UP		264	-0.5162392	-1.9722439	0.0	2.2350812E-4	0.062	3911	tags=43%, list=17%, signal=51%
C2	DMSO	HA_c	CHEN_LVAD_SUPPORT_OF_FAILING_HEART_UP	CHEN_LVAD_SUPPORT_OF_FAILING_HEART_UP		100	-0.56909233	-1.972044	0.0	2.2287134E-4	0.062	4578	tags=53%, list=19%, signal=66%
C2	DMSO	HA_c	YAMASHITA_METHYLATED_IN_PROSTATE_CANCER	YAMASHITA_METHYLATED_IN_PROSTATE_CANCER		56	-0.6348791	-1.9711574	0.0	2.2571659E-4	0.062	2231	tags=39%, list=9%, signal=43%
C2	DMSO	HA_c	LINDSTEDT_DENDRITIC_CELL_MATURATION_D	LINDSTEDT_DENDRITIC_CELL_MATURATION_D		67	-0.60596305	-1.9685714	0.0	2.3553816E-4	0.065	3201	tags=39%, list=14%, signal=45%
C2	DMSO	HA_c	MISHRA_CARCINOMA_ASSOCIATED_FIBROBLAST_DN	MISHRA_CARCINOMA_ASSOCIATED_FIBROBLAST_DN		24	-0.73398286	-1.9685309	0.0	2.348728E-4	0.065	3260	tags=54%, list=14%, signal=63%
C2	DMSO	HA_c	DUTERTRE_ESTRADIOL_RESPONSE_6HR_DN	DUTERTRE_ESTRADIOL_RESPONSE_6HR_DN		86	-0.5840847	-1.9681778	0.0	2.3772668E-4	0.066	3565	tags=49%, list=15%, signal=57%
C2	DMSO	HA_c	MARCHINI_TRABECTEDIN_RESISTANCE_DN	MARCHINI_TRABECTEDIN_RESISTANCE_DN		48	-0.6329204	-1.9676801	0.0	2.370589E-4	0.066	4056	tags=56%, list=17%, signal=68%
C2	DMSO	HA_c	BASSO_HAIRY_CELL_LEUKEMIA_UP	BASSO_HAIRY_CELL_LEUKEMIA_UP		80	-0.5967498	-1.9664078	0.0	2.4325922E-4	0.068	4301	tags=56%, list=18%, signal=69%
C2	DMSO	HA_c	NAKAJIMA_MAST_CELL	NAKAJIMA_MAST_CELL		46	-0.63946056	-1.9663965	0.0	2.4257973E-4	0.068	3686	tags=52%, list=16%, signal=62%
C2	DMSO	HA_c	GRAHAM_NORMAL_QUIESCENT_VS_NORMAL_DIVIDING_UP	GRAHAM_NORMAL_QUIESCENT_VS_NORMAL_DIVIDING_UP		66	-0.60538447	-1.9663115	0.0	2.45256E-4	0.069	4047	tags=45%, list=17%, signal=55%
C2	DMSO	HA_c	LINDSTEDT_DENDRITIC_CELL_MATURATION_A	LINDSTEDT_DENDRITIC_CELL_MATURATION_A		65	-0.6110641	-1.9655288	0.0	2.4457474E-4	0.069	4856	tags=48%, list=21%, signal=60%
C2	DMSO	HA_c	KEGG_RENAL_CELL_CARCINOMA	KEGG_RENAL_CELL_CARCINOMA		69	-0.5993504	-1.9649527	0.0	2.50671E-4	0.071	6831	tags=67%, list=29%, signal=94%
C2	DMSO	HA_c	BURTON_ADIPOGENESIS_1	BURTON_ADIPOGENESIS_1		33	-0.6927817	-1.9633576	0.0	2.634803E-4	0.075	3025	tags=64%, list=13%, signal=73%
C2	DMSO	HA_c	LEE_LIVER_CANCER_E2F1_UP	LEE_LIVER_CANCER_E2F1_UP		60	-0.61779094	-1.963016	0.0	2.6275445E-4	0.075	5190	tags=65%, list=22%, signal=83%
C2	DMSO	HA_c	NOJIMA_SFRP2_TARGETS_DN	NOJIMA_SFRP2_TARGETS_DN		24	-0.7338948	-1.9606677	0.0	2.7885137E-4	0.08	2965	tags=63%, list=13%, signal=71%
C2	DMSO	HA_c	AMIT_SERUM_RESPONSE_60_MCF10A	AMIT_SERUM_RESPONSE_60_MCF10A		56	-0.62032205	-1.960651	0.0	2.7808742E-4	0.08	3945	tags=57%, list=17%, signal=68%
C2	DMSO	HA_c	PID_AP1_PATHWAY	PID_AP1_PATHWAY		69	-0.60899776	-1.959446	0.0	2.8400414E-4	0.082	5426	tags=64%, list=23%, signal=83%
C2	DMSO	HA_c	LEE_METASTASIS_AND_ALTERNATIVE_SPLICING_UP	LEE_METASTASIS_AND_ALTERNATIVE_SPLICING_UP		72	-0.5973485	-1.9592322	0.0	2.8658326E-4	0.083	3071	tags=44%, list=13%, signal=51%
C2	DMSO	HA_c	TSUNODA_CISPLATIN_RESISTANCE_DN	TSUNODA_CISPLATIN_RESISTANCE_DN		48	-0.6465074	-1.959071	0.0	2.890953E-4	0.084	3795	tags=56%, list=16%, signal=67%
C2	DMSO	HA_c	GOTZMANN_EPITHELIAL_TO_MESENCHYMAL_TRANSITION_UP	GOTZMANN_EPITHELIAL_TO_MESENCHYMAL_TRANSITION_UP		68	-0.59840465	-1.9583937	0.0	2.949355E-4	0.086	3354	tags=54%, list=14%, signal=63%
C2	DMSO	HA_c	NIELSEN_LEIOMYOSARCOMA_UP	NIELSEN_LEIOMYOSARCOMA_UP		17	-0.7901826	-1.9580082	0.0	2.941384E-4	0.086	2649	tags=59%, list=11%, signal=66%
C2	DMSO	HA_c	VERHAAK_GLIOBLASTOMA_CLASSICAL	VERHAAK_GLIOBLASTOMA_CLASSICAL		153	-0.5392045	-1.9574313	0.0	2.9661087E-4	0.087	4256	tags=49%, list=18%, signal=59%
C2	DMSO	HA_c	SCHAEFFER_PROSTATE_DEVELOPMENT_12HR_UP	SCHAEFFER_PROSTATE_DEVELOPMENT_12HR_UP		114	-0.5630997	-1.9567112	0.0	2.9912152E-4	0.088	3603	tags=48%, list=15%, signal=57%
C2	DMSO	HA_c	REACTOME_SMOOTH_MUSCLE_CONTRACTION	REACTOME_SMOOTH_MUSCLE_CONTRACTION		22	-0.74146736	-1.9564782	0.0	3.0158352E-4	0.088	3859	tags=64%, list=16%, signal=76%
C2	DMSO	HA_c	KOKKINAKIS_METHIONINE_DEPRIVATION_48HR_UP	KOKKINAKIS_METHIONINE_DEPRIVATION_48HR_UP		125	-0.55000246	-1.9563676	0.0	3.0077714E-4	0.088	3030	tags=40%, list=13%, signal=46%
C2	DMSO	HA_c	YAGUE_PRETUMOR_DRUG_RESISTANCE_DN	YAGUE_PRETUMOR_DRUG_RESISTANCE_DN		13	-0.8438057	-1.9556688	0.0	3.0327783E-4	0.089	2326	tags=85%, list=10%, signal=94%
C2	DMSO	HA_c	HELLER_SILENCED_BY_METHYLATION_UP	HELLER_SILENCED_BY_METHYLATION_UP		272	-0.51111543	-1.9554061	0.0	3.0895526E-4	0.089	3820	tags=39%, list=16%, signal=46%
C2	DMSO	HA_c	SCHOEN_NFKB_SIGNALING	SCHOEN_NFKB_SIGNALING		33	-0.68858194	-1.9549079	0.0	3.1455E-4	0.09	3808	tags=70%, list=16%, signal=83%
C2	DMSO	HA_c	MEDINA_SMARCA4_TARGETS	MEDINA_SMARCA4_TARGETS		39	-0.6549022	-1.9522378	0.0	3.297942E-4	0.095	5131	tags=59%, list=22%, signal=75%
C2	DMSO	HA_c	DACOSTA_UV_RESPONSE_VIA_ERCC3_TTD_DN	DACOSTA_UV_RESPONSE_VIA_ERCC3_TTD_DN		82	-0.5752654	-1.9519386	0.0	3.28924E-4	0.095	5517	tags=52%, list=23%, signal=68%
C2	DMSO	HA_c	LABBE_TARGETS_OF_TGFB1_AND_WNT3A_UP	LABBE_TARGETS_OF_TGFB1_AND_WNT3A_UP		107	-0.5622487	-1.9513814	0.0	3.3128978E-4	0.096	3928	tags=47%, list=17%, signal=56%
C2	DMSO	HA_c	SOTIRIOU_BREAST_CANCER_GRADE_1_VS_3_DN	SOTIRIOU_BREAST_CANCER_GRADE_1_VS_3_DN		49	-0.6369168	-1.9491168	0.0	3.52813E-4	0.102	4134	tags=47%, list=18%, signal=57%
C2	DMSO	HA_c	DELACROIX_RARG_BOUND_MEF	DELACROIX_RARG_BOUND_MEF		354	-0.49626467	-1.9475609	0.0	3.647978E-4	0.106	4108	tags=41%, list=17%, signal=49%
C2	DMSO	HA_c	BOYLAN_MULTIPLE_MYELOMA_C_D_DN	BOYLAN_MULTIPLE_MYELOMA_C_D_DN		240	-0.5140069	-1.9450777	0.0	3.8294628E-4	0.111	3718	tags=40%, list=16%, signal=47%
C2	DMSO	HA_c	REACTOME_CYTOKINE_SIGNALING_IN_IMMUNE_SYSTEM	REACTOME_CYTOKINE_SIGNALING_IN_IMMUNE_SYSTEM		260	-0.5075659	-1.9447975	0.0	3.8194904E-4	0.111	4313	tags=35%, list=18%, signal=42%
C2	DMSO	HA_c	ZHU_CMV_8_HR_DN	ZHU_CMV_8_HR_DN		52	-0.6224732	-1.9435169	0.0	3.9046947E-4	0.114	4601	tags=56%, list=20%, signal=69%
C2	DMSO	HA_c	KOBAYASHI_EGFR_SIGNALING_24HR_UP	KOBAYASHI_EGFR_SIGNALING_24HR_UP		98	-0.5767688	-1.9435009	0.0	3.8945788E-4	0.114	3728	tags=50%, list=16%, signal=59%
C2	DMSO	HA_c	PID_LYSOPHOSPHOLIPID_PATHWAY	PID_LYSOPHOSPHOLIPID_PATHWAY		65	-0.59646773	-1.9433693	0.0	3.8845156E-4	0.114	4419	tags=60%, list=19%, signal=74%
C2	DMSO	HA_c	RASHI_RESPONSE_TO_IONIZING_RADIATION_2	RASHI_RESPONSE_TO_IONIZING_RADIATION_2		125	-0.543836	-1.9429921	0.0	3.906333E-4	0.115	5132	tags=50%, list=22%, signal=64%
C2	DMSO	HA_c	FARMER_BREAST_CANCER_CLUSTER_1	FARMER_BREAST_CANCER_CLUSTER_1		40	-0.652548	-1.9428188	0.0	3.896291E-4	0.115	2327	tags=35%, list=10%, signal=39%
C2	DMSO	HA_c	LINDGREN_BLADDER_CANCER_CLUSTER_2A_DN	LINDGREN_BLADDER_CANCER_CLUSTER_2A_DN		135	-0.5505035	-1.942408	0.0	3.918219E-4	0.115	5257	tags=44%, list=22%, signal=56%
C2	DMSO	HA_c	HASINA_NOL7_TARGETS_UP	HASINA_NOL7_TARGETS_UP		13	-0.8512459	-1.9403107	0.0	4.0944078E-4	0.12	2606	tags=77%, list=11%, signal=86%
C2	DMSO	HA_c	SASSON_RESPONSE_TO_FORSKOLIN_DN	SASSON_RESPONSE_TO_FORSKOLIN_DN		88	-0.57327014	-1.9384351	0.0	4.3965422E-4	0.127	4764	tags=56%, list=20%, signal=70%
C2	DMSO	HA_c	KAAB_HEART_ATRIUM_VS_VENTRICLE_UP	KAAB_HEART_ATRIUM_VS_VENTRICLE_UP		240	-0.5095967	-1.9359583	0.0	4.572278E-4	0.133	3505	tags=44%, list=15%, signal=51%
C2	DMSO	HA_c	BROWNE_HCMV_INFECTION_12HR_DN	BROWNE_HCMV_INFECTION_12HR_DN		98	-0.55769885	-1.9350616	0.0	4.5606736E-4	0.133	4783	tags=52%, list=20%, signal=65%
C2	DMSO	HA_c	BOYAULT_LIVER_CANCER_SUBCLASS_G56_DN	BOYAULT_LIVER_CANCER_SUBCLASS_G56_DN		16	-0.78828436	-1.9335833	0.0	4.6419827E-4	0.136	2696	tags=69%, list=11%, signal=78%
C2	DMSO	HA_c	MAHAJAN_RESPONSE_TO_IL1A_UP	MAHAJAN_RESPONSE_TO_IL1A_UP		79	-0.5774029	-1.9333217	0.0	4.6302605E-4	0.136	3068	tags=41%, list=13%, signal=46%
C2	DMSO	HA_c	HAN_JNK_SINGALING_UP	HAN_JNK_SINGALING_UP		35	-0.68133134	-1.9332843	0.0	4.6492636E-4	0.137	2337	tags=54%, list=10%, signal=60%
C2	DMSO	HA_c	GAJATE_RESPONSE_TO_TRABECTEDIN_UP	GAJATE_RESPONSE_TO_TRABECTEDIN_UP		66	-0.5959218	-1.9321712	0.0	4.7905036E-4	0.142	3849	tags=47%, list=16%, signal=56%
C2	DMSO	HA_c	BLALOCK_ALZHEIMERS_DISEASE_INCIPIENT_UP	BLALOCK_ALZHEIMERS_DISEASE_INCIPIENT_UP		374	-0.49127698	-1.932003	0.0	4.808827E-4	0.143	5383	tags=44%, list=23%, signal=56%
C2	DMSO	HA_c	ROSS_AML_WITH_CBFB_MYH11_FUSION	ROSS_AML_WITH_CBFB_MYH11_FUSION		50	-0.621954	-1.9313594	0.0	4.8267425E-4	0.144	3784	tags=46%, list=16%, signal=55%
C2	DMSO	HA_c	ISSAEVA_MLL2_TARGETS	ISSAEVA_MLL2_TARGETS		58	-0.60353506	-1.9302368	0.0	4.9061025E-4	0.147	2514	tags=52%, list=11%, signal=58%
C2	DMSO	HA_c	KANG_IMMORTALIZED_BY_TERT_UP	KANG_IMMORTALIZED_BY_TERT_UP		87	-0.569994	-1.9297886	0.0	4.893899E-4	0.147	1764	tags=37%, list=7%, signal=40%
C2	DMSO	HA_c	NABA_BASEMENT_MEMBRANES	NABA_BASEMENT_MEMBRANES		40	-0.6503468	-1.9295638	0.0	4.9115624E-4	0.148	1872	tags=60%, list=8%, signal=65%
C2	DMSO	HA_c	VALK_AML_CLUSTER_9	VALK_AML_CLUSTER_9		35	-0.6726751	-1.9272805	0.0	5.1122066E-4	0.155	3223	tags=54%, list=14%, signal=63%
C2	DMSO	HA_c	VART_KSHV_INFECTION_ANGIOGENIC_MARKERS_DN	VART_KSHV_INFECTION_ANGIOGENIC_MARKERS_DN		133	-0.5382145	-1.9262747	0.0	5.1894155E-4	0.158	3914	tags=49%, list=17%, signal=58%
C2	DMSO	HA_c	TAKEDA_TARGETS_OF_NUP98_HOXA9_FUSION_10D_DN	TAKEDA_TARGETS_OF_NUP98_HOXA9_FUSION_10D_DN		134	-0.54413015	-1.9262246	0.0	5.176634E-4	0.158	3787	tags=41%, list=16%, signal=49%
C2	DMSO	HA_c	REACTOME_REGULATION_OF_COMPLEMENT_CASCADE	REACTOME_REGULATION_OF_COMPLEMENT_CASCADE		13	-0.8379575	-1.926122	0.0	5.163915E-4	0.158	3110	tags=54%, list=13%, signal=62%
C2	DMSO	HA_c	FOSTER_TOLERANT_MACROPHAGE_DN	FOSTER_TOLERANT_MACROPHAGE_DN		400	-0.48854333	-1.925425	0.0	5.2412093E-4	0.16	4780	tags=44%, list=20%, signal=55%
C2	DMSO	HA_c	WORSCHECH_TUMOR_REJECTION_UP	WORSCHECH_TUMOR_REJECTION_UP		52	-0.6197719	-1.9253751	0.0	5.228395E-4	0.16	3788	tags=37%, list=16%, signal=43%
C2	DMSO	HA_c	BERENJENO_TRANSFORMED_BY_RHOA_REVERSIBLY_DN	BERENJENO_TRANSFORMED_BY_RHOA_REVERSIBLY_DN		29	-0.70114464	-1.9247966	0.0	5.333445E-4	0.162	2858	tags=62%, list=12%, signal=71%
C2	DMSO	HA_c	DEMAGALHAES_AGING_UP	DEMAGALHAES_AGING_UP		53	-0.6197671	-1.9243896	0.0	5.350517E-4	0.162	3745	tags=51%, list=16%, signal=60%
C2	DMSO	HA_c	VERNELL_RETINOBLASTOMA_PATHWAY_DN	VERNELL_RETINOBLASTOMA_PATHWAY_DN		22	-0.73184687	-1.9243848	0.0	5.33753E-4	0.162	2013	tags=45%, list=9%, signal=50%
C2	DMSO	HA_c	WATANABE_RECTAL_CANCER_RADIOTHERAPY_RESPONSIVE_DN	WATANABE_RECTAL_CANCER_RADIOTHERAPY_RESPONSIVE_DN		89	-0.5672825	-1.92386	0.0	5.384988E-4	0.164	4007	tags=37%, list=17%, signal=45%
C2	DMSO	HA_c	SEKI_INFLAMMATORY_RESPONSE_LPS_DN	SEKI_INFLAMMATORY_RESPONSE_LPS_DN		22	-0.7370839	-1.9232111	0.0	5.371981E-4	0.164	2046	tags=59%, list=9%, signal=65%
C2	DMSO	HA_c	PEDERSEN_METASTASIS_BY_ERBB2_ISOFORM_1	PEDERSEN_METASTASIS_BY_ERBB2_ISOFORM_1		43	-0.63053674	-1.9230524	0.0	5.359036E-4	0.164	2870	tags=51%, list=12%, signal=58%
C2	DMSO	HA_c	HOWLIN_PUBERTAL_MAMMARY_GLAND	HOWLIN_PUBERTAL_MAMMARY_GLAND		66	-0.5834933	-1.9223775	0.0	5.405118E-4	0.166	2563	tags=36%, list=11%, signal=41%
C2	DMSO	HA_c	KIM_MYC_AMPLIFICATION_TARGETS_DN	KIM_MYC_AMPLIFICATION_TARGETS_DN		93	-0.5665635	-1.9223586	0.0	5.3921563E-4	0.166	4040	tags=53%, list=17%, signal=63%
C2	DMSO	HA_c	DASU_IL6_SIGNALING_UP	DASU_IL6_SIGNALING_UP		58	-0.60673666	-1.9221951	0.0	5.4663484E-4	0.169	2892	tags=41%, list=12%, signal=47%
C2	DMSO	HA_c	KATSANOU_ELAVL1_TARGETS_UP	KATSANOU_ELAVL1_TARGETS_UP		165	-0.52374536	-1.922123	0.0	5.453302E-4	0.169	4295	tags=45%, list=18%, signal=54%
C2	DMSO	HA_c	LEONARD_HYPOXIA	LEONARD_HYPOXIA		47	-0.62792933	-1.9212769	0.0	5.642941E-4	0.175	4829	tags=60%, list=21%, signal=75%
C2	DMSO	HA_c	ZHONG_SECRETOME_OF_LUNG_CANCER_AND_FIBROBLAST	ZHONG_SECRETOME_OF_LUNG_CANCER_AND_FIBROBLAST		129	-0.5454024	-1.9197444	0.0	5.716874E-4	0.178	3797	tags=34%, list=16%, signal=40%
C2	DMSO	HA_c	DIRMEIER_LMP1_RESPONSE_LATE_UP	DIRMEIER_LMP1_RESPONSE_LATE_UP		55	-0.6150197	-1.9190389	0.0	5.819127E-4	0.181	5404	tags=55%, list=23%, signal=71%
C2	DMSO	HA_c	KRIEG_HYPOXIA_VIA_KDM3A	KRIEG_HYPOXIA_VIA_KDM3A		52	-0.6148864	-1.9189575	0.0	5.80537E-4	0.181	4510	tags=62%, list=19%, signal=76%
C2	DMSO	HA_c	RICKMAN_METASTASIS_DN	RICKMAN_METASTASIS_DN		248	-0.5069823	-1.9177259	0.0	5.993763E-4	0.187	5453	tags=47%, list=23%, signal=60%
C2	DMSO	HA_c	BIOCARTA_LAIR_PATHWAY	BIOCARTA_LAIR_PATHWAY		16	-0.77722836	-1.9169613	0.0	6.0086657E-4	0.187	2693	tags=56%, list=11%, signal=63%
C2	DMSO	HA_c	KANG_CISPLATIN_RESISTANCE_UP	KANG_CISPLATIN_RESISTANCE_UP		18	-0.7582301	-1.9151009	0.0	6.1385974E-4	0.191	4576	tags=72%, list=19%, signal=90%
C2	DMSO	HA_c	SASSON_RESPONSE_TO_GONADOTROPHINS_DN	SASSON_RESPONSE_TO_GONADOTROPHINS_DN		87	-0.57051474	-1.9144021	0.0	6.1531435E-4	0.191	4764	tags=54%, list=20%, signal=67%
C2	DMSO	HA_c	JIANG_HYPOXIA_NORMAL	JIANG_HYPOXIA_NORMAL		291	-0.49401706	-1.9143231	0.0	6.1387673E-4	0.191	5605	tags=45%, list=24%, signal=58%
C2	DMSO	HA_c	ZHANG_TLX_TARGETS_36HR_UP	ZHANG_TLX_TARGETS_36HR_UP		213	-0.50803334	-1.9141428	0.0	6.181601E-4	0.192	4916	tags=50%, list=21%, signal=63%
C2	DMSO	HA_c	YAO_TEMPORAL_RESPONSE_TO_PROGESTERONE_CLUSTER_16	YAO_TEMPORAL_RESPONSE_TO_PROGESTERONE_CLUSTER_16		75	-0.58172107	-1.9138103	0.0	6.195761E-4	0.193	3467	tags=43%, list=15%, signal=50%
C2	DMSO	HA_c	JOHNSTONE_PARVB_TARGETS_1_DN	JOHNSTONE_PARVB_TARGETS_1_DN		60	-0.59182495	-1.9135253	0.0	6.266545E-4	0.196	4455	tags=48%, list=19%, signal=59%
C2	DMSO	HA_c	REACTOME_DEGRADATION_OF_THE_EXTRACELLULAR_MATRIX	REACTOME_DEGRADATION_OF_THE_EXTRACELLULAR_MATRIX		28	-0.69532734	-1.9126563	0.0	6.30772E-4	0.198	2661	tags=43%, list=11%, signal=48%
C2	DMSO	HA_c	CREIGHTON_ENDOCRINE_THERAPY_RESISTANCE_5	CREIGHTON_ENDOCRINE_THERAPY_RESISTANCE_5		444	-0.47880748	-1.9107568	0.0	6.434351E-4	0.202	5549	tags=49%, list=24%, signal=63%
C2	DMSO	HA_c	BERENJENO_TRANSFORMED_BY_RHOA_FOREVER_DN	BERENJENO_TRANSFORMED_BY_RHOA_FOREVER_DN		31	-0.6641425	-1.9096562	0.0	6.5875635E-4	0.208	3780	tags=68%, list=16%, signal=81%
C2	DMSO	HA_c	DELACROIX_RAR_TARGETS_UP	DELACROIX_RAR_TARGETS_UP		46	-0.62182724	-1.9090347	0.0	6.5724197E-4	0.208	2756	tags=46%, list=12%, signal=52%
C2	DMSO	HA_c	TSENG_ADIPOGENIC_POTENTIAL_DN	TSENG_ADIPOGENIC_POTENTIAL_DN		46	-0.6209796	-1.9085675	0.0	6.6690275E-4	0.211	3297	tags=54%, list=14%, signal=63%
C2	DMSO	HA_c	PID_AMB2_NEUTROPHILS_PATHWAY	PID_AMB2_NEUTROPHILS_PATHWAY		41	-0.6408266	-1.9082841	0.0	6.7929947E-4	0.215	4254	tags=49%, list=18%, signal=59%
C2	DMSO	HA_c	PLASARI_TGFB1_TARGETS_10HR_DN	PLASARI_TGFB1_TARGETS_10HR_DN		237	-0.5064666	-1.9082302	0.0	6.777486E-4	0.215	4359	tags=49%, list=19%, signal=60%
C2	DMSO	HA_c	CORRE_MULTIPLE_MYELOMA_DN	CORRE_MULTIPLE_MYELOMA_DN		59	-0.59834075	-1.908133	0.0	6.7896623E-4	0.215	4479	tags=56%, list=19%, signal=69%
C2	DMSO	HA_c	BOYAULT_LIVER_CANCER_SUBCLASS_G5_DN	BOYAULT_LIVER_CANCER_SUBCLASS_G5_DN		26	-0.71166635	-1.9072881	0.0016722408	6.829484E-4	0.216	1472	tags=54%, list=6%, signal=57%
C2	DMSO	HA_c	CHIARADONNA_NEOPLASTIC_TRANSFORMATION_KRAS_CDC25_DN	CHIARADONNA_NEOPLASTIC_TRANSFORMATION_KRAS_CDC25_DN		49	-0.6250245	-1.907023	0.0	6.8419625E-4	0.216	3780	tags=65%, list=16%, signal=78%
C2	DMSO	HA_c	UROSEVIC_RESPONSE_TO_IMIQUIMOD	UROSEVIC_RESPONSE_TO_IMIQUIMOD		23	-0.7253664	-1.9045442	0.0	6.936098E-4	0.219	2023	tags=57%, list=9%, signal=62%
C2	DMSO	HA_c	REACTOME_CHONDROITIN_SULFATE_DERMATAN_SULFATE_METABOLISM	REACTOME_CHONDROITIN_SULFATE_DERMATAN_SULFATE_METABOLISM		47	-0.6179824	-1.9033489	0.0	7.0029474E-4	0.22	4588	tags=66%, list=19%, signal=82%
C2	DMSO	HA_c	ONGUSAHA_TP53_TARGETS	ONGUSAHA_TP53_TARGETS		36	-0.65351737	-1.9030479	0.0	7.014268E-4	0.221	3376	tags=42%, list=14%, signal=49%
C2	DMSO	HA_c	ABRAHAM_ALPC_VS_MULTIPLE_MYELOMA_UP	ABRAHAM_ALPC_VS_MULTIPLE_MYELOMA_UP		26	-0.70195305	-1.9030234	0.0	7.0261187E-4	0.222	4483	tags=77%, list=19%, signal=95%
C2	DMSO	HA_c	INGRAM_SHH_TARGETS_DN	INGRAM_SHH_TARGETS_DN		58	-0.5963635	-1.9023294	0.0	7.037857E-4	0.223	2116	tags=45%, list=9%, signal=49%
C2	DMSO	HA_c	BLALOCK_ALZHEIMERS_DISEASE_UP	BLALOCK_ALZHEIMERS_DISEASE_UP		1634	-0.45382246	-1.901897	0.0	7.022112E-4	0.223	5579	tags=41%, list=24%, signal=50%
C2	DMSO	HA_c	BIOCARTA_ERYTH_PATHWAY	BIOCARTA_ERYTH_PATHWAY		15	-0.7890368	-1.9008775	0.0	7.088935E-4	0.224	3450	tags=53%, list=15%, signal=62%
C2	DMSO	HA_c	AMUNDSON_POOR_SURVIVAL_AFTER_GAMMA_RADIATION_8G	AMUNDSON_POOR_SURVIVAL_AFTER_GAMMA_RADIATION_8G		93	-0.55569553	-1.8993554	0.0	7.317644E-4	0.232	4572	tags=51%, list=19%, signal=62%
C2	DMSO	HA_c	BROWNE_HCMV_INFECTION_14HR_DN	BROWNE_HCMV_INFECTION_14HR_DN		283	-0.4945393	-1.8986577	0.0	7.328485E-4	0.233	4756	tags=41%, list=20%, signal=51%
C2	DMSO	HA_c	MEISSNER_BRAIN_HCP_WITH_H3K4ME3_AND_H3K27ME3	MEISSNER_BRAIN_HCP_WITH_H3K4ME3_AND_H3K27ME3		1032	-0.45681205	-1.8982236	0.0	7.365787E-4	0.234	3409	tags=40%, list=14%, signal=45%
C2	DMSO	HA_c	TURASHVILI_BREAST_DUCTAL_CARCINOMA_VS_DUCTAL_NORMAL_UP	TURASHVILI_BREAST_DUCTAL_CARCINOMA_VS_DUCTAL_NORMAL_UP		43	-0.6369801	-1.8975662	0.0	7.403739E-4	0.236	1710	tags=44%, list=7%, signal=48%
C2	DMSO	HA_c	CASORELLI_ACUTE_PROMYELOCYTIC_LEUKEMIA_UP	CASORELLI_ACUTE_PROMYELOCYTIC_LEUKEMIA_UP		161	-0.5201898	-1.8966225	0.0	7.4962655E-4	0.238	5376	tags=50%, list=23%, signal=65%
C2	DMSO	HA_c	SCHRAETS_MLL_TARGETS_DN	SCHRAETS_MLL_TARGETS_DN		32	-0.67697793	-1.8962317	0.0	7.5867743E-4	0.242	4356	tags=63%, list=18%, signal=77%
C2	DMSO	HA_c	TONKS_TARGETS_OF_RUNX1_RUNX1T1_FUSION_SUSTAINDED_IN_ERYTHROCYTE_UP	TONKS_TARGETS_OF_RUNX1_RUNX1T1_FUSION_SUSTAINDED_IN_ERYTHROCYTE_UP		44	-0.62017405	-1.8960767	0.0	7.5701013E-4	0.242	4188	tags=66%, list=18%, signal=80%
C2	DMSO	HA_c	LIANG_SILENCED_BY_METHYLATION_UP	LIANG_SILENCED_BY_METHYLATION_UP		31	-0.66559446	-1.895962	0.0	7.5535E-4	0.242	2717	tags=48%, list=12%, signal=55%
C2	DMSO	HA_c	BEGUM_TARGETS_OF_PAX3_FOXO1_FUSION_UP	BEGUM_TARGETS_OF_PAX3_FOXO1_FUSION_UP		60	-0.58426625	-1.8950961	0.0	7.563975E-4	0.243	3632	tags=60%, list=15%, signal=71%
C2	DMSO	HA_c	REACTOME_DOWNSTREAM_SIGNAL_TRANSDUCTION	REACTOME_DOWNSTREAM_SIGNAL_TRANSDUCTION		91	-0.5604539	-1.8948548	0.0	7.627693E-4	0.244	6421	tags=54%, list=27%, signal=74%
C2	DMSO	HA_c	MASRI_RESISTANCE_TO_TAMOXIFEN_AND_AROMATASE_INHIBITORS_DN	MASRI_RESISTANCE_TO_TAMOXIFEN_AND_AROMATASE_INHIBITORS_DN		20	-0.7341668	-1.8939002	0.0	7.718667E-4	0.248	2359	tags=65%, list=10%, signal=72%
C2	DMSO	HA_c	BROWNE_HCMV_INFECTION_20HR_DN	BROWNE_HCMV_INFECTION_20HR_DN		97	-0.5533578	-1.8922031	0.0	8.0212246E-4	0.257	5254	tags=59%, list=22%, signal=75%
C2	DMSO	HA_c	KEGG_ENDOMETRIAL_CANCER	KEGG_ENDOMETRIAL_CANCER		52	-0.6099409	-1.8918494	0.0	8.0837455E-4	0.26	6775	tags=65%, list=29%, signal=92%
C2	DMSO	HA_c	LIEN_BREAST_CARCINOMA_METAPLASTIC_VS_DUCTAL_UP	LIEN_BREAST_CARCINOMA_METAPLASTIC_VS_DUCTAL_UP		76	-0.56475145	-1.8900899	0.0	8.306183E-4	0.266	3925	tags=50%, list=17%, signal=60%
C2	DMSO	HA_c	PID_TNF_PATHWAY	PID_TNF_PATHWAY		46	-0.6179674	-1.889205	0.0	8.418875E-4	0.267	6248	tags=63%, list=27%, signal=86%
C2	DMSO	HA_c	SESTO_RESPONSE_TO_UV_C8	SESTO_RESPONSE_TO_UV_C8		71	-0.5713755	-1.8889399	0.0	8.5326214E-4	0.27	5483	tags=55%, list=23%, signal=71%
C2	DMSO	HA_c	ONDER_CDH1_TARGETS_3_UP	ONDER_CDH1_TARGETS_3_UP		16	-0.76531446	-1.88832	0.0	8.619308E-4	0.273	3900	tags=81%, list=17%, signal=97%
C2	DMSO	HA_c	ZHANG_ANTIVIRAL_RESPONSE_TO_RIBAVIRIN_UP	ZHANG_ANTIVIRAL_RESPONSE_TO_RIBAVIRIN_UP		29	-0.6787976	-1.8879936	0.0	8.600811E-4	0.273	2578	tags=41%, list=11%, signal=46%
C2	DMSO	HA_c	LE_SKI_TARGETS_UP	LE_SKI_TARGETS_UP		17	-0.7740566	-1.8878733	0.0	8.5823936E-4	0.273	2359	tags=59%, list=10%, signal=65%
C2	DMSO	HA_c	SIMBULAN_UV_RESPONSE_IMMORTALIZED_DN	SIMBULAN_UV_RESPONSE_IMMORTALIZED_DN		31	-0.6758706	-1.8876224	0.0	8.590079E-4	0.274	2935	tags=55%, list=12%, signal=63%
C2	DMSO	HA_c	GERY_CEBP_TARGETS	GERY_CEBP_TARGETS		125	-0.534021	-1.8870817	0.0	8.649502E-4	0.276	3543	tags=36%, list=15%, signal=42%
C2	DMSO	HA_c	LINDGREN_BLADDER_CANCER_CLUSTER_3_DN	LINDGREN_BLADDER_CANCER_CLUSTER_3_DN		212	-0.4994435	-1.8869535	0.0	8.6310995E-4	0.276	5185	tags=45%, list=22%, signal=57%
C2	DMSO	HA_c	PID_TCPTP_PATHWAY	PID_TCPTP_PATHWAY		41	-0.6357723	-1.8866405	0.0	8.690384E-4	0.279	5576	tags=66%, list=24%, signal=86%
C2	DMSO	HA_c	NADLER_OBESITY_UP	NADLER_OBESITY_UP		60	-0.5940927	-1.8861508	0.0	8.9299167E-4	0.288	3790	tags=45%, list=16%, signal=53%
C2	DMSO	HA_c	KIM_MYCN_AMPLIFICATION_TARGETS_DN	KIM_MYCN_AMPLIFICATION_TARGETS_DN		94	-0.55542105	-1.8852272	0.0	9.169876E-4	0.294	4366	tags=48%, list=19%, signal=59%
C2	DMSO	HA_c	AMIT_EGF_RESPONSE_120_HELA	AMIT_EGF_RESPONSE_120_HELA		64	-0.59113127	-1.8837359	0.0	9.4343367E-4	0.302	4793	tags=61%, list=20%, signal=76%
C2	DMSO	HA_c	CONCANNON_APOPTOSIS_BY_EPOXOMICIN_UP	CONCANNON_APOPTOSIS_BY_EPOXOMICIN_UP		230	-0.4984598	-1.883701	0.0	9.4144745E-4	0.302	4312	tags=42%, list=18%, signal=51%
C2	DMSO	HA_c	PID_NECTIN_PATHWAY	PID_NECTIN_PATHWAY		30	-0.6721313	-1.8830546	0.0	9.471654E-4	0.304	4089	tags=57%, list=17%, signal=68%
C2	DMSO	HA_c	HUMMERICH_MALIGNANT_SKIN_TUMOR_UP	HUMMERICH_MALIGNANT_SKIN_TUMOR_UP		14	-0.7943475	-1.8826506	0.0	9.4771676E-4	0.305	2875	tags=50%, list=12%, signal=57%
C2	DMSO	HA_c	PID_IL4_2PATHWAY	PID_IL4_2PATHWAY		62	-0.58337146	-1.881532	0.0	9.636392E-4	0.31	4519	tags=44%, list=19%, signal=54%
C2	DMSO	HA_c	PEREZ_TP63_TARGETS	PEREZ_TP63_TARGETS		330	-0.48347178	-1.881151	0.0	9.641863E-4	0.311	3584	tags=40%, list=15%, signal=47%
C2	DMSO	HA_c	MORI_LARGE_PRE_BII_LYMPHOCYTE_DN	MORI_LARGE_PRE_BII_LYMPHOCYTE_DN		55	-0.59676415	-1.8809594	0.0	9.671991E-4	0.313	3728	tags=44%, list=16%, signal=52%
C2	DMSO	HA_c	RODRIGUES_DCC_TARGETS_DN	RODRIGUES_DCC_TARGETS_DN		119	-0.5298346	-1.8798274	0.0	9.854498E-4	0.319	5443	tags=55%, list=23%, signal=72%
C2	DMSO	HA_c	BIOCARTA_GSK3_PATHWAY	BIOCARTA_GSK3_PATHWAY		27	-0.68769413	-1.8790512	0.0	9.986233E-4	0.322	5206	tags=59%, list=22%, signal=76%
C2	DMSO	HA_c	KAYO_CALORIE_RESTRICTION_MUSCLE_UP	KAYO_CALORIE_RESTRICTION_MUSCLE_UP		92	-0.5607639	-1.8790284	0.0	9.965557E-4	0.322	5018	tags=46%, list=21%, signal=58%
C2	DMSO	HA_c	QI_PLASMACYTOMA_UP	QI_PLASMACYTOMA_UP		255	-0.48804954	-1.8786201	0.0	9.99516E-4	0.322	3450	tags=35%, list=15%, signal=40%
C2	DMSO	HA_c	KRIEG_HYPOXIA_NOT_VIA_KDM3A	KRIEG_HYPOXIA_NOT_VIA_KDM3A		700	-0.45845422	-1.8785573	0.0	9.974552E-4	0.322	5188	tags=43%, list=22%, signal=54%
C2	DMSO	HA_c	SUZUKI_RESPONSE_TO_TSA_AND_DECITABINE_1A	SUZUKI_RESPONSE_TO_TSA_AND_DECITABINE_1A		21	-0.7257737	-1.8776426	0.0	0.0010204918	0.329	3767	tags=57%, list=16%, signal=68%
C2	DMSO	HA_c	REACTOME_INTERFERON_SIGNALING	REACTOME_INTERFERON_SIGNALING		151	-0.51708347	-1.8776338	0.0	0.0010183963	0.329	4313	tags=34%, list=18%, signal=42%
C2	DMSO	HA_c	WEINMANN_ADAPTATION_TO_HYPOXIA_DN	WEINMANN_ADAPTATION_TO_HYPOXIA_DN		39	-0.6447081	-1.8772777	0.0	0.0010288674	0.333	1958	tags=46%, list=8%, signal=50%
C2	DMSO	HA_c	LANDIS_ERBB2_BREAST_TUMORS_65_UP	LANDIS_ERBB2_BREAST_TUMORS_65_UP		21	-0.7098959	-1.8772678	0.0	0.0010267633	0.333	4194	tags=57%, list=18%, signal=69%
C2	DMSO	HA_c	PID_IGF1_PATHWAY	PID_IGF1_PATHWAY		30	-0.66114	-1.8772037	0.0	0.001027123	0.334	5206	tags=60%, list=22%, signal=77%
C2	DMSO	HA_c	PID_INTEGRIN_CS_PATHWAY	PID_INTEGRIN_CS_PATHWAY		25	-0.68788916	-1.8752056	0.0	0.0010723034	0.344	2693	tags=56%, list=11%, signal=63%
C2	DMSO	HA_c	ST_INTEGRIN_SIGNALING_PATHWAY	ST_INTEGRIN_SIGNALING_PATHWAY		81	-0.5604454	-1.8750111	0.0	0.0010726368	0.345	4780	tags=53%, list=20%, signal=66%
C2	DMSO	HA_c	MATZUK_POST-IMPLANTATION_AND_POST-PARTUM	MATZUK_POST-IMPLANTATION_AND_POST-PARTUM		14	-0.7789649	-1.8747401	0.0	0.0010778805	0.346	2194	tags=43%, list=9%, signal=47%
C2	DMSO	HA_c	YAMASHITA_LIVER_CANCER_STEM_CELL_UP	YAMASHITA_LIVER_CANCER_STEM_CELL_UP		47	-0.62401617	-1.8745589	0.0	0.0010806267	0.348	2432	tags=38%, list=10%, signal=43%
C2	DMSO	HA_c	BOYLAN_MULTIPLE_MYELOMA_D_DN	BOYLAN_MULTIPLE_MYELOMA_D_DN		72	-0.56401265	-1.8740643	0.0	0.0010957154	0.35	3764	tags=43%, list=16%, signal=51%
C2	DMSO	HA_c	BOQUEST_STEM_CELL_CULTURED_VS_FRESH_DN	BOQUEST_STEM_CELL_CULTURED_VS_FRESH_DN		30	-0.6759168	-1.8729725	0.0	0.0011181491	0.359	2567	tags=57%, list=11%, signal=64%
C2	DMSO	HA_c	KEGG_PROSTATE_CANCER	KEGG_PROSTATE_CANCER		88	-0.5533604	-1.8728478	0.0	0.0011232761	0.361	5594	tags=56%, list=24%, signal=73%
C2	DMSO	HA_c	FUJII_YBX1_TARGETS_UP	FUJII_YBX1_TARGETS_UP		40	-0.63189054	-1.8727384	0.0	0.0011210204	0.361	3513	tags=63%, list=15%, signal=73%
C2	DMSO	HA_c	REACTOME_TRAF6_MEDIATED_IRF7_ACTIVATION	REACTOME_TRAF6_MEDIATED_IRF7_ACTIVATION		30	-0.6614028	-1.8720971	0.0	0.0011358634	0.366	6194	tags=47%, list=26%, signal=63%
C2	DMSO	HA_c	RADMACHER_AML_PROGNOSIS	RADMACHER_AML_PROGNOSIS		73	-0.5742502	-1.8705378	0.0	0.0011604553	0.376	3008	tags=40%, list=13%, signal=45%
C2	DMSO	HA_c	SMID_BREAST_CANCER_LUMINAL_A_UP	SMID_BREAST_CANCER_LUMINAL_A_UP		80	-0.56115365	-1.8702126	0.0	0.001160535	0.377	4601	tags=51%, list=20%, signal=63%
C2	DMSO	HA_c	RUTELLA_RESPONSE_TO_HGF_VS_CSF2RB_AND_IL4_UP	RUTELLA_RESPONSE_TO_HGF_VS_CSF2RB_AND_IL4_UP		392	-0.4721447	-1.8697067	0.0	0.0011704743	0.379	5590	tags=42%, list=24%, signal=54%
C2	DMSO	HA_c	VALK_AML_CLUSTER_5	VALK_AML_CLUSTER_5		31	-0.65951073	-1.8696424	0.0	0.0011681473	0.379	4895	tags=45%, list=21%, signal=57%
C2	DMSO	HA_c	HEIDENBLAD_AMPLICON_8Q24_DN	HEIDENBLAD_AMPLICON_8Q24_DN		44	-0.61768293	-1.8686564	0.0	0.001190073	0.385	4617	tags=45%, list=20%, signal=56%
C2	DMSO	HA_c	BUYTAERT_PHOTODYNAMIC_THERAPY_STRESS_UP	BUYTAERT_PHOTODYNAMIC_THERAPY_STRESS_UP		779	-0.4582977	-1.8674214	0.0	0.0012093172	0.392	5618	tags=42%, list=24%, signal=53%
C2	DMSO	HA_c	REACTOME_COMPLEMENT_CASCADE	REACTOME_COMPLEMENT_CASCADE		29	-0.670446	-1.865243	0.0	0.0012286835	0.397	1954	tags=34%, list=8%, signal=38%
C2	DMSO	HA_c	DAVIES_MULTIPLE_MYELOMA_VS_MGUS_DN	DAVIES_MULTIPLE_MYELOMA_VS_MGUS_DN		27	-0.67304283	-1.8648676	0.0	0.0012406975	0.4	5263	tags=48%, list=22%, signal=62%
C2	DMSO	HA_c	GENTILE_UV_LOW_DOSE_DN	GENTILE_UV_LOW_DOSE_DN		65	-0.5717451	-1.8643615	0.0	0.0012527058	0.403	5488	tags=66%, list=23%, signal=86%
C2	DMSO	HA_c	WIELAND_UP_BY_HBV_INFECTION	WIELAND_UP_BY_HBV_INFECTION		97	-0.547322	-1.8639511	0.0	0.001255026	0.405	3964	tags=41%, list=17%, signal=49%
C2	DMSO	HA_c	GARGALOVIC_RESPONSE_TO_OXIDIZED_PHOSPHOLIPIDS_LIGHTYELLOW_DN	GARGALOVIC_RESPONSE_TO_OXIDIZED_PHOSPHOLIPIDS_LIGHTYELLOW_DN		10	-0.8648824	-1.863924	0.0	0.0012550165	0.406	1691	tags=30%, list=7%, signal=32%
C2	DMSO	HA_c	SARTIPY_BLUNTED_BY_INSULIN_RESISTANCE_UP	SARTIPY_BLUNTED_BY_INSULIN_RESISTANCE_UP		19	-0.733123	-1.8632879	0.0017452007	0.0012716097	0.412	4358	tags=74%, list=19%, signal=90%
C2	DMSO	HA_c	BIOCARTA_FIBRINOLYSIS_PATHWAY	BIOCARTA_FIBRINOLYSIS_PATHWAY		12	-0.8166242	-1.8632675	0.0	0.0012691261	0.412	1382	tags=42%, list=6%, signal=44%
C2	DMSO	HA_c	WU_ALZHEIMER_DISEASE_DN	WU_ALZHEIMER_DISEASE_DN		18	-0.75575453	-1.8631492	0.0	0.0012713792	0.413	4687	tags=61%, list=20%, signal=76%
C2	DMSO	HA_c	CHIBA_RESPONSE_TO_TSA	CHIBA_RESPONSE_TO_TSA		45	-0.61121964	-1.8622686	0.0	0.0012855382	0.418	3591	tags=42%, list=15%, signal=50%
C2	DMSO	HA_c	REACTOME_CELL_EXTRACELLULAR_MATRIX_INTERACTIONS	REACTOME_CELL_EXTRACELLULAR_MATRIX_INTERACTIONS		13	-0.8049056	-1.86214	0.0	0.0012901919	0.418	3694	tags=85%, list=16%, signal=100%
C2	DMSO	HA_c	FRASOR_RESPONSE_TO_ESTRADIOL_DN	FRASOR_RESPONSE_TO_ESTRADIOL_DN		80	-0.5648023	-1.8620591	0.0	0.0012876915	0.418	3903	tags=46%, list=17%, signal=55%
C2	DMSO	HA_c	KEGG_TOLL_LIKE_RECEPTOR_SIGNALING_PATHWAY	KEGG_TOLL_LIKE_RECEPTOR_SIGNALING_PATHWAY		100	-0.54221594	-1.8619359	0.0	0.0012898775	0.419	6134	tags=46%, list=26%, signal=62%
C2	DMSO	HA_c	CUI_TCF21_TARGETS_UP	CUI_TCF21_TARGETS_UP		37	-0.62979513	-1.8605618	0.0	0.0013322935	0.433	5538	tags=68%, list=24%, signal=88%
C2	DMSO	HA_c	APPEL_IMATINIB_RESPONSE	APPEL_IMATINIB_RESPONSE		31	-0.66501784	-1.8601426	0.0	0.0013462192	0.439	4597	tags=65%, list=20%, signal=80%
C2	DMSO	HA_c	BIOCARTA_LONGEVITY_PATHWAY	BIOCARTA_LONGEVITY_PATHWAY		15	-0.7703324	-1.8598297	0.0	0.0013529899	0.441	4254	tags=53%, list=18%, signal=65%
C2	DMSO	HA_c	PID_SHP2_PATHWAY	PID_SHP2_PATHWAY		58	-0.59147763	-1.8592201	0.0	0.0013621598	0.442	4404	tags=48%, list=19%, signal=59%
C2	DMSO	HA_c	ZHONG_SECRETOME_OF_LUNG_CANCER_AND_ENDOTHELIUM	ZHONG_SECRETOME_OF_LUNG_CANCER_AND_ENDOTHELIUM		65	-0.57723707	-1.8586279	0.0	0.0013735915	0.446	3353	tags=35%, list=14%, signal=41%
C2	DMSO	HA_c	TARTE_PLASMA_CELL_VS_PLASMABLAST_UP	TARTE_PLASMA_CELL_VS_PLASMABLAST_UP		372	-0.47284502	-1.8585685	0.0	0.0013709652	0.446	3787	tags=33%, list=16%, signal=38%
C2	DMSO	HA_c	WANG_TNF_TARGETS	WANG_TNF_TARGETS		23	-0.70145816	-1.8581197	0.0	0.0013706796	0.447	3686	tags=57%, list=16%, signal=67%
C2	DMSO	HA_c	NAKAMURA_TUMOR_ZONE_PERIPHERAL_VS_CENTRAL_DN	NAKAMURA_TUMOR_ZONE_PERIPHERAL_VS_CENTRAL_DN		592	-0.45968342	-1.8574979	0.0	0.001386643	0.451	5592	tags=43%, list=24%, signal=55%
C2	DMSO	HA_c	NAKAMURA_ADIPOGENESIS_LATE_UP	NAKAMURA_ADIPOGENESIS_LATE_UP		96	-0.54051065	-1.8573824	0.0015037594	0.0013886315	0.452	3683	tags=40%, list=16%, signal=47%
C2	DMSO	HA_c	MATZUK_EMBRYONIC_GERM_CELL	MATZUK_EMBRYONIC_GERM_CELL		18	-0.75616974	-1.8573276	0.0	0.0013859965	0.452	2530	tags=50%, list=11%, signal=56%
C2	DMSO	HA_c	PID_CDC42_PATHWAY	PID_CDC42_PATHWAY		70	-0.56616884	-1.8569782	0.0	0.0013926778	0.454	6334	tags=56%, list=27%, signal=76%
C2	DMSO	HA_c	MASSARWEH_TAMOXIFEN_RESISTANCE_UP	MASSARWEH_TAMOXIFEN_RESISTANCE_UP		533	-0.46047875	-1.8569279	0.0	0.0013900453	0.454	3719	tags=36%, list=16%, signal=42%
C2	DMSO	HA_c	BIOCARTA_EXTRINSIC_PATHWAY	BIOCARTA_EXTRINSIC_PATHWAY		13	-0.7836022	-1.8561893	0.005328597	0.0014081906	0.461	2966	tags=38%, list=13%, signal=44%
C2	DMSO	HA_c	ZWANG_EGF_INTERVAL_DN	ZWANG_EGF_INTERVAL_DN		195	-0.50090986	-1.8544354	0.0	0.0014400317	0.471	3922	tags=43%, list=17%, signal=51%
C2	DMSO	HA_c	AMIT_DELAYED_EARLY_GENES	AMIT_DELAYED_EARLY_GENES		18	-0.7347545	-1.8539596	0.0	0.0014510612	0.474	3815	tags=67%, list=16%, signal=79%
C2	DMSO	HA_c	NIELSEN_SYNOVIAL_SARCOMA_DN	NIELSEN_SYNOVIAL_SARCOMA_DN		20	-0.72861826	-1.8514776	0.0016611295	0.0015012197	0.489	2644	tags=65%, list=11%, signal=73%
C2	DMSO	HA_c	REACTOME_INTEGRIN_CELL_SURFACE_INTERACTIONS	REACTOME_INTEGRIN_CELL_SURFACE_INTERACTIONS		78	-0.5621496	-1.8509208	0.0	0.0015191074	0.493	2748	tags=42%, list=12%, signal=48%
C2	DMSO	HA_c	BALDWIN_PRKCI_TARGETS_UP	BALDWIN_PRKCI_TARGETS_UP		34	-0.64586097	-1.8502463	0.0	0.0015481446	0.499	4706	tags=53%, list=20%, signal=66%
C2	DMSO	HA_c	TURASHVILI_BREAST_LOBULAR_CARCINOMA_VS_DUCTAL_NORMAL_DN	TURASHVILI_BREAST_LOBULAR_CARCINOMA_VS_DUCTAL_NORMAL_DN		87	-0.54542625	-1.8495752	0.0	0.0015589088	0.503	3755	tags=45%, list=16%, signal=53%
C2	DMSO	HA_c	PID_ERBB1_DOWNSTREAM_PATHWAY	PID_ERBB1_DOWNSTREAM_PATHWAY		105	-0.52418166	-1.8495635	0.0	0.0015560059	0.503	6859	tags=60%, list=29%, signal=84%
C2	DMSO	HA_c	KERLEY_RESPONSE_TO_CISPLATIN_UP	KERLEY_RESPONSE_TO_CISPLATIN_UP		41	-0.61226404	-1.8486519	0.0016313214	0.0015781227	0.508	3134	tags=49%, list=13%, signal=56%
C2	DMSO	HA_c	NABA_ECM_AFFILIATED	NABA_ECM_AFFILIATED		169	-0.502808	-1.8482075	0.0	0.0015842256	0.51	4561	tags=35%, list=19%, signal=43%
C2	DMSO	HA_c	LEE_LIVER_CANCER_DENA_UP	LEE_LIVER_CANCER_DENA_UP		59	-0.57805294	-1.8476812	0.0	0.0016084247	0.518	2893	tags=41%, list=12%, signal=46%
C2	DMSO	HA_c	HERNANDEZ_ABERRANT_MITOSIS_BY_DOCETACEL_2NM_UP	HERNANDEZ_ABERRANT_MITOSIS_BY_DOCETACEL_2NM_UP		78	-0.5633749	-1.8473341	0.0	0.0016121882	0.52	4160	tags=49%, list=18%, signal=59%
C2	DMSO	HA_c	CLAUS_PGR_POSITIVE_MENINGIOMA_DN	CLAUS_PGR_POSITIVE_MENINGIOMA_DN		12	-0.8035203	-1.8470049	0.0017271157	0.0016182542	0.521	2518	tags=75%, list=11%, signal=84%
C2	DMSO	HA_c	HIRSCH_CELLULAR_TRANSFORMATION_SIGNATURE_DN	HIRSCH_CELLULAR_TRANSFORMATION_SIGNATURE_DN		97	-0.5375599	-1.8460475	0.0	0.0016377239	0.526	4312	tags=45%, list=18%, signal=55%
C2	DMSO	HA_c	ICHIBA_GRAFT_VERSUS_HOST_DISEASE_35D_UP	ICHIBA_GRAFT_VERSUS_HOST_DISEASE_35D_UP		125	-0.5169105	-1.8456153	0.0	0.001648144	0.528	5284	tags=41%, list=22%, signal=52%
C2	DMSO	HA_c	SWEET_KRAS_ONCOGENIC_SIGNATURE	SWEET_KRAS_ONCOGENIC_SIGNATURE		88	-0.5508235	-1.8454305	0.0	0.0016496012	0.529	3784	tags=35%, list=16%, signal=42%
C2	DMSO	HA_c	ZUCCHI_METASTASIS_DN	ZUCCHI_METASTASIS_DN		41	-0.6167437	-1.8446047	0.0	0.0016799967	0.534	5184	tags=51%, list=22%, signal=66%
C2	DMSO	HA_c	AMIT_EGF_RESPONSE_40_HELA	AMIT_EGF_RESPONSE_40_HELA		41	-0.60773593	-1.8444989	0.0016447369	0.0016791599	0.534	5919	tags=68%, list=25%, signal=91%
C2	DMSO	HA_c	MARTIN_INTERACT_WITH_HDAC	MARTIN_INTERACT_WITH_HDAC		44	-0.61271304	-1.843988	0.0	0.0016940465	0.539	6134	tags=61%, list=26%, signal=83%
C2	DMSO	HA_c	PID_PDGFRB_PATHWAY	PID_PDGFRB_PATHWAY		129	-0.51880556	-1.8436261	0.0	0.0017153295	0.542	6474	tags=56%, list=27%, signal=77%
C2	DMSO	HA_c	KEGG_NEUROTROPHIN_SIGNALING_PATHWAY	KEGG_NEUROTROPHIN_SIGNALING_PATHWAY		126	-0.5244405	-1.8426427	0.0	0.0017434318	0.552	6437	tags=54%, list=27%, signal=74%
C2	DMSO	HA_c	GRAESSMANN_APOPTOSIS_BY_SERUM_DEPRIVATION_UP	GRAESSMANN_APOPTOSIS_BY_SERUM_DEPRIVATION_UP		527	-0.45720425	-1.8426408	0.0	0.0017402676	0.552	3965	tags=33%, list=17%, signal=38%
C2	DMSO	HA_c	HESS_TARGETS_OF_HOXA9_AND_MEIS1_DN	HESS_TARGETS_OF_HOXA9_AND_MEIS1_DN		74	-0.5678486	-1.8424834	0.0	0.0017459397	0.554	3782	tags=45%, list=16%, signal=53%
C2	DMSO	HA_c	MARSON_FOXP3_TARGETS_UP	MARSON_FOXP3_TARGETS_UP		61	-0.5802085	-1.8419577	0.0015408321	0.0017538619	0.555	4280	tags=46%, list=18%, signal=56%
C2	DMSO	HA_c	MARKEY_RB1_CHRONIC_LOF_DN	MARKEY_RB1_CHRONIC_LOF_DN		114	-0.5266209	-1.8416611	0.0	0.0017616589	0.559	4295	tags=39%, list=18%, signal=47%
C2	DMSO	HA_c	TAKEDA_TARGETS_OF_NUP98_HOXA9_FUSION_8D_DN	TAKEDA_TARGETS_OF_NUP98_HOXA9_FUSION_8D_DN		197	-0.49574316	-1.8412992	0.0	0.0017694004	0.562	4798	tags=37%, list=20%, signal=46%
C2	DMSO	HA_c	ZHANG_TLX_TARGETS_UP	ZHANG_TLX_TARGETS_UP		106	-0.5273017	-1.8403736	0.0	0.0017990666	0.567	4287	tags=48%, list=18%, signal=59%
C2	DMSO	HA_c	PHONG_TNF_RESPONSE_VIA_P38_COMPLETE	PHONG_TNF_RESPONSE_VIA_P38_COMPLETE		218	-0.49102396	-1.8400818	0.0	0.0018024424	0.568	5249	tags=44%, list=22%, signal=56%
C2	DMSO	HA_c	RUAN_RESPONSE_TO_TNF_TROGLITAZONE_UP	RUAN_RESPONSE_TO_TNF_TROGLITAZONE_UP		17	-0.74545586	-1.8399414	0.0	0.001803618	0.569	1672	tags=41%, list=7%, signal=44%
C2	DMSO	HA_c	SIG_IL4RECEPTOR_IN_B_LYPHOCYTES	SIG_IL4RECEPTOR_IN_B_LYPHOCYTES		27	-0.680462	-1.839198	0.0	0.001822162	0.574	5206	tags=70%, list=22%, signal=90%
C2	DMSO	HA_c	XU_HGF_SIGNALING_NOT_VIA_AKT1_48HR_UP	XU_HGF_SIGNALING_NOT_VIA_AKT1_48HR_UP		34	-0.63373756	-1.8390342	0.0	0.0018232693	0.575	6464	tags=76%, list=27%, signal=105%
C2	DMSO	HA_c	COLINA_TARGETS_OF_4EBP1_AND_4EBP2	COLINA_TARGETS_OF_4EBP1_AND_4EBP2		348	-0.4682603	-1.8385221	0.0	0.0018395517	0.58	3032	tags=35%, list=13%, signal=39%
C2	DMSO	HA_c	YAO_HOXA10_TARGETS_VIA_PROGESTERONE_UP	YAO_HOXA10_TARGETS_VIA_PROGESTERONE_UP		72	-0.55460244	-1.8358529	0.0	0.0019015607	0.592	3787	tags=42%, list=16%, signal=50%
C2	DMSO	HA_c	BIOCARTA_TGFB_PATHWAY	BIOCARTA_TGFB_PATHWAY		19	-0.71185255	-1.8352861	0.0016750419	0.0019112409	0.596	2716	tags=42%, list=12%, signal=48%
C2	DMSO	HA_c	FRASOR_TAMOXIFEN_RESPONSE_UP	FRASOR_TAMOXIFEN_RESPONSE_UP		49	-0.597	-1.8344084	0.0	0.0019230373	0.601	4132	tags=53%, list=18%, signal=64%
C2	DMSO	HA_c	RICKMAN_TUMOR_DIFFERENTIATED_WELL_VS_MODERATELY_DN	RICKMAN_TUMOR_DIFFERENTIATED_WELL_VS_MODERATELY_DN		108	-0.52329296	-1.8342595	0.0	0.0019196337	0.601	4676	tags=39%, list=20%, signal=48%
C2	DMSO	HA_c	ACOSTA_PROLIFERATION_INDEPENDENT_MYC_TARGETS_DN	ACOSTA_PROLIFERATION_INDEPENDENT_MYC_TARGETS_DN		108	-0.52858406	-1.8341112	0.0	0.0019162423	0.601	4697	tags=48%, list=20%, signal=60%
C2	DMSO	HA_c	BAELDE_DIABETIC_NEPHROPATHY_UP	BAELDE_DIABETIC_NEPHROPATHY_UP		80	-0.5514554	-1.8336048	0.0	0.0019278353	0.604	4047	tags=44%, list=17%, signal=53%
C2	DMSO	HA_c	NAGASHIMA_NRG1_SIGNALING_UP	NAGASHIMA_NRG1_SIGNALING_UP		171	-0.49825734	-1.8334866	0.0	0.0019330323	0.604	4173	tags=44%, list=18%, signal=53%
C2	DMSO	HA_c	MISHRA_CARCINOMA_ASSOCIATED_FIBROBLAST_UP	MISHRA_CARCINOMA_ASSOCIATED_FIBROBLAST_UP		24	-0.6837584	-1.8334758	0.0017094017	0.001929635	0.604	3634	tags=58%, list=15%, signal=69%
C2	DMSO	HA_c	PID_ECADHERIN_KERATINOCYTE_PATHWAY	PID_ECADHERIN_KERATINOCYTE_PATHWAY		20	-0.7177016	-1.8333182	0.0	0.0019283772	0.604	4779	tags=65%, list=20%, signal=81%
C2	DMSO	HA_c	SIMBULAN_UV_RESPONSE_NORMAL_DN	SIMBULAN_UV_RESPONSE_NORMAL_DN		32	-0.65063167	-1.8328892	0.0	0.0019335167	0.605	2110	tags=41%, list=9%, signal=45%
C2	DMSO	HA_c	GESERICK_TERT_TARGETS_DN	GESERICK_TERT_TARGETS_DN		21	-0.7131285	-1.8324662	0.0	0.0019430296	0.606	3784	tags=76%, list=16%, signal=91%
C2	DMSO	HA_c	VALK_AML_CLUSTER_11	VALK_AML_CLUSTER_11		35	-0.62546295	-1.8315607	0.0017241379	0.0019737207	0.615	5471	tags=63%, list=23%, signal=82%
C2	DMSO	HA_c	KARLSSON_TGFB1_TARGETS_DN	KARLSSON_TGFB1_TARGETS_DN		200	-0.49293774	-1.831277	0.0	0.0019745964	0.615	5330	tags=50%, list=23%, signal=63%
C2	DMSO	HA_c	PID_INTEGRIN_A4B1_PATHWAY	PID_INTEGRIN_A4B1_PATHWAY		33	-0.64278257	-1.8311255	0.0	0.0019732781	0.615	4089	tags=52%, list=17%, signal=62%
C2	DMSO	HA_c	LEE_AGING_MUSCLE_DN	LEE_AGING_MUSCLE_DN		46	-0.5993447	-1.8311241	0.0	0.0019698523	0.615	6146	tags=61%, list=26%, signal=82%
C2	DMSO	HA_c	BIOCARTA_RHO_PATHWAY	BIOCARTA_RHO_PATHWAY		32	-0.63865775	-1.8307762	0.003407155	0.0019748397	0.616	4619	tags=59%, list=20%, signal=74%
C2	DMSO	HA_c	GARGALOVIC_RESPONSE_TO_OXIDIZED_PHOSPHOLIPIDS_BLACK_UP	GARGALOVIC_RESPONSE_TO_OXIDIZED_PHOSPHOLIPIDS_BLACK_UP		34	-0.6291921	-1.8305074	0.0	0.001984111	0.618	6007	tags=62%, list=26%, signal=83%
C2	DMSO	HA_c	TSUNODA_CISPLATIN_RESISTANCE_UP	TSUNODA_CISPLATIN_RESISTANCE_UP		15	-0.7595797	-1.8298585	0.0	0.0019996394	0.618	3274	tags=60%, list=14%, signal=70%
C2	DMSO	HA_c	PID_MYC_REPRESS_PATHWAY	PID_MYC_REPRESS_PATHWAY		62	-0.570125	-1.8297082	0.0	0.0020003158	0.618	3295	tags=37%, list=14%, signal=43%
C2	DMSO	HA_c	REACTOME_ANTIGEN_PRESENTATION_FOLDING_ASSEMBLY_AND_PEPTIDE_LOADING_OF_CLASS_I_MHC	REACTOME_ANTIGEN_PRESENTATION_FOLDING_ASSEMBLY_AND_PEPTIDE_LOADING_OF_CLASS_I_MHC		20	-0.70281565	-1.8275846	0.0	0.0020726959	0.628	6181	tags=85%, list=26%, signal=115%
C2	DMSO	HA_c	RIGGI_EWING_SARCOMA_PROGENITOR_UP	RIGGI_EWING_SARCOMA_PROGENITOR_UP		406	-0.4619694	-1.8274361	0.0	0.0020754326	0.628	3920	tags=42%, list=17%, signal=49%
C2	DMSO	HA_c	PID_TOLL_ENDOGENOUS_PATHWAY	PID_TOLL_ENDOGENOUS_PATHWAY		25	-0.6721004	-1.8268542	0.0	0.0020844464	0.632	2516	tags=40%, list=11%, signal=45%
C2	DMSO	HA_c	NELSON_RESPONSE_TO_ANDROGEN_UP	NELSON_RESPONSE_TO_ANDROGEN_UP		86	-0.5456854	-1.8262997	0.0	0.0020998341	0.637	3950	tags=45%, list=17%, signal=54%
C2	DMSO	HA_c	COULOUARN_TEMPORAL_TGFB1_SIGNATURE_UP	COULOUARN_TEMPORAL_TGFB1_SIGNATURE_UP		108	-0.52103144	-1.8257142	0.0	0.0021066477	0.64	3864	tags=38%, list=16%, signal=45%
C2	DMSO	HA_c	VERHAAK_AML_WITH_NPM1_MUTATED_DN	VERHAAK_AML_WITH_NPM1_MUTATED_DN		237	-0.48000363	-1.8255535	0.0	0.0021051187	0.64	4047	tags=40%, list=17%, signal=47%
C2	DMSO	HA_c	YAMASHITA_LIVER_CANCER_STEM_CELL_DN	YAMASHITA_LIVER_CANCER_STEM_CELL_DN		75	-0.5473716	-1.8244075	0.0	0.0021554513	0.651	3905	tags=35%, list=17%, signal=41%
C2	DMSO	HA_c	KEGG_METABOLISM_OF_XENOBIOTICS_BY_CYTOCHROME_P450	KEGG_METABOLISM_OF_XENOBIOTICS_BY_CYTOCHROME_P450		67	-0.5632507	-1.8239415	0.0	0.0021642656	0.651	5247	tags=30%, list=22%, signal=38%
C2	DMSO	HA_c	PID_ENDOTHELIN_PATHWAY	PID_ENDOTHELIN_PATHWAY		62	-0.5655679	-1.8232968	0.0	0.0021771546	0.655	4419	tags=50%, list=19%, signal=61%
C2	DMSO	HA_c	BRUINS_UVC_RESPONSE_VIA_TP53_GROUP_B	BRUINS_UVC_RESPONSE_VIA_TP53_GROUP_B		515	-0.45276424	-1.822938	0.0	0.0021941208	0.659	3941	tags=36%, list=17%, signal=43%
C2	DMSO	HA_c	SHI_SPARC_TARGETS_DN	SHI_SPARC_TARGETS_DN		11	-0.824119	-1.8215246	0.0017421603	0.0022420199	0.667	3327	tags=64%, list=14%, signal=74%
C2	DMSO	HA_c	BROCKE_APOPTOSIS_REVERSED_BY_IL6	BROCKE_APOPTOSIS_REVERSED_BY_IL6		140	-0.50851303	-1.8214657	0.0	0.0022464788	0.667	3993	tags=39%, list=17%, signal=47%
C2	DMSO	HA_c	DIAZ_CHRONIC_MEYLOGENOUS_LEUKEMIA_DN	DIAZ_CHRONIC_MEYLOGENOUS_LEUKEMIA_DN		113	-0.5286154	-1.8214613	0.0	0.0022426907	0.667	3444	tags=36%, list=15%, signal=42%
C2	DMSO	HA_c	DACOSTA_UV_RESPONSE_VIA_ERCC3_DN	DACOSTA_UV_RESPONSE_VIA_ERCC3_DN		827	-0.4417615	-1.8213402	0.0	0.002238915	0.667	5539	tags=41%, list=24%, signal=51%
C2	DMSO	HA_c	ZHAN_MULTIPLE_MYELOMA_LB_DN	ZHAN_MULTIPLE_MYELOMA_LB_DN		39	-0.61177284	-1.8213336	0.0	0.002235152	0.667	3784	tags=51%, list=16%, signal=61%
C2	DMSO	HA_c	SAMOLS_TARGETS_OF_KHSV_MIRNAS_DN	SAMOLS_TARGETS_OF_KHSV_MIRNAS_DN		60	-0.5725836	-1.8206662	0.0	0.002247702	0.667	2696	tags=40%, list=11%, signal=45%
C2	DMSO	HA_c	HOSHIDA_LIVER_CANCER_LATE_RECURRENCE_UP	HOSHIDA_LIVER_CANCER_LATE_RECURRENCE_UP		59	-0.57351196	-1.8204117	0.0	0.0022542253	0.67	3357	tags=39%, list=14%, signal=45%
C2	DMSO	HA_c	OHM_METHYLATED_IN_ADULT_CANCERS	OHM_METHYLATED_IN_ADULT_CANCERS		27	-0.6667682	-1.8198383	0.0	0.0022667649	0.671	2151	tags=41%, list=9%, signal=45%
C2	DMSO	HA_c	PID_NFAT_TFPATHWAY	PID_NFAT_TFPATHWAY		46	-0.6029101	-1.8198144	0.0	0.0022650182	0.672	3429	tags=37%, list=15%, signal=43%
C2	DMSO	HA_c	RADAEVA_RESPONSE_TO_IFNA1_UP	RADAEVA_RESPONSE_TO_IFNA1_UP		52	-0.584881	-1.8197114	0.0	0.0022672454	0.672	2829	tags=46%, list=12%, signal=52%
C2	DMSO	HA_c	VERRECCHIA_RESPONSE_TO_TGFB1_C3	VERRECCHIA_RESPONSE_TO_TGFB1_C3		13	-0.78406	-1.819179	0.0017482517	0.0022715654	0.673	2745	tags=62%, list=12%, signal=70%
C2	DMSO	HA_c	LI_PROSTATE_CANCER_EPIGENETIC	LI_PROSTATE_CANCER_EPIGENETIC		30	-0.64780545	-1.8183844	0.0017182131	0.002298221	0.678	4756	tags=57%, list=20%, signal=71%
C2	DMSO	HA_c	BIOCARTA_ECM_PATHWAY	BIOCARTA_ECM_PATHWAY		23	-0.67934537	-1.8181123	0.0016920473	0.002310549	0.68	4416	tags=52%, list=19%, signal=64%
C2	DMSO	HA_c	DORN_ADENOVIRUS_INFECTION_12HR_DN	DORN_ADENOVIRUS_INFECTION_12HR_DN		32	-0.6452663	-1.8179759	0.0	0.002310749	0.681	3196	tags=50%, list=14%, signal=58%
C2	DMSO	HA_c	SATO_SILENCED_BY_METHYLATION_IN_PANCREATIC_CANCER_1	SATO_SILENCED_BY_METHYLATION_IN_PANCREATIC_CANCER_1		401	-0.45924684	-1.8176608	0.0	0.002310932	0.681	4857	tags=44%, list=21%, signal=54%
C2	DMSO	HA_c	HUTTMANN_B_CLL_POOR_SURVIVAL_UP	HUTTMANN_B_CLL_POOR_SURVIVAL_UP		262	-0.47556815	-1.8172133	0.0	0.0023272007	0.683	5493	tags=45%, list=23%, signal=59%
C2	DMSO	HA_c	WIERENGA_STAT5A_TARGETS_GROUP2	WIERENGA_STAT5A_TARGETS_GROUP2		56	-0.58162165	-1.8168721	0.0	0.0023294413	0.684	3450	tags=48%, list=15%, signal=56%
C2	DMSO	HA_c	BOYAULT_LIVER_CANCER_SUBCLASS_G6_DN	BOYAULT_LIVER_CANCER_SUBCLASS_G6_DN		18	-0.7236883	-1.8166767	0.0	0.002329655	0.684	3175	tags=50%, list=13%, signal=58%
C2	DMSO	HA_c	PLASARI_TGFB1_SIGNALING_VIA_NFIC_10HR_DN	PLASARI_TGFB1_SIGNALING_VIA_NFIC_10HR_DN		30	-0.64162576	-1.8161536	0.0	0.0023399012	0.687	2533	tags=50%, list=11%, signal=56%
C2	DMSO	HA_c	VERRECCHIA_RESPONSE_TO_TGFB1_C5	VERRECCHIA_RESPONSE_TO_TGFB1_C5		21	-0.69799	-1.8156705	0.0	0.0023521	0.688	3779	tags=71%, list=16%, signal=85%
C2	DMSO	HA_c	LABBE_TGFB1_TARGETS_UP	LABBE_TGFB1_TARGETS_UP		100	-0.52697366	-1.8151596	0.0	0.0023702725	0.689	3429	tags=42%, list=15%, signal=49%
C2	DMSO	HA_c	MOREIRA_RESPONSE_TO_TSA_DN	MOREIRA_RESPONSE_TO_TSA_DN		18	-0.7139587	-1.8151329	0.0	0.0023663996	0.689	2926	tags=44%, list=12%, signal=51%
C2	DMSO	HA_c	GEISS_RESPONSE_TO_DSRNA_UP	GEISS_RESPONSE_TO_DSRNA_UP		38	-0.62327963	-1.8151107	0.0	0.0023625393	0.689	4072	tags=55%, list=17%, signal=67%
C2	DMSO	HA_c	HUANG_GATA2_TARGETS_UP	HUANG_GATA2_TARGETS_UP		144	-0.5049572	-1.8150078	0.0	0.0023626792	0.689	5136	tags=48%, list=22%, signal=61%
C2	DMSO	HA_c	KEGG_DRUG_METABOLISM_CYTOCHROME_P450	KEGG_DRUG_METABOLISM_CYTOCHROME_P450		69	-0.55513376	-1.8144143	0.0	0.002382714	0.691	4850	tags=32%, list=21%, signal=40%
C2	DMSO	HA_c	TAKEDA_TARGETS_OF_NUP98_HOXA9_FUSION_6HR_DN	TAKEDA_TARGETS_OF_NUP98_HOXA9_FUSION_6HR_DN		39	-0.6175986	-1.8142744	0.0	0.0023887604	0.694	4483	tags=56%, list=19%, signal=70%
C2	DMSO	HA_c	NING_CHRONIC_OBSTRUCTIVE_PULMONARY_DISEASE_UP	NING_CHRONIC_OBSTRUCTIVE_PULMONARY_DISEASE_UP		148	-0.5032117	-1.8140982	0.0	0.0023888615	0.694	5312	tags=43%, list=23%, signal=55%
C2	DMSO	HA_c	FEVR_CTNNB1_TARGETS_UP	FEVR_CTNNB1_TARGETS_UP		650	-0.44500926	-1.81377	0.0	0.0024066842	0.7	5102	tags=40%, list=22%, signal=50%
C2	DMSO	HA_c	KEGG_TGF_BETA_SIGNALING_PATHWAY	KEGG_TGF_BETA_SIGNALING_PATHWAY		85	-0.5328865	-1.8136511	0.0	0.0024047985	0.7	2716	tags=36%, list=12%, signal=41%
C2	DMSO	HA_c	GAZDA_DIAMOND_BLACKFAN_ANEMIA_PROGENITOR_UP	GAZDA_DIAMOND_BLACKFAN_ANEMIA_PROGENITOR_UP		38	-0.61922544	-1.8129414	0.0	0.0024286208	0.701	4052	tags=42%, list=17%, signal=51%
C2	DMSO	HA_c	BEIER_GLIOMA_STEM_CELL_DN	BEIER_GLIOMA_STEM_CELL_DN		63	-0.5613961	-1.8123496	0.0	0.002468177	0.71	4403	tags=43%, list=19%, signal=53%
C2	DMSO	HA_c	JOHANSSON_BRAIN_CANCER_EARLY_VS_LATE_DN	JOHANSSON_BRAIN_CANCER_EARLY_VS_LATE_DN		44	-0.5977044	-1.810491	0.0	0.0025270837	0.719	3568	tags=43%, list=15%, signal=51%
C2	DMSO	HA_c	NIKOLSKY_BREAST_CANCER_7P15_AMPLICON	NIKOLSKY_BREAST_CANCER_7P15_AMPLICON		11	-0.81494266	-1.8102901	0.0017825312	0.002526938	0.72	3719	tags=45%, list=16%, signal=54%
C2	DMSO	HA_c	GENTILE_UV_RESPONSE_CLUSTER_D6	GENTILE_UV_RESPONSE_CLUSTER_D6		35	-0.6196612	-1.8091673	0.0	0.002566072	0.727	3354	tags=43%, list=14%, signal=50%
C2	DMSO	HA_c	CHASSOT_SKIN_WOUND	CHASSOT_SKIN_WOUND		10	-0.84387404	-1.808802	0.0017605633	0.0025835962	0.73	3030	tags=90%, list=13%, signal=103%
C2	DMSO	HA_c	RODRIGUES_THYROID_CARCINOMA_POORLY_DIFFERENTIATED_DN	RODRIGUES_THYROID_CARCINOMA_POORLY_DIFFERENTIATED_DN		735	-0.44201797	-1.808601	0.0	0.0025892812	0.731	5551	tags=43%, list=24%, signal=55%
C2	DMSO	HA_c	PARK_APL_PATHOGENESIS_DN	PARK_APL_PATHOGENESIS_DN		45	-0.59096336	-1.8084702	0.0	0.0025948852	0.733	5860	tags=53%, list=25%, signal=71%
C2	DMSO	HA_c	WOTTON_RUNX_TARGETS_UP	WOTTON_RUNX_TARGETS_UP		20	-0.69242066	-1.808276	0.0016778524	0.0026082662	0.735	2080	tags=40%, list=9%, signal=44%
C2	DMSO	HA_c	ENK_UV_RESPONSE_EPIDERMIS_DN	ENK_UV_RESPONSE_EPIDERMIS_DN		495	-0.4486239	-1.8067446	0.0	0.002658494	0.744	5614	tags=44%, list=24%, signal=57%
C2	DMSO	HA_c	WANG_ESOPHAGUS_CANCER_VS_NORMAL_DN	WANG_ESOPHAGUS_CANCER_VS_NORMAL_DN		99	-0.52362895	-1.8059273	0.0	0.0026968755	0.747	4623	tags=40%, list=20%, signal=50%
C2	DMSO	HA_c	KEGG_WNT_SIGNALING_PATHWAY	KEGG_WNT_SIGNALING_PATHWAY		149	-0.4959919	-1.8041666	0.0	0.0027565716	0.758	4866	tags=41%, list=21%, signal=51%
C2	DMSO	HA_c	SCHRAETS_MLL_TARGETS_UP	SCHRAETS_MLL_TARGETS_UP		34	-0.62176216	-1.8040774	0.0	0.0027541248	0.758	2323	tags=44%, list=10%, signal=49%
C2	DMSO	HA_c	GRANDVAUX_IFN_RESPONSE_NOT_VIA_IRF3	GRANDVAUX_IFN_RESPONSE_NOT_VIA_IRF3		14	-0.771108	-1.8040026	0.0	0.0027536452	0.759	1938	tags=57%, list=8%, signal=62%
C2	DMSO	HA_c	ZHENG_GLIOBLASTOMA_PLASTICITY_DN	ZHENG_GLIOBLASTOMA_PLASTICITY_DN		57	-0.56690204	-1.8037044	0.0	0.0027647247	0.761	3295	tags=53%, list=14%, signal=61%
C2	DMSO	HA_c	WANG_NEOPLASTIC_TRANSFORMATION_BY_CCND1_MYC	WANG_NEOPLASTIC_TRANSFORMATION_BY_CCND1_MYC		21	-0.69486785	-1.80368	0.0	0.0027603707	0.761	1864	tags=48%, list=8%, signal=52%
C2	DMSO	HA_c	OZANNE_AP1_TARGETS_UP	OZANNE_AP1_TARGETS_UP		15	-0.749997	-1.8031491	0.0033500837	0.0027714681	0.764	2217	tags=60%, list=9%, signal=66%
C2	DMSO	HA_c	CHIARETTI_ACUTE_LYMPHOBLASTIC_LEUKEMIA_ZAP70	CHIARETTI_ACUTE_LYMPHOBLASTIC_LEUKEMIA_ZAP70		63	-0.56677055	-1.802656	0.0	0.0027805062	0.766	5584	tags=49%, list=24%, signal=64%
C2	DMSO	HA_c	SENGUPTA_NASOPHARYNGEAL_CARCINOMA_WITH_LMP1_DN	SENGUPTA_NASOPHARYNGEAL_CARCINOMA_WITH_LMP1_DN		164	-0.49088952	-1.8021121	0.0	0.0028105916	0.77	4361	tags=38%, list=19%, signal=46%
C2	DMSO	HA_c	MCBRYAN_PUBERTAL_BREAST_6_7WK_UP	MCBRYAN_PUBERTAL_BREAST_6_7WK_UP		188	-0.48698676	-1.8015245	0.0	0.0028215498	0.77	6008	tags=47%, list=26%, signal=62%
C2	DMSO	HA_c	RUTELLA_RESPONSE_TO_HGF_UP	RUTELLA_RESPONSE_TO_HGF_UP		403	-0.45753238	-1.80098	0.0	0.0028401178	0.776	6224	tags=47%, list=26%, signal=63%
C2	DMSO	HA_c	QI_HYPOXIA_TARGETS_OF_HIF1A_AND_FOXA2	QI_HYPOXIA_TARGETS_OF_HIF1A_AND_FOXA2		37	-0.62947154	-1.8007368	0.0	0.0028432717	0.776	3496	tags=41%, list=15%, signal=48%
C2	DMSO	HA_c	BIOCARTA_NUCLEARRS_PATHWAY	BIOCARTA_NUCLEARRS_PATHWAY		14	-0.76634705	-1.8005341	0.0018050541	0.00285215	0.779	4483	tags=64%, list=19%, signal=79%
C2	DMSO	HA_c	POOLA_INVASIVE_BREAST_CANCER_DN	POOLA_INVASIVE_BREAST_CANCER_DN		132	-0.50556785	-1.8001566	0.0	0.0028628982	0.784	3426	tags=39%, list=15%, signal=46%
C2	DMSO	HA_c	KEGG_AXON_GUIDANCE	KEGG_AXON_GUIDANCE		126	-0.5087941	-1.7996013	0.0	0.0028831144	0.785	4307	tags=46%, list=18%, signal=56%
C2	DMSO	HA_c	VANHARANTA_UTERINE_FIBROID_UP	VANHARANTA_UTERINE_FIBROID_UP		44	-0.59990835	-1.7994512	0.0015898251	0.0028842636	0.786	3440	tags=52%, list=15%, signal=61%
C2	DMSO	HA_c	PID_INTEGRIN_A9B1_PATHWAY	PID_INTEGRIN_A9B1_PATHWAY		25	-0.6547979	-1.7989352	0.0016977929	0.0028968942	0.788	2927	tags=56%, list=12%, signal=64%
C2	DMSO	HA_c	TAKEDA_TARGETS_OF_NUP98_HOXA9_FUSION_16D_DN	TAKEDA_TARGETS_OF_NUP98_HOXA9_FUSION_16D_DN		127	-0.50829107	-1.7968682	0.0	0.0029756858	0.797	3871	tags=39%, list=16%, signal=46%
C2	DMSO	HA_c	BORLAK_LIVER_CANCER_EGF_UP	BORLAK_LIVER_CANCER_EGF_UP		57	-0.57169294	-1.7964247	0.0	0.0029974536	0.8	3201	tags=46%, list=14%, signal=53%
C2	DMSO	HA_c	LEI_HOXC8_TARGETS_DN	LEI_HOXC8_TARGETS_DN		17	-0.7332194	-1.7952	0.0034482758	0.0030362087	0.804	951	tags=53%, list=4%, signal=55%
C2	DMSO	HA_c	SMID_BREAST_CANCER_RELAPSE_IN_BONE_DN	SMID_BREAST_CANCER_RELAPSE_IN_BONE_DN		294	-0.46234402	-1.7949507	0.0	0.0030465506	0.805	3815	tags=36%, list=16%, signal=42%
C2	DMSO	HA_c	CHIARETTI_T_ALL_REFRACTORY_TO_THERAPY	CHIARETTI_T_ALL_REFRACTORY_TO_THERAPY		28	-0.6413437	-1.7945546	0.0017094017	0.0030550417	0.808	3252	tags=46%, list=14%, signal=54%
C2	DMSO	HA_c	AMIT_EGF_RESPONSE_120_MCF10A	AMIT_EGF_RESPONSE_120_MCF10A		42	-0.60317475	-1.793756	0.0	0.0030838673	0.811	4176	tags=45%, list=18%, signal=55%
C2	DMSO	HA_c	REACTOME_DAG_AND_IP3_SIGNALING	REACTOME_DAG_AND_IP3_SIGNALING		31	-0.62882924	-1.7934203	0.0015847861	0.0030922473	0.812	3104	tags=39%, list=13%, signal=45%
C2	DMSO	HA_c	WOOD_EBV_EBNA1_TARGETS_DN	WOOD_EBV_EBNA1_TARGETS_DN		47	-0.5823371	-1.792497	0.0	0.0031397853	0.817	4861	tags=49%, list=21%, signal=62%
C2	DMSO	HA_c	GOLDRATH_IMMUNE_MEMORY	GOLDRATH_IMMUNE_MEMORY		60	-0.5689898	-1.7913252	0.0	0.0031890979	0.824	3416	tags=38%, list=15%, signal=45%
C2	DMSO	HA_c	WEIGEL_OXIDATIVE_STRESS_BY_TBH_AND_H2O2	WEIGEL_OXIDATIVE_STRESS_BY_TBH_AND_H2O2		34	-0.6301816	-1.7911321	0.0	0.003193575	0.825	6679	tags=68%, list=28%, signal=94%
C2	DMSO	HA_c	WNT_SIGNALING	WNT_SIGNALING		89	-0.5300635	-1.7910043	0.0	0.0031960935	0.827	5034	tags=44%, list=21%, signal=56%
C2	DMSO	HA_c	AMIT_EGF_RESPONSE_240_MCF10A	AMIT_EGF_RESPONSE_240_MCF10A		20	-0.6865505	-1.7909298	0.0017006802	0.0031930734	0.827	3032	tags=55%, list=13%, signal=63%
C2	DMSO	HA_c	TOOKER_GEMCITABINE_RESISTANCE_DN	TOOKER_GEMCITABINE_RESISTANCE_DN		121	-0.5089846	-1.7904046	0.0	0.0032047764	0.829	5133	tags=39%, list=22%, signal=49%
C2	DMSO	HA_c	SCHAEFFER_PROSTATE_DEVELOPMENT_48HR_DN	SCHAEFFER_PROSTATE_DEVELOPMENT_48HR_DN		410	-0.45257613	-1.7902552	0.0	0.003209143	0.829	4260	tags=39%, list=18%, signal=47%
C2	DMSO	HA_c	BIOCARTA_MET_PATHWAY	BIOCARTA_MET_PATHWAY		36	-0.614356	-1.7898016	0.0	0.003226567	0.833	6851	tags=72%, list=29%, signal=102%
C2	DMSO	HA_c	IIZUKA_LIVER_CANCER_PROGRESSION_L1_G1_UP	IIZUKA_LIVER_CANCER_PROGRESSION_L1_G1_UP		25	-0.6630321	-1.7890208	0.0	0.0032474906	0.834	4951	tags=60%, list=21%, signal=76%
C2	DMSO	HA_c	DURCHDEWALD_SKIN_CARCINOGENESIS_DN	DURCHDEWALD_SKIN_CARCINOGENESIS_DN		259	-0.47235355	-1.7884371	0.0	0.003264753	0.835	6359	tags=51%, list=27%, signal=69%
C2	DMSO	HA_c	SAGIV_CD24_TARGETS_DN	SAGIV_CD24_TARGETS_DN		44	-0.5836647	-1.7880464	0.0	0.0032745688	0.837	5300	tags=66%, list=23%, signal=85%
C2	DMSO	HA_c	MENSE_HYPOXIA_UP	MENSE_HYPOXIA_UP		95	-0.51853687	-1.7877743	0.0	0.0032861948	0.839	5434	tags=47%, list=23%, signal=61%
C2	DMSO	HA_c	KUROZUMI_RESPONSE_TO_ONCOCYTIC_VIRUS	KUROZUMI_RESPONSE_TO_ONCOCYTIC_VIRUS		44	-0.5832786	-1.7876577	0.0	0.0032922484	0.841	4640	tags=39%, list=20%, signal=48%
C2	DMSO	HA_c	DACOSTA_UV_RESPONSE_VIA_ERCC3_COMMON_DN	DACOSTA_UV_RESPONSE_VIA_ERCC3_COMMON_DN		469	-0.44305372	-1.7872419	0.0	0.0033130257	0.842	5539	tags=41%, list=24%, signal=52%
C2	DMSO	HA_c	KEGG_HEMATOPOIETIC_CELL_LINEAGE	KEGG_HEMATOPOIETIC_CELL_LINEAGE		84	-0.5373179	-1.7870152	0.0	0.003320869	0.842	2272	tags=24%, list=10%, signal=26%
C2	DMSO	HA_c	REACTOME_GLYCOSAMINOGLYCAN_METABOLISM	REACTOME_GLYCOSAMINOGLYCAN_METABOLISM		106	-0.5161879	-1.7866877	0.0	0.0033397605	0.844	4694	tags=50%, list=20%, signal=62%
C2	DMSO	HA_c	PID_RHOA_PATHWAY	PID_RHOA_PATHWAY		45	-0.5854944	-1.7861497	0.003125	0.0033621811	0.847	4572	tags=53%, list=19%, signal=66%
C2	DMSO	HA_c	PID_INTEGRIN5_PATHWAY	PID_INTEGRIN5_PATHWAY		17	-0.7168528	-1.7860541	0.0	0.0033680636	0.848	2293	tags=65%, list=10%, signal=72%
C2	DMSO	HA_c	WUNDER_INFLAMMATORY_RESPONSE_AND_CHOLESTEROL_UP	WUNDER_INFLAMMATORY_RESPONSE_AND_CHOLESTEROL_UP		57	-0.55877596	-1.7846655	0.0	0.003448358	0.855	4514	tags=44%, list=19%, signal=54%
C2	DMSO	HA_c	BARIS_THYROID_CANCER_DN	BARIS_THYROID_CANCER_DN		57	-0.5637578	-1.7839316	0.0	0.0034813678	0.862	5784	tags=56%, list=25%, signal=74%
C2	DMSO	HA_c	ZHOU_INFLAMMATORY_RESPONSE_LIVE_UP	ZHOU_INFLAMMATORY_RESPONSE_LIVE_UP		446	-0.44823	-1.7838959	0.0	0.0034780132	0.862	4485	tags=37%, list=19%, signal=45%
C2	DMSO	HA_c	VALK_AML_CLUSTER_6	VALK_AML_CLUSTER_6		32	-0.6234075	-1.783783	0.0016	0.0034783112	0.862	5164	tags=66%, list=22%, signal=84%
C2	DMSO	HA_c	REACTOME_EXTRINSIC_PATHWAY_FOR_APOPTOSIS	REACTOME_EXTRINSIC_PATHWAY_FOR_APOPTOSIS		13	-0.7813441	-1.7832344	0.0017182131	0.0035022027	0.862	3703	tags=69%, list=16%, signal=82%
C2	DMSO	HA_c	RIGGINS_TAMOXIFEN_RESISTANCE_DN	RIGGINS_TAMOXIFEN_RESISTANCE_DN		213	-0.47428775	-1.7825068	0.0	0.0035438258	0.87	3524	tags=36%, list=15%, signal=42%
C2	DMSO	HA_c	LEE_LIVER_CANCER_HEPATOBLAST	LEE_LIVER_CANCER_HEPATOBLAST		16	-0.7334913	-1.7824733	0.003508772	0.0035404237	0.87	4856	tags=75%, list=21%, signal=94%
C2	DMSO	HA_c	PYEON_HPV_POSITIVE_TUMORS_DN	PYEON_HPV_POSITIVE_TUMORS_DN		10	-0.82563156	-1.7815949	0.0	0.0035856923	0.874	2013	tags=40%, list=9%, signal=44%
C2	DMSO	HA_c	KOBAYASHI_EGFR_SIGNALING_6HR_DN	KOBAYASHI_EGFR_SIGNALING_6HR_DN		18	-0.7130695	-1.7810106	0.0017271157	0.0036110594	0.876	3784	tags=78%, list=16%, signal=93%
C2	DMSO	HA_c	RUTELLA_RESPONSE_TO_CSF2RB_AND_IL4_DN	RUTELLA_RESPONSE_TO_CSF2RB_AND_IL4_DN		302	-0.46106637	-1.780262	0.0	0.0036541412	0.879	5303	tags=38%, list=23%, signal=49%
C2	DMSO	HA_c	WANG_LSD1_TARGETS_UP	WANG_LSD1_TARGETS_UP		23	-0.66858125	-1.779961	0.0	0.0036614176	0.88	2578	tags=52%, list=11%, signal=59%
C2	DMSO	HA_c	MCBRYAN_PUBERTAL_BREAST_6_7WK_DN	MCBRYAN_PUBERTAL_BREAST_6_7WK_DN		76	-0.5414904	-1.7784401	0.0	0.0037580263	0.883	3235	tags=38%, list=14%, signal=44%
C2	DMSO	HA_c	REACTOME_CELL_JUNCTION_ORGANIZATION	REACTOME_CELL_JUNCTION_ORGANIZATION		76	-0.5412486	-1.7784133	0.0	0.0037525322	0.883	4256	tags=47%, list=18%, signal=58%
C2	DMSO	HA_c	VECCHI_GASTRIC_CANCER_EARLY_DN	VECCHI_GASTRIC_CANCER_EARLY_DN		338	-0.4522121	-1.7781973	0.0	0.003759661	0.885	3721	tags=36%, list=16%, signal=43%
C2	DMSO	HA_c	FULCHER_INFLAMMATORY_RESPONSE_LECTIN_VS_LPS_UP	FULCHER_INFLAMMATORY_RESPONSE_LECTIN_VS_LPS_UP		544	-0.44087353	-1.7779198	0.0	0.0037684655	0.887	4112	tags=31%, list=17%, signal=37%
C2	DMSO	HA_c	AMIT_SERUM_RESPONSE_120_MCF10A	AMIT_SERUM_RESPONSE_120_MCF10A		63	-0.55667895	-1.7775443	0.0	0.0037772332	0.888	3587	tags=44%, list=15%, signal=52%
C2	DMSO	HA_c	YAO_TEMPORAL_RESPONSE_TO_PROGESTERONE_CLUSTER_1	YAO_TEMPORAL_RESPONSE_TO_PROGESTERONE_CLUSTER_1		62	-0.5558552	-1.7762533	0.0	0.0038447373	0.892	3389	tags=45%, list=14%, signal=53%
C2	DMSO	HA_c	HUMMEL_BURKITTS_LYMPHOMA_DN	HUMMEL_BURKITTS_LYMPHOMA_DN		14	-0.7587381	-1.7761819	0.0	0.0038409266	0.892	3761	tags=79%, list=16%, signal=93%
C2	DMSO	HA_c	JOSEPH_RESPONSE_TO_SODIUM_BUTYRATE_DN	JOSEPH_RESPONSE_TO_SODIUM_BUTYRATE_DN		64	-0.5439395	-1.7759829	0.0	0.0038512992	0.892	4091	tags=45%, list=17%, signal=55%
C2	DMSO	HA_c	LANDIS_ERBB2_BREAST_TUMORS_65_DN	LANDIS_ERBB2_BREAST_TUMORS_65_DN		36	-0.6086731	-1.7758335	0.0	0.0038475236	0.892	3025	tags=42%, list=13%, signal=48%
C2	DMSO	HA_c	REACTOME_INNATE_IMMUNE_SYSTEM	REACTOME_INNATE_IMMUNE_SYSTEM		242	-0.46639147	-1.7758261	0.0	0.003843709	0.892	5001	tags=32%, list=21%, signal=41%
C2	DMSO	HA_c	REACTOME_PHOSPHOLIPASE_C_MEDIATED_CASCADE	REACTOME_PHOSPHOLIPASE_C_MEDIATED_CASCADE		53	-0.5738883	-1.7746536	0.0	0.0038980597	0.899	3104	tags=36%, list=13%, signal=41%
C2	DMSO	HA_c	CHANG_POU5F1_TARGETS_UP	CHANG_POU5F1_TARGETS_UP		15	-0.7283073	-1.7746421	0.0052724076	0.003892443	0.899	3647	tags=67%, list=15%, signal=79%
C2	DMSO	HA_c	PID_ERBB1_RECEPTOR_PROXIMAL_PATHWAY	PID_ERBB1_RECEPTOR_PROXIMAL_PATHWAY		35	-0.611204	-1.7745326	0.0	0.0038921412	0.9	7303	tags=71%, list=31%, signal=103%
C2	DMSO	HA_c	PID_ALK1_PATHWAY	PID_ALK1_PATHWAY		26	-0.6576922	-1.7745237	0.0	0.003886549	0.9	2455	tags=46%, list=10%, signal=51%
C2	DMSO	HA_c	XU_HGF_TARGETS_INDUCED_BY_AKT1_48HR_UP	XU_HGF_TARGETS_INDUCED_BY_AKT1_48HR_UP		13	-0.7648778	-1.7737466	0.0017513135	0.0039161546	0.902	2020	tags=77%, list=9%, signal=84%
C2	DMSO	HA_c	SANCHEZ_MDM2_TARGETS	SANCHEZ_MDM2_TARGETS		14	-0.76334333	-1.7732204	0.00528169	0.003936737	0.903	4063	tags=79%, list=17%, signal=95%
C2	DMSO	HA_c	QI_PLASMACYTOMA_DN	QI_PLASMACYTOMA_DN		97	-0.5121896	-1.7719135	0.0	0.003997539	0.906	3037	tags=31%, list=13%, signal=35%
C2	DMSO	HA_c	RODRIGUES_NTN1_AND_DCC_TARGETS	RODRIGUES_NTN1_AND_DCC_TARGETS		34	-0.61237186	-1.7716562	0.005119454	0.0040039853	0.906	3843	tags=53%, list=16%, signal=63%
C2	DMSO	HA_c	KANG_AR_TARGETS_DN	KANG_AR_TARGETS_DN		19	-0.6921237	-1.7705472	0.0	0.0040751453	0.914	5434	tags=68%, list=23%, signal=89%
C2	DMSO	HA_c	LINDSTEDT_DENDRITIC_CELL_MATURATION_C	LINDSTEDT_DENDRITIC_CELL_MATURATION_C		67	-0.5471955	-1.7693723	0.0	0.0041596764	0.917	3946	tags=45%, list=17%, signal=54%
C2	DMSO	HA_c	WATTEL_AUTONOMOUS_THYROID_ADENOMA_DN	WATTEL_AUTONOMOUS_THYROID_ADENOMA_DN		51	-0.5709055	-1.7692147	0.0031746032	0.0041676564	0.917	2579	tags=39%, list=11%, signal=44%
C2	DMSO	HA_c	REACTOME_GLUCURONIDATION	REACTOME_GLUCURONIDATION		16	-0.7147212	-1.7686068	0.00528169	0.0041964524	0.921	6128	tags=25%, list=26%, signal=34%
C2	DMSO	HA_c	BIOCARTA_PLATELETAPP_PATHWAY	BIOCARTA_PLATELETAPP_PATHWAY		14	-0.7478234	-1.7682971	0.0033898305	0.004211246	0.923	515	tags=50%, list=2%, signal=51%
C2	DMSO	HA_c	REACTOME_CELL_CELL_COMMUNICATION	REACTOME_CELL_CELL_COMMUNICATION		117	-0.5018918	-1.7680779	0.0	0.004220826	0.923	4256	tags=44%, list=18%, signal=53%
C2	DMSO	HA_c	CROMER_TUMORIGENESIS_DN	CROMER_TUMORIGENESIS_DN		51	-0.5681706	-1.7679063	0.001618123	0.0042235274	0.923	2806	tags=33%, list=12%, signal=38%
C2	DMSO	HA_c	RODRIGUES_THYROID_CARCINOMA_ANAPLASTIC_DN	RODRIGUES_THYROID_CARCINOMA_ANAPLASTIC_DN		483	-0.44154656	-1.767491	0.0	0.0042503104	0.923	5546	tags=43%, list=24%, signal=56%
C2	DMSO	HA_c	BROWNE_HCMV_INFECTION_2HR_UP	BROWNE_HCMV_INFECTION_2HR_UP		38	-0.60204035	-1.7672163	0.0	0.0042546717	0.924	3946	tags=45%, list=17%, signal=54%
C2	DMSO	HA_c	PID_A6B1_A6B4_INTEGRIN_PATHWAY	PID_A6B1_A6B4_INTEGRIN_PATHWAY		46	-0.5667653	-1.7658201	0.0	0.0043467334	0.927	3558	tags=43%, list=15%, signal=51%
C2	DMSO	HA_c	PID_ANGIOPOIETIN_RECEPTOR_PATHWAY	PID_ANGIOPOIETIN_RECEPTOR_PATHWAY		50	-0.56975657	-1.7656081	0.0	0.0043491656	0.927	6373	tags=62%, list=27%, signal=85%
C2	DMSO	HA_c	CHIARADONNA_NEOPLASTIC_TRANSFORMATION_KRAS_CDC25_UP	CHIARADONNA_NEOPLASTIC_TRANSFORMATION_KRAS_CDC25_UP		57	-0.5559671	-1.7656071	0.0	0.004343057	0.927	4946	tags=56%, list=21%, signal=71%
C2	DMSO	HA_c	AMIT_EGF_RESPONSE_60_HELA	AMIT_EGF_RESPONSE_60_HELA		44	-0.584269	-1.7653699	0.0	0.004359137	0.927	2728	tags=39%, list=12%, signal=44%
C2	DMSO	HA_c	JACKSON_DNMT1_TARGETS_UP	JACKSON_DNMT1_TARGETS_UP		76	-0.5338271	-1.7652296	0.0	0.0043633287	0.928	5001	tags=54%, list=21%, signal=68%
C2	DMSO	HA_c	MAHADEVAN_RESPONSE_TO_MP470_UP	MAHADEVAN_RESPONSE_TO_MP470_UP		18	-0.720382	-1.7651464	0.0033613446	0.004365767	0.928	2815	tags=56%, list=12%, signal=63%
C2	DMSO	HA_c	LIAN_LIPA_TARGETS_3M	LIAN_LIPA_TARGETS_3M		58	-0.5476917	-1.764886	0.0	0.0043783593	0.928	4772	tags=38%, list=20%, signal=47%
C2	DMSO	HA_c	ONDER_CDH1_TARGETS_2_DN	ONDER_CDH1_TARGETS_2_DN		445	-0.44282854	-1.7638769	0.0	0.004455758	0.933	3784	tags=37%, list=16%, signal=43%
C2	DMSO	HA_c	NIELSEN_GIST_AND_SYNOVIAL_SARCOMA_DN	NIELSEN_GIST_AND_SYNOVIAL_SARCOMA_DN		20	-0.6826926	-1.7636287	0.0017211704	0.004468125	0.933	3780	tags=50%, list=16%, signal=60%
C2	DMSO	HA_c	GAVIN_FOXP3_TARGETS_CLUSTER_P4	GAVIN_FOXP3_TARGETS_CLUSTER_P4		96	-0.51219344	-1.7626425	0.0	0.004526369	0.936	4997	tags=49%, list=21%, signal=62%
C2	DMSO	HA_c	PLASARI_TGFB1_SIGNALING_VIA_NFIC_1HR_DN	PLASARI_TGFB1_SIGNALING_VIA_NFIC_1HR_DN		103	-0.5102721	-1.7615991	0.0	0.0046015303	0.943	3135	tags=38%, list=13%, signal=43%
C2	DMSO	HA_c	ST_WNT_BETA_CATENIN_PATHWAY	ST_WNT_BETA_CATENIN_PATHWAY		34	-0.60970485	-1.7615037	0.0016366612	0.004603646	0.943	5504	tags=47%, list=23%, signal=61%
C2	DMSO	HA_c	MONNIER_POSTRADIATION_TUMOR_ESCAPE_DN	MONNIER_POSTRADIATION_TUMOR_ESCAPE_DN		354	-0.4495628	-1.7609366	0.0	0.0046329126	0.946	5204	tags=42%, list=22%, signal=53%
C2	DMSO	HA_c	GROSS_HIF1A_TARGETS_DN	GROSS_HIF1A_TARGETS_DN		25	-0.6500621	-1.7607462	0.0	0.0046383417	0.946	4072	tags=48%, list=17%, signal=58%
C2	DMSO	HA_c	REACTOME_CHONDROITIN_SULFATE_BIOSYNTHESIS	REACTOME_CHONDROITIN_SULFATE_BIOSYNTHESIS		19	-0.6978399	-1.7597917	0.0033955858	0.004696108	0.947	4412	tags=74%, list=19%, signal=91%
C2	DMSO	HA_c	CAIRO_LIVER_DEVELOPMENT_UP	CAIRO_LIVER_DEVELOPMENT_UP		160	-0.489514	-1.7591865	0.0	0.0047384556	0.947	3072	tags=34%, list=13%, signal=39%
C2	DMSO	HA_c	ZHOU_INFLAMMATORY_RESPONSE_LPS_UP	ZHOU_INFLAMMATORY_RESPONSE_LPS_UP		389	-0.4455761	-1.7589356	0.0	0.0047419546	0.947	3780	tags=31%, list=16%, signal=36%
C2	DMSO	HA_c	PANGAS_TUMOR_SUPPRESSION_BY_SMAD1_AND_SMAD5_UP	PANGAS_TUMOR_SUPPRESSION_BY_SMAD1_AND_SMAD5_UP		128	-0.49758214	-1.7586818	0.0	0.004755596	0.947	4648	tags=47%, list=20%, signal=58%
C2	DMSO	HA_c	KAAB_FAILED_HEART_ATRIUM_UP	KAAB_FAILED_HEART_ATRIUM_UP		36	-0.60504264	-1.7585206	0.0032894737	0.00476245	0.948	6225	tags=56%, list=26%, signal=75%
C2	DMSO	HA_c	ST_ADRENERGIC	ST_ADRENERGIC		35	-0.60340065	-1.7584012	0.0	0.004762642	0.948	4772	tags=49%, list=20%, signal=61%
C2	DMSO	HA_c	NAKAMURA_METASTASIS_MODEL_DN	NAKAMURA_METASTASIS_MODEL_DN		41	-0.5846812	-1.7581376	0.0	0.0047628246	0.949	2979	tags=41%, list=13%, signal=47%
C2	DMSO	HA_c	TAVOR_CEBPA_TARGETS_DN	TAVOR_CEBPA_TARGETS_DN		29	-0.6346249	-1.7580742	0.0016366612	0.0047629895	0.949	2533	tags=38%, list=11%, signal=42%
C2	DMSO	HA_c	KEGG_LYSOSOME	KEGG_LYSOSOME		117	-0.49957812	-1.7580279	0.0	0.004759813	0.949	5651	tags=49%, list=24%, signal=64%
C2	DMSO	HA_c	PID_EPO_PATHWAY	PID_EPO_PATHWAY		34	-0.6151996	-1.757463	0.0	0.0048015895	0.95	2834	tags=38%, list=12%, signal=43%
C2	DMSO	HA_c	TING_SILENCED_BY_DICER	TING_SILENCED_BY_DICER		30	-0.62336344	-1.7570449	0.0	0.0048283054	0.952	3446	tags=57%, list=15%, signal=66%
C2	DMSO	HA_c	SCHLESINGER_METHYLATED_DE_NOVO_IN_CANCER	SCHLESINGER_METHYLATED_DE_NOVO_IN_CANCER		84	-0.5230667	-1.7567323	0.0	0.004849936	0.953	3784	tags=46%, list=16%, signal=55%
C2	DMSO	HA_c	WANG_CISPLATIN_RESPONSE_AND_XPC_DN	WANG_CISPLATIN_RESPONSE_AND_XPC_DN		218	-0.46935827	-1.7564247	0.0	0.0048582135	0.953	5555	tags=41%, list=24%, signal=54%
C2	DMSO	HA_c	KEGG_GLYCOSAMINOGLYCAN_BIOSYNTHESIS_KERATAN_SULFATE	KEGG_GLYCOSAMINOGLYCAN_BIOSYNTHESIS_KERATAN_SULFATE		14	-0.74895614	-1.7563636	0.0	0.004854967	0.953	5085	tags=79%, list=22%, signal=100%
C2	DMSO	HA_c	SARTIPY_NORMAL_AT_INSULIN_RESISTANCE_UP	SARTIPY_NORMAL_AT_INSULIN_RESISTANCE_UP		33	-0.61374956	-1.756167	0.0	0.004861664	0.954	3945	tags=55%, list=17%, signal=65%
C2	DMSO	HA_c	MARSON_FOXP3_TARGETS_STIMULATED_UP	MARSON_FOXP3_TARGETS_STIMULATED_UP		29	-0.61942834	-1.7559958	0.0016722408	0.0048600463	0.954	6771	tags=59%, list=29%, signal=82%
C2	DMSO	HA_c	LEI_HOXC8_TARGETS_UP	LEI_HOXC8_TARGETS_UP		12	-0.7784619	-1.7559905	0.0018315018	0.0048534786	0.954	1618	tags=58%, list=7%, signal=63%
C2	DMSO	HA_c	MAHADEVAN_IMATINIB_RESISTANCE_UP	MAHADEVAN_IMATINIB_RESISTANCE_UP		21	-0.6748072	-1.7556639	0.0033955858	0.0048750527	0.955	3752	tags=48%, list=16%, signal=57%
C2	DMSO	HA_c	BIOCARTA_IL6_PATHWAY	BIOCARTA_IL6_PATHWAY		22	-0.6618598	-1.7550726	0.0017301039	0.004891493	0.955	6775	tags=77%, list=29%, signal=108%
C2	DMSO	HA_c	SEMENZA_HIF1_TARGETS	SEMENZA_HIF1_TARGETS		35	-0.6076178	-1.7544332	0.0	0.004929573	0.955	4072	tags=54%, list=17%, signal=66%
C2	DMSO	HA_c	BOSCO_EPITHELIAL_DIFFERENTIATION_MODULE	BOSCO_EPITHELIAL_DIFFERENTIATION_MODULE		63	-0.5461336	-1.7534544	0.0	0.0050033466	0.956	6614	tags=48%, list=28%, signal=66%
C2	DMSO	HA_c	DOANE_BREAST_CANCER_CLASSES_DN	DOANE_BREAST_CANCER_CLASSES_DN		33	-0.6081924	-1.7534134	0.0016313214	0.0049998737	0.956	4050	tags=48%, list=17%, signal=58%
C2	DMSO	HA_c	LEE_EARLY_T_LYMPHOCYTE_DN	LEE_EARLY_T_LYMPHOCYTE_DN		52	-0.5637476	-1.7525907	0.0	0.005034136	0.957	3942	tags=48%, list=17%, signal=58%
C2	DMSO	HA_c	DORN_ADENOVIRUS_INFECTION_12HR_UP	DORN_ADENOVIRUS_INFECTION_12HR_UP		29	-0.62208384	-1.7520937	0.0	0.0050731595	0.959	3456	tags=52%, list=15%, signal=61%
C2	DMSO	HA_c	KEGG_ACUTE_MYELOID_LEUKEMIA	KEGG_ACUTE_MYELOID_LEUKEMIA		57	-0.55245715	-1.7520703	0.0	0.005069641	0.959	6316	tags=56%, list=27%, signal=77%
C2	DMSO	HA_c	KANG_GIST_WITH_PDGFRA_UP	KANG_GIST_WITH_PDGFRA_UP		49	-0.5681289	-1.7520491	0.0	0.0050628725	0.959	2327	tags=43%, list=10%, signal=47%
C2	DMSO	HA_c	SA_MMP_CYTOKINE_CONNECTION	SA_MMP_CYTOKINE_CONNECTION		15	-0.729956	-1.7518313	0.0033112583	0.005070695	0.959	1576	tags=47%, list=7%, signal=50%
C2	DMSO	HA_c	PID_SYNDECAN_4_PATHWAY	PID_SYNDECAN_4_PATHWAY		32	-0.6164876	-1.7508959	0.0016207455	0.005130885	0.961	2693	tags=47%, list=11%, signal=53%
C2	DMSO	HA_c	FOURNIER_ACINAR_DEVELOPMENT_EARLY_UP	FOURNIER_ACINAR_DEVELOPMENT_EARLY_UP		21	-0.6710651	-1.7500627	0.003533569	0.005185749	0.962	5377	tags=67%, list=23%, signal=86%
C2	DMSO	HA_c	GENTILE_UV_RESPONSE_CLUSTER_D7	GENTILE_UV_RESPONSE_CLUSTER_D7		39	-0.58978873	-1.7495623	0.0	0.0052113896	0.964	5326	tags=49%, list=23%, signal=63%
C2	DMSO	HA_c	PID_AR_PATHWAY	PID_AR_PATHWAY		60	-0.54782814	-1.7493535	0.0	0.0052190055	0.964	6108	tags=50%, list=26%, signal=67%
C2	DMSO	HA_c	PID_IL6_7_PATHWAY	PID_IL6_7_PATHWAY		46	-0.5861875	-1.7491971	0.0	0.0052169487	0.964	5153	tags=57%, list=22%, signal=72%
C2	DMSO	HA_c	SWEET_LUNG_CANCER_KRAS_UP	SWEET_LUNG_CANCER_KRAS_UP		475	-0.4379494	-1.7491186	0.0	0.0052148825	0.964	4812	tags=35%, list=20%, signal=43%
C2	DMSO	HA_c	PID_BMP_PATHWAY	PID_BMP_PATHWAY		42	-0.5867495	-1.7491095	0.0	0.0052079936	0.964	4786	tags=52%, list=20%, signal=66%
C2	DMSO	HA_c	RASHI_RESPONSE_TO_IONIZING_RADIATION_1	RASHI_RESPONSE_TO_IONIZING_RADIATION_1		42	-0.58842623	-1.74709	0.0031347962	0.0053496193	0.968	4484	tags=45%, list=19%, signal=56%
C2	DMSO	HA_c	KEGG_CHRONIC_MYELOID_LEUKEMIA	KEGG_CHRONIC_MYELOID_LEUKEMIA		73	-0.52409875	-1.7461566	0.001545595	0.0054262276	0.97	6316	tags=56%, list=27%, signal=77%
C2	DMSO	HA_c	CHANG_IMMORTALIZED_BY_HPV31_DN	CHANG_IMMORTALIZED_BY_HPV31_DN		63	-0.5407843	-1.7453773	0.0	0.0054832236	0.97	4063	tags=43%, list=17%, signal=52%
C2	DMSO	HA_c	FARDIN_HYPOXIA_11	FARDIN_HYPOXIA_11		31	-0.6218134	-1.7453449	0.0016393443	0.005479243	0.97	4444	tags=58%, list=19%, signal=71%
C2	DMSO	HA_c	RORIE_TARGETS_OF_EWSR1_FLI1_FUSION_UP	RORIE_TARGETS_OF_EWSR1_FLI1_FUSION_UP		30	-0.6188762	-1.7437459	0.0032626428	0.005584108	0.972	2151	tags=53%, list=9%, signal=59%
C2	DMSO	HA_c	DUAN_PRDM5_TARGETS	DUAN_PRDM5_TARGETS		76	-0.5222376	-1.7436002	0.0	0.0055895825	0.972	3702	tags=41%, list=16%, signal=48%
C2	DMSO	HA_c	WINNEPENNINCKX_MELANOMA_METASTASIS_DN	WINNEPENNINCKX_MELANOMA_METASTASIS_DN		44	-0.5790899	-1.7434313	0.0	0.005595081	0.972	4787	tags=48%, list=20%, signal=60%
C2	DMSO	HA_c	PLASARI_TGFB1_SIGNALING_VIA_NFIC_1HR_UP	PLASARI_TGFB1_SIGNALING_VIA_NFIC_1HR_UP		32	-0.60485935	-1.7434182	0.0016583748	0.0055877673	0.972	2470	tags=50%, list=10%, signal=56%
C2	DMSO	HA_c	REACTOME_RESPONSE_TO_ELEVATED_PLATELET_CYTOSOLIC_CA2_	REACTOME_RESPONSE_TO_ELEVATED_PLATELET_CYTOSOLIC_CA2_		81	-0.5226995	-1.7433072	0.0	0.0055885054	0.972	5576	tags=57%, list=24%, signal=74%
C2	DMSO	HA_c	MANTOVANI_NFKB_TARGETS_UP	MANTOVANI_NFKB_TARGETS_UP		43	-0.58376366	-1.7430689	0.0015698588	0.00559084	0.972	3982	tags=51%, list=17%, signal=61%
C2	DMSO	HA_c	REACTOME_PRE_NOTCH_EXPRESSION_AND_PROCESSING	REACTOME_PRE_NOTCH_EXPRESSION_AND_PROCESSING		37	-0.5971395	-1.7423372	0.0	0.0056423377	0.975	4285	tags=57%, list=18%, signal=69%
C2	DMSO	HA_c	REACTOME_CELL_SURFACE_INTERACTIONS_AT_THE_VASCULAR_WALL	REACTOME_CELL_SURFACE_INTERACTIONS_AT_THE_VASCULAR_WALL		84	-0.5147698	-1.7410085	0.0	0.0057638427	0.977	3612	tags=33%, list=15%, signal=39%
C2	DMSO	HA_c	DOANE_BREAST_CANCER_ESR1_DN	DOANE_BREAST_CANCER_ESR1_DN		47	-0.5708653	-1.7405721	0.0016666667	0.005783392	0.977	2428	tags=34%, list=10%, signal=38%
C2	DMSO	HA_c	SANSOM_APC_TARGETS_DN	SANSOM_APC_TARGETS_DN		353	-0.44361648	-1.7404518	0.0	0.0057885773	0.977	4872	tags=41%, list=21%, signal=51%
C2	DMSO	HA_c	GRAHAM_CML_QUIESCENT_VS_NORMAL_DIVIDING_UP	GRAHAM_CML_QUIESCENT_VS_NORMAL_DIVIDING_UP		53	-0.5538429	-1.7399191	0.0	0.0058254194	0.977	4640	tags=43%, list=20%, signal=54%
C2	DMSO	HA_c	LI_CISPLATIN_RESISTANCE_UP	LI_CISPLATIN_RESISTANCE_UP		24	-0.65282905	-1.7397503	0.0016666667	0.005832064	0.977	3058	tags=63%, list=13%, signal=72%
C2	DMSO	HA_c	BONOME_OVARIAN_CANCER_SURVIVAL_SUBOPTIMAL_DEBULKING	BONOME_OVARIAN_CANCER_SURVIVAL_SUBOPTIMAL_DEBULKING		487	-0.4340947	-1.7392424	0.0	0.005875164	0.979	5450	tags=41%, list=23%, signal=52%
C2	DMSO	HA_c	YAN_ESCAPE_FROM_ANOIKIS	YAN_ESCAPE_FROM_ANOIKIS		24	-0.65538365	-1.7391746	0.0049586776	0.0058738664	0.979	3913	tags=58%, list=17%, signal=70%
C2	DMSO	HA_c	AMIT_SERUM_RESPONSE_40_MCF10A	AMIT_SERUM_RESPONSE_40_MCF10A		31	-0.6227411	-1.7391223	0.0016583748	0.0058678817	0.979	5238	tags=58%, list=22%, signal=75%
C2	DMSO	HA_c	ZHENG_FOXP3_TARGETS_IN_T_LYMPHOCYTE_DN	ZHENG_FOXP3_TARGETS_IN_T_LYMPHOCYTE_DN		35	-0.59303606	-1.7384939	0.0064205457	0.0059264647	0.98	3072	tags=46%, list=13%, signal=52%
C2	DMSO	HA_c	PELLICCIOTTA_HDAC_IN_ANTIGEN_PRESENTATION_UP	PELLICCIOTTA_HDAC_IN_ANTIGEN_PRESENTATION_UP		60	-0.5473156	-1.7382731	0.001633987	0.0059455507	0.98	8343	tags=72%, list=35%, signal=111%
C2	DMSO	HA_c	KOHOUTEK_CCNT1_TARGETS	KOHOUTEK_CCNT1_TARGETS		48	-0.56637675	-1.7376544	0.0	0.0059850775	0.981	3313	tags=48%, list=14%, signal=56%
C2	DMSO	HA_c	BOYLAN_MULTIPLE_MYELOMA_C_CLUSTER_DN	BOYLAN_MULTIPLE_MYELOMA_C_CLUSTER_DN		30	-0.6195814	-1.7376332	0.0033557047	0.0059805037	0.981	5092	tags=57%, list=22%, signal=72%
C2	DMSO	HA_c	PID_ILK_PATHWAY	PID_ILK_PATHWAY		45	-0.5743546	-1.7373835	0.0	0.0059931995	0.981	5151	tags=56%, list=22%, signal=71%
C2	DMSO	HA_c	WIERENGA_STAT5A_TARGETS_DN	WIERENGA_STAT5A_TARGETS_DN		199	-0.4697701	-1.7370198	0.0	0.006005963	0.983	4674	tags=40%, list=20%, signal=50%
C2	DMSO	HA_c	REACTOME_IMMUNOREGULATORY_INTERACTIONS_BETWEEN_A_LYMPHOID_AND_A_NON_LYMPHOID_CELL	REACTOME_IMMUNOREGULATORY_INTERACTIONS_BETWEEN_A_LYMPHOID_AND_A_NON_LYMPHOID_CELL		60	-0.540727	-1.736707	0.0	0.0060278424	0.984	4570	tags=37%, list=19%, signal=45%
C2	DMSO	HA_c	PEDRIOLI_MIR31_TARGETS_DN	PEDRIOLI_MIR31_TARGETS_DN		388	-0.43638682	-1.736692	0.0	0.0060217055	0.984	4114	tags=38%, list=17%, signal=45%
C2	DMSO	HA_c	KORKOLA_EMBRYONIC_CARCINOMA_VS_SEMINOMA_UP	KORKOLA_EMBRYONIC_CARCINOMA_VS_SEMINOMA_UP		21	-0.66982085	-1.7365187	0.0017574693	0.006028115	0.984	1730	tags=43%, list=7%, signal=46%
C2	DMSO	HA_c	BIOCARTA_IL10_PATHWAY	BIOCARTA_IL10_PATHWAY		17	-0.69671386	-1.7365165	0.0034482758	0.0060204454	0.984	5534	tags=71%, list=24%, signal=92%
C2	DMSO	HA_c	KEGG_GLYCOSAMINOGLYCAN_BIOSYNTHESIS_CHONDROITIN_SULFATE	KEGG_GLYCOSAMINOGLYCAN_BIOSYNTHESIS_CHONDROITIN_SULFATE		22	-0.66694736	-1.7358255	0.0049423394	0.006071843	0.986	5573	tags=73%, list=24%, signal=95%
C2	DMSO	HA_c	PID_FRA_PATHWAY	PID_FRA_PATHWAY		35	-0.5961568	-1.7352762	0.0	0.0061261863	0.986	3976	tags=60%, list=17%, signal=72%
C2	DMSO	HA_c	ACEVEDO_FGFR1_TARGETS_IN_PROSTATE_CANCER_MODEL_UP	ACEVEDO_FGFR1_TARGETS_IN_PROSTATE_CANCER_MODEL_UP		276	-0.44623905	-1.7332102	0.0	0.0062731584	0.986	5192	tags=43%, list=22%, signal=55%
C2	DMSO	HA_c	ZHANG_ANTIVIRAL_RESPONSE_TO_RIBAVIRIN_DN	ZHANG_ANTIVIRAL_RESPONSE_TO_RIBAVIRIN_DN		50	-0.5570661	-1.7321488	0.0	0.006355035	0.99	3450	tags=42%, list=15%, signal=49%
C2	DMSO	HA_c	KORKOLA_TERATOMA_UP	KORKOLA_TERATOMA_UP		16	-0.7115653	-1.7320316	0.006779661	0.0063531697	0.99	2644	tags=50%, list=11%, signal=56%
C2	DMSO	HA_c	REACTOME_BMAL1_CLOCK_NPAS2_ACTIVATES_CIRCADIAN_EXPRESSION	REACTOME_BMAL1_CLOCK_NPAS2_ACTIVATES_CIRCADIAN_EXPRESSION		35	-0.59785986	-1.7311254	0.0	0.006452852	0.99	5494	tags=54%, list=23%, signal=71%
C2	DMSO	HA_c	KASLER_HDAC7_TARGETS_2_DN	KASLER_HDAC7_TARGETS_2_DN		32	-0.60157603	-1.7310537	0.0	0.0064492826	0.99	5434	tags=66%, list=23%, signal=85%
C2	DMSO	HA_c	WANG_HCP_PROSTATE_CANCER	WANG_HCP_PROSTATE_CANCER		108	-0.49937525	-1.7300853	0.0	0.006513352	0.99	4143	tags=39%, list=18%, signal=47%
C2	DMSO	HA_c	MARTINEZ_RESPONSE_TO_TRABECTEDIN_UP	MARTINEZ_RESPONSE_TO_TRABECTEDIN_UP		67	-0.5353326	-1.7299527	0.0	0.0065205474	0.99	3101	tags=30%, list=13%, signal=34%
C2	DMSO	HA_c	LABBE_TGFB1_TARGETS_DN	LABBE_TGFB1_TARGETS_DN		103	-0.5042325	-1.7294942	0.0	0.006536874	0.99	3843	tags=38%, list=16%, signal=45%
C2	DMSO	HA_c	LY_AGING_MIDDLE_UP	LY_AGING_MIDDLE_UP		13	-0.7599275	-1.7292308	0.0	0.0065545854	0.99	2703	tags=54%, list=11%, signal=61%
C2	DMSO	HA_c	REACTOME_RIG_I_MDA5_MEDIATED_INDUCTION_OF_IFN_ALPHA_BETA_PATHWAYS	REACTOME_RIG_I_MDA5_MEDIATED_INDUCTION_OF_IFN_ALPHA_BETA_PATHWAYS		70	-0.5247203	-1.728328	0.0	0.006636828	0.99	5132	tags=41%, list=22%, signal=53%
C2	DMSO	HA_c	DAVICIONI_RHABDOMYOSARCOMA_PAX_FOXO1_FUSION_DN	DAVICIONI_RHABDOMYOSARCOMA_PAX_FOXO1_FUSION_DN		15	-0.72641194	-1.7278085	0.007029877	0.0066606	0.99	3484	tags=67%, list=15%, signal=78%
C2	DMSO	HA_c	MAINA_VHL_TARGETS_DN	MAINA_VHL_TARGETS_DN		18	-0.6928011	-1.7277161	0.0036429872	0.0066583795	0.99	2396	tags=61%, list=10%, signal=68%
C2	DMSO	HA_c	BIOCARTA_AMI_PATHWAY	BIOCARTA_AMI_PATHWAY		20	-0.670446	-1.7271543	0.005263158	0.0066896896	0.99	2966	tags=45%, list=13%, signal=51%
C2	DMSO	HA_c	PID_INTEGRIN2_PATHWAY	PID_INTEGRIN2_PATHWAY		29	-0.6254718	-1.7271	0.004901961	0.006682877	0.99	1889	tags=34%, list=8%, signal=37%
C2	DMSO	HA_c	KEGG_GLYCOSAMINOGLYCAN_DEGRADATION	KEGG_GLYCOSAMINOGLYCAN_DEGRADATION		20	-0.6552108	-1.7261627	0.0016920473	0.006776754	0.991	5314	tags=55%, list=23%, signal=71%
C2	DMSO	HA_c	STREICHER_LSM1_TARGETS_DN	STREICHER_LSM1_TARGETS_DN		19	-0.6785518	-1.7258933	0.0	0.006791045	0.991	1618	tags=47%, list=7%, signal=51%
C2	DMSO	HA_c	KAN_RESPONSE_TO_ARSENIC_TRIOXIDE	KAN_RESPONSE_TO_ARSENIC_TRIOXIDE		118	-0.4912209	-1.7257726	0.0	0.0067946855	0.991	3484	tags=42%, list=15%, signal=48%
C2	DMSO	HA_c	KEGG_T_CELL_RECEPTOR_SIGNALING_PATHWAY	KEGG_T_CELL_RECEPTOR_SIGNALING_PATHWAY		107	-0.49438882	-1.7256238	0.0	0.0068013524	0.991	6413	tags=46%, list=27%, signal=63%
C2	DMSO	HA_c	ODONNELL_TARGETS_OF_MYC_AND_TFRC_UP	ODONNELL_TARGETS_OF_MYC_AND_TFRC_UP		78	-0.5184073	-1.7250756	0.0	0.00683537	0.991	3815	tags=38%, list=16%, signal=46%
C2	DMSO	HA_c	CHEBOTAEV_GR_TARGETS_DN	CHEBOTAEV_GR_TARGETS_DN		115	-0.49274188	-1.7247354	0.0	0.006845162	0.991	4012	tags=46%, list=17%, signal=55%
C2	DMSO	HA_c	ZHU_SKIL_TARGETS_UP	ZHU_SKIL_TARGETS_UP		20	-0.67307436	-1.7238526	0.0	0.00692266	0.992	4585	tags=65%, list=19%, signal=81%
C2	DMSO	HA_c	HUMMERICH_SKIN_CANCER_PROGRESSION_DN	HUMMERICH_SKIN_CANCER_PROGRESSION_DN		97	-0.49568552	-1.7234374	0.0	0.006948934	0.992	3745	tags=38%, list=16%, signal=45%
C2	DMSO	HA_c	REACTOME_SIGNALING_BY_ILS	REACTOME_SIGNALING_BY_ILS		105	-0.5025762	-1.7231506	0.0	0.006971956	0.992	6316	tags=50%, list=27%, signal=69%
C2	DMSO	HA_c	GROSS_ELK3_TARGETS_UP	GROSS_ELK3_TARGETS_UP		27	-0.6293876	-1.7224613	0.0034904014	0.007024816	0.992	2540	tags=48%, list=11%, signal=54%
C2	DMSO	HA_c	GUO_HEX_TARGETS_UP	GUO_HEX_TARGETS_UP		81	-0.5121076	-1.7224538	0.0015673981	0.0070161754	0.992	4102	tags=40%, list=17%, signal=48%
C2	DMSO	HA_c	GRAESSMANN_APOPTOSIS_BY_DOXORUBICIN_UP	GRAESSMANN_APOPTOSIS_BY_DOXORUBICIN_UP		1076	-0.4155972	-1.7213869	0.0	0.007106473	0.993	4399	tags=32%, list=19%, signal=38%
C2	DMSO	HA_c	KEGG_INOSITOL_PHOSPHATE_METABOLISM	KEGG_INOSITOL_PHOSPHATE_METABOLISM		54	-0.5479997	-1.7210224	0.0016260162	0.007135171	0.993	6413	tags=48%, list=27%, signal=66%
C2	DMSO	HA_c	SCHAEFFER_PROSTATE_DEVELOPMENT_48HR_UP	SCHAEFFER_PROSTATE_DEVELOPMENT_48HR_UP		465	-0.42986193	-1.7207632	0.0	0.007145766	0.993	2831	tags=31%, list=12%, signal=34%
C2	DMSO	HA_c	BIOCARTA_IL7_PATHWAY	BIOCARTA_IL7_PATHWAY		17	-0.69598556	-1.7203968	0.003552398	0.007168547	0.993	3976	tags=71%, list=17%, signal=85%
C2	DMSO	HA_c	NAKAYAMA_FGF2_TARGETS	NAKAYAMA_FGF2_TARGETS		29	-0.61110884	-1.7203662	0.0017361111	0.0071627586	0.993	1924	tags=38%, list=8%, signal=41%
C2	DMSO	HA_c	PID_SMAD2_3NUCLEAR_PATHWAY	PID_SMAD2_3NUCLEAR_PATHWAY		81	-0.5102578	-1.7200676	0.0014925373	0.007189865	0.993	5869	tags=44%, list=25%, signal=59%
C2	DMSO	HA_c	BIOCARTA_PML_PATHWAY	BIOCARTA_PML_PATHWAY		17	-0.7004481	-1.717379	0.0051020407	0.007416049	0.994	2716	tags=47%, list=12%, signal=53%
C2	DMSO	HA_c	LIU_SOX4_TARGETS_UP	LIU_SOX4_TARGETS_UP		128	-0.47884333	-1.7173077	0.0	0.007414499	0.994	5602	tags=45%, list=24%, signal=58%
C2	DMSO	HA_c	REACTOME_SEMAPHORIN_INTERACTIONS	REACTOME_SEMAPHORIN_INTERACTIONS		64	-0.52342445	-1.7165906	0.0	0.007481308	0.994	4404	tags=47%, list=19%, signal=58%
C2	DMSO	HA_c	REACTOME_SIGNALING_BY_EGFR_IN_CANCER	REACTOME_SIGNALING_BY_EGFR_IN_CANCER		105	-0.49301565	-1.7164568	0.0	0.007482632	0.994	7312	tags=59%, list=31%, signal=85%
C2	DMSO	HA_c	ONKEN_UVEAL_MELANOMA_UP	ONKEN_UVEAL_MELANOMA_UP		745	-0.41856346	-1.7155827	0.0	0.007569718	0.994	5616	tags=38%, list=24%, signal=49%
C2	DMSO	HA_c	ABE_INNER_EAR	ABE_INNER_EAR		46	-0.5709339	-1.714601	0.0	0.0076525435	0.994	2369	tags=41%, list=10%, signal=46%
C2	DMSO	HA_c	KYNG_WERNER_SYNDROM_AND_NORMAL_AGING_DN	KYNG_WERNER_SYNDROM_AND_NORMAL_AGING_DN		214	-0.45470408	-1.714568	0.0	0.0076506883	0.994	5351	tags=35%, list=23%, signal=44%
C2	DMSO	HA_c	ZAMORA_NOS2_TARGETS_DN	ZAMORA_NOS2_TARGETS_DN		92	-0.5055198	-1.7141623	0.001490313	0.0076902383	0.995	5572	tags=47%, list=24%, signal=61%
C2	DMSO	HA_c	REACTOME_IL_3_5_AND_GM_CSF_SIGNALING	REACTOME_IL_3_5_AND_GM_CSF_SIGNALING		43	-0.57327646	-1.7139777	0.0032520324	0.0076986556	0.995	4313	tags=40%, list=18%, signal=48%
C2	DMSO	HA_c	DING_LUNG_CANCER_BY_MUTATION_RATE	DING_LUNG_CANCER_BY_MUTATION_RATE		20	-0.6767523	-1.7132568	0.0049668876	0.0077587566	0.995	4978	tags=70%, list=21%, signal=89%
C2	DMSO	HA_c	ROSS_LEUKEMIA_WITH_MLL_FUSIONS	ROSS_LEUKEMIA_WITH_MLL_FUSIONS		72	-0.5226484	-1.7130892	0.0	0.007772832	0.995	6164	tags=56%, list=26%, signal=75%
C2	DMSO	HA_c	REACTOME_CIRCADIAN_CLOCK	REACTOME_CIRCADIAN_CLOCK		51	-0.55229205	-1.7126386	0.0	0.0077900547	0.995	5494	tags=49%, list=23%, signal=64%
C2	DMSO	HA_c	DACOSTA_UV_RESPONSE_VIA_ERCC3_XPCS_DN	DACOSTA_UV_RESPONSE_VIA_ERCC3_XPCS_DN		85	-0.5111159	-1.7124653	0.002980626	0.0078070927	0.995	5762	tags=52%, list=24%, signal=68%
C2	DMSO	HA_c	MANTOVANI_VIRAL_GPCR_SIGNALING_UP	MANTOVANI_VIRAL_GPCR_SIGNALING_UP		83	-0.51499164	-1.7113781	0.0	0.007898787	0.996	3982	tags=41%, list=17%, signal=49%
C2	DMSO	HA_c	PID_IL1_PATHWAY	PID_IL1_PATHWAY		33	-0.5990338	-1.7110457	0.0050675673	0.007921525	0.996	4942	tags=58%, list=21%, signal=73%
C2	DMSO	HA_c	LIU_IL13_PRIMING_MODEL	LIU_IL13_PRIMING_MODEL		15	-0.7155372	-1.7106932	0.0050083473	0.007941125	0.996	3431	tags=47%, list=15%, signal=55%
C2	DMSO	HA_c	MYLLYKANGAS_AMPLIFICATION_HOT_SPOT_22	MYLLYKANGAS_AMPLIFICATION_HOT_SPOT_22		11	-0.7561149	-1.7106144	0.0017825312	0.0079374425	0.996	4091	tags=73%, list=17%, signal=88%
C2	DMSO	HA_c	MCBRYAN_TERMINAL_END_BUD_UP	MCBRYAN_TERMINAL_END_BUD_UP		12	-0.7352821	-1.7104467	0.0123893805	0.007946947	0.996	2708	tags=58%, list=12%, signal=66%
C2	DMSO	HA_c	NATSUME_RESPONSE_TO_INTERFERON_BETA_DN	NATSUME_RESPONSE_TO_INTERFERON_BETA_DN		51	-0.545593	-1.7090782	0.0049261083	0.008062941	0.996	5829	tags=47%, list=25%, signal=62%
C2	DMSO	HA_c	ZHANG_BREAST_CANCER_PROGENITORS_DN	ZHANG_BREAST_CANCER_PROGENITORS_DN		137	-0.4766223	-1.7088999	0.0	0.008076665	0.996	5559	tags=44%, list=24%, signal=57%
C2	DMSO	HA_c	BURTON_ADIPOGENESIS_11	BURTON_ADIPOGENESIS_11		53	-0.5517615	-1.7088861	0.0	0.008072829	0.996	5291	tags=43%, list=22%, signal=56%
C2	DMSO	HA_c	GENTILE_UV_HIGH_DOSE_UP	GENTILE_UV_HIGH_DOSE_UP		25	-0.637999	-1.7087572	0.008591065	0.008076239	0.996	2756	tags=44%, list=12%, signal=50%
C2	DMSO	HA_c	GARGALOVIC_RESPONSE_TO_OXIDIZED_PHOSPHOLIPIDS_TURQUOISE_UP	GARGALOVIC_RESPONSE_TO_OXIDIZED_PHOSPHOLIPIDS_TURQUOISE_UP		76	-0.5136549	-1.7085986	0.0	0.008078215	0.996	6358	tags=54%, list=27%, signal=74%
C2	DMSO	HA_c	NATSUME_RESPONSE_TO_INTERFERON_BETA_UP	NATSUME_RESPONSE_TO_INTERFERON_BETA_UP		70	-0.52702624	-1.7084011	0.0015673981	0.008091788	0.996	3942	tags=40%, list=17%, signal=48%
C2	DMSO	HA_c	TIEN_INTESTINE_PROBIOTICS_24HR_DN	TIEN_INTESTINE_PROBIOTICS_24HR_DN		210	-0.45606542	-1.7076783	0.0	0.0081602745	0.996	7328	tags=59%, list=31%, signal=84%
C2	DMSO	HA_c	GENTILE_UV_HIGH_DOSE_DN	GENTILE_UV_HIGH_DOSE_DN		300	-0.44183588	-1.7075868	0.0	0.008153525	0.996	3354	tags=28%, list=14%, signal=32%
C2	DMSO	HA_c	PID_P53_DOWNSTREAM_PATHWAY	PID_P53_DOWNSTREAM_PATHWAY		129	-0.47702083	-1.7073205	0.0	0.00817132	0.996	4128	tags=36%, list=18%, signal=43%
C2	DMSO	HA_c	FAELT_B_CLL_WITH_VH_REARRANGEMENTS_UP	FAELT_B_CLL_WITH_VH_REARRANGEMENTS_UP		47	-0.55982727	-1.7071115	0.0	0.008181988	0.996	6215	tags=55%, list=26%, signal=75%
C2	DMSO	HA_c	PEDERSEN_METASTASIS_BY_ERBB2_ISOFORM_4	PEDERSEN_METASTASIS_BY_ERBB2_ISOFORM_4		106	-0.49044716	-1.7062271	0.0	0.008271589	0.996	3876	tags=43%, list=16%, signal=52%
C2	DMSO	HA_c	DIRMEIER_LMP1_RESPONSE_EARLY	DIRMEIER_LMP1_RESPONSE_EARLY		62	-0.5377353	-1.7054237	0.0	0.008340989	0.996	3945	tags=40%, list=17%, signal=48%
C2	DMSO	HA_c	REACTOME_IMMUNE_SYSTEM	REACTOME_IMMUNE_SYSTEM		863	-0.41281632	-1.7052683	0.0	0.008355536	0.996	6316	tags=39%, list=27%, signal=52%
C2	DMSO	HA_c	KYNG_WERNER_SYNDROM_UP	KYNG_WERNER_SYNDROM_UP		19	-0.6691347	-1.7050427	0.0016977929	0.008370075	0.996	5462	tags=68%, list=23%, signal=89%
C2	DMSO	HA_c	MOREAUX_B_LYMPHOCYTE_MATURATION_BY_TACI_UP	MOREAUX_B_LYMPHOCYTE_MATURATION_BY_TACI_UP		80	-0.50600475	-1.7041599	0.0	0.008453363	0.996	3918	tags=46%, list=17%, signal=55%
C2	DMSO	HA_c	BIOCARTA_MCALPAIN_PATHWAY	BIOCARTA_MCALPAIN_PATHWAY		24	-0.63383746	-1.7035704	0.006644518	0.008500847	0.996	6134	tags=58%, list=26%, signal=79%
C2	DMSO	HA_c	NIELSEN_GIST_VS_SYNOVIAL_SARCOMA_UP	NIELSEN_GIST_VS_SYNOVIAL_SARCOMA_UP		18	-0.6670818	-1.703299	0.0016977929	0.008515137	0.996	1955	tags=61%, list=8%, signal=67%
C2	DMSO	HA_c	WACKER_HYPOXIA_TARGETS_OF_VHL	WACKER_HYPOXIA_TARGETS_OF_VHL		13	-0.7300363	-1.7028177	0.0035460992	0.008562223	0.996	2617	tags=62%, list=11%, signal=69%
C2	DMSO	HA_c	BORCZUK_MALIGNANT_MESOTHELIOMA_DN	BORCZUK_MALIGNANT_MESOTHELIOMA_DN		95	-0.49977502	-1.7026231	0.0	0.008575026	0.996	4632	tags=37%, list=20%, signal=46%
C2	DMSO	HA_c	URS_ADIPOCYTE_DIFFERENTIATION_DN	URS_ADIPOCYTE_DIFFERENTIATION_DN		30	-0.6078645	-1.7024437	0.0	0.008586391	0.996	3303	tags=53%, list=14%, signal=62%
C2	DMSO	HA_c	PID_TAP63_PATHWAY	PID_TAP63_PATHWAY		54	-0.5474547	-1.7023845	0.0015197569	0.00858212	0.996	4328	tags=46%, list=18%, signal=57%
C2	DMSO	HA_c	RICKMAN_TUMOR_DIFFERENTIATED_MODERATELY_VS_POORLY_UP	RICKMAN_TUMOR_DIFFERENTIATED_MODERATELY_VS_POORLY_UP		115	-0.48374602	-1.7012658	0.0	0.0087046465	0.997	5039	tags=51%, list=21%, signal=65%
C2	DMSO	HA_c	SCHAEFFER_PROSTATE_DEVELOPMENT_AND_CANCER_BOX5_UP	SCHAEFFER_PROSTATE_DEVELOPMENT_AND_CANCER_BOX5_UP		10	-0.78979665	-1.7009275	0.003508772	0.008738438	0.997	1898	tags=60%, list=8%, signal=65%
C2	DMSO	HA_c	CHEN_PDGF_TARGETS	CHEN_PDGF_TARGETS		17	-0.6864597	-1.7005922	0.005042017	0.0087695	0.997	3389	tags=53%, list=14%, signal=62%
C2	DMSO	HA_c	PID_LYMPH_ANGIOGENESIS_PATHWAY	PID_LYMPH_ANGIOGENESIS_PATHWAY		24	-0.64396393	-1.6998003	0.0016835016	0.008851521	0.997	4254	tags=63%, list=18%, signal=76%
C2	DMSO	HA_c	IKEDA_MIR1_TARGETS_UP	IKEDA_MIR1_TARGETS_UP		53	-0.54145485	-1.6996541	0.00155521	0.008860995	0.997	3563	tags=34%, list=15%, signal=40%
C2	DMSO	HA_c	LE_EGR2_TARGETS_DN	LE_EGR2_TARGETS_DN		105	-0.4914324	-1.6994644	0.0	0.0088704415	0.997	5448	tags=49%, list=23%, signal=63%
C2	DMSO	HA_c	GERHOLD_RESPONSE_TO_TZD_DN	GERHOLD_RESPONSE_TO_TZD_DN		12	-0.7416609	-1.6989528	0.005181347	0.008917962	0.997	3797	tags=75%, list=16%, signal=89%
C2	DMSO	HA_c	PID_DELTA_NP63_PATHWAY	PID_DELTA_NP63_PATHWAY		47	-0.56192803	-1.6985806	0.0	0.008944214	0.997	2452	tags=36%, list=10%, signal=40%
C2	DMSO	HA_c	VERRECCHIA_RESPONSE_TO_TGFB1_C4	VERRECCHIA_RESPONSE_TO_TGFB1_C4		13	-0.7337941	-1.6982142	0.0055658626	0.008964955	0.997	4856	tags=69%, list=21%, signal=87%
C2	DMSO	HA_c	GROSS_HYPOXIA_VIA_ELK3_ONLY_UP	GROSS_HYPOXIA_VIA_ELK3_ONLY_UP		33	-0.60563934	-1.6978816	0.0	0.008989861	0.997	5139	tags=58%, list=22%, signal=74%
C2	DMSO	HA_c	COWLING_MYCN_TARGETS	COWLING_MYCN_TARGETS		43	-0.5627047	-1.6976053	0.0016393443	0.009021744	0.997	3319	tags=51%, list=14%, signal=59%
C2	DMSO	HA_c	ST_TUMOR_NECROSIS_FACTOR_PATHWAY	ST_TUMOR_NECROSIS_FACTOR_PATHWAY		29	-0.6123496	-1.6966898	0.0	0.0091184545	0.997	5860	tags=66%, list=25%, signal=87%
C2	DMSO	HA_c	PLASARI_NFIC_TARGETS_BASAL_DN	PLASARI_NFIC_TARGETS_BASAL_DN		18	-0.6715472	-1.6966541	0.010398613	0.009110811	0.997	3058	tags=61%, list=13%, signal=70%
C2	DMSO	HA_c	SUH_COEXPRESSED_WITH_ID1_AND_ID2_UP	SUH_COEXPRESSED_WITH_ID1_AND_ID2_UP		18	-0.67815834	-1.6965568	0.0069204154	0.009103136	0.997	3313	tags=56%, list=14%, signal=65%
C2	DMSO	HA_c	DELACROIX_RAR_TARGETS_DN	DELACROIX_RAR_TARGETS_DN		24	-0.6413282	-1.6964256	0.0	0.009108088	0.997	2013	tags=42%, list=9%, signal=46%
C2	DMSO	HA_c	REACTOME_SIGNALING_BY_FGFR	REACTOME_SIGNALING_BY_FGFR		108	-0.4885503	-1.6964123	0.0	0.0090976665	0.997	6421	tags=48%, list=27%, signal=66%
C2	DMSO	HA_c	PID_RXR_VDR_PATHWAY	PID_RXR_VDR_PATHWAY		26	-0.62632626	-1.6962221	0.003236246	0.009113867	0.997	3318	tags=54%, list=14%, signal=63%
C2	DMSO	HA_c	ALONSO_METASTASIS_EMT_UP	ALONSO_METASTASIS_EMT_UP		36	-0.5810127	-1.6956547	0.0	0.009150956	0.997	4833	tags=56%, list=21%, signal=70%
C2	DMSO	HA_c	PID_HDAC_CLASSI_PATHWAY	PID_HDAC_CLASSI_PATHWAY		66	-0.5253738	-1.6951575	0.0015576323	0.0092046205	0.997	6157	tags=44%, list=26%, signal=59%
C2	DMSO	HA_c	REACTOME_HS_GAG_DEGRADATION	REACTOME_HS_GAG_DEGRADATION		19	-0.65718704	-1.6950574	0.008547009	0.009202421	0.997	1942	tags=47%, list=8%, signal=52%
C2	DMSO	HA_c	IKEDA_MIR30_TARGETS_UP	IKEDA_MIR30_TARGETS_UP		113	-0.48528486	-1.694823	0.0	0.009208724	0.997	6944	tags=58%, list=29%, signal=81%
C2	DMSO	HA_c	BIOCARTA_PTEN_PATHWAY	BIOCARTA_PTEN_PATHWAY		18	-0.68142664	-1.6946942	0.0035149385	0.009213615	0.997	7253	tags=83%, list=31%, signal=120%
C2	DMSO	HA_c	PID_FGF_PATHWAY	PID_FGF_PATHWAY		54	-0.5364712	-1.694528	0.0015600624	0.009225383	0.997	5534	tags=57%, list=24%, signal=75%
C2	DMSO	HA_c	YAO_TEMPORAL_RESPONSE_TO_PROGESTERONE_CLUSTER_9	YAO_TEMPORAL_RESPONSE_TO_PROGESTERONE_CLUSTER_9		69	-0.5239872	-1.6940404	0.001545595	0.009288336	0.998	4152	tags=43%, list=18%, signal=53%
C2	DMSO	HA_c	MORI_IMMATURE_B_LYMPHOCYTE_UP	MORI_IMMATURE_B_LYMPHOCYTE_UP		48	-0.5560206	-1.6940204	0.0	0.009279195	0.998	3784	tags=40%, list=16%, signal=47%
C2	DMSO	HA_c	GRANDVAUX_IRF3_TARGETS_UP	GRANDVAUX_IRF3_TARGETS_UP		15	-0.7128547	-1.6939942	0.0067681894	0.009268698	0.998	2327	tags=53%, list=10%, signal=59%
C2	DMSO	HA_c	DUTTA_APOPTOSIS_VIA_NFKB	DUTTA_APOPTOSIS_VIA_NFKB		32	-0.59720224	-1.693306	0.0033003301	0.009335436	0.998	4929	tags=56%, list=21%, signal=71%
C2	DMSO	HA_c	HOSHIDA_LIVER_CANCER_SUBCLASS_S3	HOSHIDA_LIVER_CANCER_SUBCLASS_S3		257	-0.44060758	-1.6928377	0.0	0.00938565	0.998	5153	tags=36%, list=22%, signal=46%
C2	DMSO	HA_c	DEURIG_T_CELL_PROLYMPHOCYTIC_LEUKEMIA_DN	DEURIG_T_CELL_PROLYMPHOCYTIC_LEUKEMIA_DN		299	-0.43559474	-1.692719	0.0	0.009386074	0.998	5170	tags=36%, list=22%, signal=46%
C2	DMSO	HA_c	ZHOU_INFLAMMATORY_RESPONSE_FIMA_UP	ZHOU_INFLAMMATORY_RESPONSE_FIMA_UP		485	-0.42115077	-1.6926876	0.0	0.009378241	0.998	5100	tags=40%, list=22%, signal=50%
C2	DMSO	HA_c	NIELSEN_MALIGNAT_FIBROUS_HISTIOCYTOMA_DN	NIELSEN_MALIGNAT_FIBROUS_HISTIOCYTOMA_DN		17	-0.6869262	-1.6926447	0.0033898305	0.009371816	0.998	5525	tags=71%, list=23%, signal=92%
C2	DMSO	HA_c	PATTERSON_DOCETAXEL_RESISTANCE	PATTERSON_DOCETAXEL_RESISTANCE		29	-0.61456186	-1.6920822	0.0016778524	0.00941882	0.998	3588	tags=48%, list=15%, signal=57%
C2	DMSO	HA_c	TOMLINS_METASTASIS_DN	TOMLINS_METASTASIS_DN		20	-0.65804493	-1.6917042	0.0034542314	0.009456119	0.998	4427	tags=50%, list=19%, signal=62%
C2	DMSO	HA_c	DASU_IL6_SIGNALING_SCAR_UP	DASU_IL6_SIGNALING_SCAR_UP		30	-0.6002474	-1.6914402	0.0	0.009474367	0.998	5181	tags=70%, list=22%, signal=90%
C2	DMSO	HA_c	YAGI_AML_WITH_T_8_21_TRANSLOCATION	YAGI_AML_WITH_T_8_21_TRANSLOCATION		353	-0.43439284	-1.6913189	0.0	0.009476063	0.998	5525	tags=41%, list=23%, signal=53%
C2	DMSO	HA_c	HOSHIDA_LIVER_CANCER_SURVIVAL_UP	HOSHIDA_LIVER_CANCER_SURVIVAL_UP		73	-0.51522595	-1.6909441	0.0	0.009528348	0.999	3456	tags=42%, list=15%, signal=50%
C2	DMSO	HA_c	KEGG_MELANOMA	KEGG_MELANOMA		71	-0.51503384	-1.6908218	0.00147929	0.009532685	0.999	5576	tags=48%, list=24%, signal=63%
C2	DMSO	HA_c	DACOSTA_ERCC3_ALLELE_XPCS_VS_TTD_DN	DACOSTA_ERCC3_ALLELE_XPCS_VS_TTD_DN		35	-0.57125276	-1.6904582	0.003215434	0.009576513	0.999	4047	tags=51%, list=17%, signal=62%
C2	DMSO	HA_c	LIU_TARGETS_OF_VMYB_VS_CMYB_DN	LIU_TARGETS_OF_VMYB_VS_CMYB_DN		40	-0.56405634	-1.6900352	0.0015772871	0.009612036	0.999	3697	tags=50%, list=16%, signal=59%
C2	DMSO	HA_c	FONTAINE_THYROID_TUMOR_UNCERTAIN_MALIGNANCY_DN	FONTAINE_THYROID_TUMOR_UNCERTAIN_MALIGNANCY_DN		24	-0.62330437	-1.6895384	0.010344828	0.009652928	0.999	2655	tags=38%, list=11%, signal=42%
C2	DMSO	HA_c	HSIAO_HOUSEKEEPING_GENES	HSIAO_HOUSEKEEPING_GENES		383	-0.42936614	-1.6891605	0.0	0.009685628	0.999	7868	tags=54%, list=33%, signal=79%
C2	DMSO	HA_c	REACTOME_REGULATION_OF_IFNA_SIGNALING	REACTOME_REGULATION_OF_IFNA_SIGNALING		24	-0.64235866	-1.6891233	0.008196721	0.009677578	0.999	6724	tags=46%, list=29%, signal=64%
C2	DMSO	HA_c	SIG_INSULIN_RECEPTOR_PATHWAY_IN_CARDIAC_MYOCYTES	SIG_INSULIN_RECEPTOR_PATHWAY_IN_CARDIAC_MYOCYTES		50	-0.5503635	-1.6890062	0.0030959751	0.009676329	0.999	5206	tags=48%, list=22%, signal=61%
C2	DMSO	HA_c	CHEN_LVAD_SUPPORT_OF_FAILING_HEART_DN	CHEN_LVAD_SUPPORT_OF_FAILING_HEART_DN		41	-0.5687731	-1.6887912	0.0015873016	0.009693996	0.999	2327	tags=39%, list=10%, signal=43%
C2	DMSO	HA_c	OLSSON_E2F3_TARGETS_UP	OLSSON_E2F3_TARGETS_UP		28	-0.607403	-1.6887482	0.0049342103	0.009690022	0.999	4350	tags=54%, list=18%, signal=66%
C2	DMSO	HA_c	NUTT_GBM_VS_AO_GLIOMA_UP	NUTT_GBM_VS_AO_GLIOMA_UP		45	-0.5590038	-1.6883514	0.0	0.009711768	0.999	5991	tags=69%, list=25%, signal=92%
C2	DMSO	HA_c	GOZGIT_ESR1_TARGETS_UP	GOZGIT_ESR1_TARGETS_UP		141	-0.4705027	-1.6881715	0.0	0.009734912	0.999	3684	tags=36%, list=16%, signal=43%
C2	DMSO	HA_c	LENAOUR_DENDRITIC_CELL_MATURATION_UP	LENAOUR_DENDRITIC_CELL_MATURATION_UP		112	-0.48656008	-1.687911	0.0	0.009741666	0.999	5186	tags=41%, list=22%, signal=52%
C2	DMSO	HA_c	PID_PDGFRA_PATHWAY	PID_PDGFRA_PATHWAY		22	-0.6407043	-1.6877669	0.0050933785	0.009748456	0.999	4089	tags=55%, list=17%, signal=66%
C2	DMSO	HA_c	DACOSTA_ERCC3_ALLELE_XPCS_VS_TTD_UP	DACOSTA_ERCC3_ALLELE_XPCS_VS_TTD_UP		27	-0.616339	-1.6876289	0.0065897857	0.009748554	0.999	2578	tags=56%, list=11%, signal=62%
C2	DMSO	HA_c	BOSCO_ALLERGEN_INDUCED_TH2_ASSOCIATED_MODULE	BOSCO_ALLERGEN_INDUCED_TH2_ASSOCIATED_MODULE		144	-0.47024798	-1.6875349	0.0	0.0097525725	0.999	4623	tags=38%, list=20%, signal=47%
C2	DMSO	HA_c	LA_MEN1_TARGETS	LA_MEN1_TARGETS		24	-0.6182051	-1.6873947	0.009852217	0.00976339	0.999	1582	tags=50%, list=7%, signal=54%
C2	DMSO	HA_c	JAEGER_METASTASIS_DN	JAEGER_METASTASIS_DN		255	-0.43940717	-1.687024	0.0	0.009799655	0.999	3426	tags=29%, list=15%, signal=34%
C2	DMSO	HA_c	QI_HYPOXIA	QI_HYPOXIA		136	-0.4684686	-1.6868709	0.0	0.009808993	0.999	4160	tags=43%, list=18%, signal=52%
C2	DMSO	HA_c	HOOI_ST7_TARGETS_DN	HOOI_ST7_TARGETS_DN		112	-0.48523372	-1.686505	0.0	0.009841028	0.999	3755	tags=41%, list=16%, signal=49%
C2	DMSO	HA_c	REACTOME_NGF_SIGNALLING_VIA_TRKA_FROM_THE_PLASMA_MEMBRANE	REACTOME_NGF_SIGNALLING_VIA_TRKA_FROM_THE_PLASMA_MEMBRANE		134	-0.47158587	-1.6862955	0.0	0.009850299	0.999	7322	tags=60%, list=31%, signal=86%
C2	DMSO	HA_c	DURAND_STROMA_NS_UP	DURAND_STROMA_NS_UP		154	-0.46738014	-1.686026	0.0	0.009884916	0.999	3784	tags=39%, list=16%, signal=46%
C2	DMSO	HA_c	BOYAULT_LIVER_CANCER_SUBCLASS_G2	BOYAULT_LIVER_CANCER_SUBCLASS_G2		26	-0.61048883	-1.6854994	0.003533569	0.009932763	0.999	3259	tags=42%, list=14%, signal=49%
C2	DMSO	HA_c	CERVERA_SDHB_TARGETS_1_UP	CERVERA_SDHB_TARGETS_1_UP		112	-0.47872812	-1.6850233	0.0	0.009985714	0.999	2316	tags=37%, list=10%, signal=40%
C2	DMSO	HA_c	BIOCARTA_NGF_PATHWAY	BIOCARTA_NGF_PATHWAY		18	-0.6669844	-1.6849544	0.0071813287	0.009980128	0.999	3414	tags=44%, list=14%, signal=52%
C2	DMSO	HA_c	ENGELMANN_CANCER_PROGENITORS_UP	ENGELMANN_CANCER_PROGENITORS_UP		46	-0.5524815	-1.6846508	0.00466563	0.009999929	0.999	2762	tags=37%, list=12%, signal=42%
C2	DMSO	HA_c	REACTOME_PLATELET_ACTIVATION_SIGNALING_AND_AGGREGATION	REACTOME_PLATELET_ACTIVATION_SIGNALING_AND_AGGREGATION		196	-0.45449874	-1.6842952	0.0	0.0100275045	0.999	5576	tags=48%, list=24%, signal=62%
C2	DMSO	HA_c	CHYLA_CBFA2T3_TARGETS_UP	CHYLA_CBFA2T3_TARGETS_UP		375	-0.4270618	-1.684066	0.0	0.010040451	0.999	4690	tags=39%, list=20%, signal=48%
C2	DMSO	HA_c	WESTON_VEGFA_TARGETS_3HR	WESTON_VEGFA_TARGETS_3HR		70	-0.5167672	-1.6837701	0.0015432099	0.010064007	0.999	3007	tags=36%, list=13%, signal=41%
C2	DMSO	HA_c	KEGG_MELANOGENESIS	KEGG_MELANOGENESIS		101	-0.48418042	-1.68201	0.0	0.010279343	0.999	4361	tags=41%, list=19%, signal=50%
C2	DMSO	HA_c	SATO_SILENCED_BY_METHYLATION_IN_PANCREATIC_CANCER_2	SATO_SILENCED_BY_METHYLATION_IN_PANCREATIC_CANCER_2		43	-0.55955875	-1.681948	0.0032	0.010277438	0.999	4276	tags=49%, list=18%, signal=60%
C2	DMSO	HA_c	CHIANG_LIVER_CANCER_SUBCLASS_INTERFERON_UP	CHIANG_LIVER_CANCER_SUBCLASS_INTERFERON_UP		26	-0.6169781	-1.68121	0.006802721	0.0103666205	0.999	2424	tags=31%, list=10%, signal=34%
C2	DMSO	HA_c	CHEBOTAEV_GR_TARGETS_UP	CHEBOTAEV_GR_TARGETS_UP		73	-0.52115214	-1.6810632	0.0015243902	0.010368642	0.999	4213	tags=47%, list=18%, signal=57%
C2	DMSO	HA_c	GRAHAM_CML_DIVIDING_VS_NORMAL_DIVIDING_UP	GRAHAM_CML_DIVIDING_VS_NORMAL_DIVIDING_UP		13	-0.7231559	-1.6807837	0.0017152659	0.010399765	0.999	1892	tags=31%, list=8%, signal=33%
C2	DMSO	HA_c	WENG_POR_DOSAGE	WENG_POR_DOSAGE		21	-0.6515101	-1.6806592	0.0016977929	0.010408324	0.999	4852	tags=43%, list=21%, signal=54%
C2	DMSO	HA_c	YAO_TEMPORAL_RESPONSE_TO_PROGESTERONE_CLUSTER_0	YAO_TEMPORAL_RESPONSE_TO_PROGESTERONE_CLUSTER_0		72	-0.51140296	-1.6794852	0.0	0.010538939	0.999	3528	tags=40%, list=15%, signal=47%
C2	DMSO	HA_c	WANG_BARRETTS_ESOPHAGUS_UP	WANG_BARRETTS_ESOPHAGUS_UP		49	-0.54155654	-1.6790763	0.0	0.010569614	0.999	4861	tags=51%, list=21%, signal=64%
C2	DMSO	HA_c	HERNANDEZ_MITOTIC_ARREST_BY_DOCETAXEL_2_UP	HERNANDEZ_MITOTIC_ARREST_BY_DOCETAXEL_2_UP		62	-0.51766384	-1.6775546	0.004716981	0.01075741	0.999	3389	tags=37%, list=14%, signal=43%
C2	DMSO	HA_c	TORCHIA_TARGETS_OF_EWSR1_FLI1_FUSION_UP	TORCHIA_TARGETS_OF_EWSR1_FLI1_FUSION_UP		259	-0.43875006	-1.6774527	0.0	0.010751086	0.999	5401	tags=45%, list=23%, signal=58%
C2	DMSO	HA_c	PID_TRAIL_PATHWAY	PID_TRAIL_PATHWAY		27	-0.60742396	-1.6771575	0.0	0.010774957	0.999	4052	tags=52%, list=17%, signal=63%
C2	DMSO	HA_c	REACTOME_AXON_GUIDANCE	REACTOME_AXON_GUIDANCE		238	-0.4399933	-1.6768258	0.0	0.010803877	0.999	4706	tags=43%, list=20%, signal=54%
C2	DMSO	HA_c	RUTELLA_RESPONSE_TO_CSF2RB_AND_IL4_UP	RUTELLA_RESPONSE_TO_CSF2RB_AND_IL4_UP		326	-0.43000656	-1.6766089	0.0	0.010808018	0.999	6213	tags=47%, list=26%, signal=63%
C2	DMSO	HA_c	ABE_VEGFA_TARGETS	ABE_VEGFA_TARGETS		20	-0.65947175	-1.6761996	0.0050933785	0.010852442	0.999	3429	tags=55%, list=15%, signal=64%
C2	DMSO	HA_c	AZARE_STAT3_TARGETS	AZARE_STAT3_TARGETS		22	-0.64451253	-1.6750462	0.0068610637	0.0109983785	0.999	5441	tags=55%, list=23%, signal=71%
C2	DMSO	HA_c	BIOCARTA_VDR_PATHWAY	BIOCARTA_VDR_PATHWAY		12	-0.7265967	-1.6749212	0.0034129692	0.011002322	0.999	4623	tags=67%, list=20%, signal=83%
C2	DMSO	HA_c	REACTOME_SIGNALING_BY_FGFR_IN_DISEASE	REACTOME_SIGNALING_BY_FGFR_IN_DISEASE		121	-0.47085932	-1.6746676	0.0	0.011016539	0.999	6421	tags=47%, list=27%, signal=64%
C2	DMSO	HA_c	DELYS_THYROID_CANCER_DN	DELYS_THYROID_CANCER_DN		225	-0.44270474	-1.6746552	0.0	0.0110048205	0.999	3546	tags=38%, list=15%, signal=44%
C2	DMSO	HA_c	SIG_BCR_SIGNALING_PATHWAY	SIG_BCR_SIGNALING_PATHWAY		46	-0.5471991	-1.6742278	0.00477707	0.011046469	0.999	5223	tags=50%, list=22%, signal=64%
C2	DMSO	HA_c	PID_PI3KCI_PATHWAY	PID_PI3KCI_PATHWAY		49	-0.5468546	-1.6738479	0.0	0.011082682	0.999	6413	tags=45%, list=27%, signal=62%
C2	DMSO	HA_c	LEE_AGING_NEOCORTEX_UP	LEE_AGING_NEOCORTEX_UP		87	-0.495528	-1.6728389	0.0	0.011187566	1.0	5178	tags=37%, list=22%, signal=47%
C2	DMSO	HA_c	REACTOME_SIGNALING_BY_HIPPO	REACTOME_SIGNALING_BY_HIPPO		20	-0.65396804	-1.6728104	0.005076142	0.011180896	1.0	6437	tags=70%, list=27%, signal=96%
C2	DMSO	HA_c	BOYLAN_MULTIPLE_MYELOMA_C_DN	BOYLAN_MULTIPLE_MYELOMA_C_DN		56	-0.5296672	-1.6718439	0.0032573289	0.011293038	1.0	5508	tags=55%, list=23%, signal=72%
C2	DMSO	HA_c	SENESE_HDAC3_TARGETS_DN	SENESE_HDAC3_TARGETS_DN		492	-0.41982487	-1.6718057	0.0	0.011286287	1.0	4169	tags=33%, list=18%, signal=40%
C2	DMSO	HA_c	ZHENG_IL22_SIGNALING_UP	ZHENG_IL22_SIGNALING_UP		52	-0.53817445	-1.6714352	0.0016129032	0.011311801	1.0	3977	tags=46%, list=17%, signal=55%
C2	DMSO	HA_c	YAO_HOXA10_TARGETS_VIA_PROGESTERONE_DN	YAO_HOXA10_TARGETS_VIA_PROGESTERONE_DN		16	-0.6935004	-1.6712584	0.0067001674	0.011315343	1.0	2800	tags=63%, list=12%, signal=71%
C2	DMSO	HA_c	BIOCARTA_NFKB_PATHWAY	BIOCARTA_NFKB_PATHWAY		23	-0.62995756	-1.6711448	0.0033167496	0.011313758	1.0	3177	tags=43%, list=13%, signal=50%
C2	DMSO	HA_c	FLECHNER_BIOPSY_KIDNEY_TRANSPLANT_OK_VS_DONOR_UP	FLECHNER_BIOPSY_KIDNEY_TRANSPLANT_OK_VS_DONOR_UP		535	-0.41388822	-1.6709783	0.0	0.011327474	1.0	5818	tags=39%, list=25%, signal=50%
C2	DMSO	HA_c	BILBAN_B_CLL_LPL_DN	BILBAN_B_CLL_LPL_DN		40	-0.55180335	-1.6707385	0.0	0.0113464445	1.0	3612	tags=38%, list=15%, signal=44%
C2	DMSO	HA_c	SENESE_HDAC1_TARGETS_UP	SENESE_HDAC1_TARGETS_UP		430	-0.41805652	-1.6699264	0.0	0.011426859	1.0	5193	tags=36%, list=22%, signal=45%
C2	DMSO	HA_c	DE_YY1_TARGETS_DN	DE_YY1_TARGETS_DN		91	-0.49257764	-1.6698265	0.0	0.011426435	1.0	5590	tags=47%, list=24%, signal=62%
C2	DMSO	HA_c	REACTOME_FORMATION_OF_FIBRIN_CLOT_CLOTTING_CASCADE	REACTOME_FORMATION_OF_FIBRIN_CLOT_CLOTTING_CASCADE		31	-0.59237695	-1.6691588	0.005033557	0.0115167815	1.0	2966	tags=26%, list=13%, signal=29%
C2	DMSO	HA_c	CHUANG_OXIDATIVE_STRESS_RESPONSE_UP	CHUANG_OXIDATIVE_STRESS_RESPONSE_UP		28	-0.6158457	-1.6689255	0.003407155	0.011549579	1.0	5270	tags=61%, list=22%, signal=78%
C2	DMSO	HA_c	LABBE_TARGETS_OF_TGFB1_AND_WNT3A_DN	LABBE_TARGETS_OF_TGFB1_AND_WNT3A_DN		106	-0.47726262	-1.6683083	0.0	0.011621908	1.0	3260	tags=36%, list=14%, signal=41%
C2	DMSO	HA_c	REACTOME_NCAM1_INTERACTIONS	REACTOME_NCAM1_INTERACTIONS		39	-0.56111544	-1.6677328	0.0033500837	0.011692944	1.0	3152	tags=54%, list=13%, signal=62%
C2	DMSO	HA_c	DITTMER_PTHLH_TARGETS_DN	DITTMER_PTHLH_TARGETS_DN		73	-0.5142293	-1.6670324	0.0	0.011794391	1.0	5301	tags=41%, list=23%, signal=53%
C2	DMSO	HA_c	CREIGHTON_ENDOCRINE_THERAPY_RESISTANCE_3	CREIGHTON_ENDOCRINE_THERAPY_RESISTANCE_3		666	-0.41085917	-1.6668142	0.0	0.011802448	1.0	5241	tags=38%, list=22%, signal=47%
C2	DMSO	HA_c	SMID_BREAST_CANCER_RELAPSE_IN_BRAIN_UP	SMID_BREAST_CANCER_RELAPSE_IN_BRAIN_UP		39	-0.56527287	-1.6666887	0.001572327	0.011802909	1.0	2133	tags=41%, list=9%, signal=45%
C2	DMSO	HA_c	REACTOME_TRANSCRIPTIONAL_REGULATION_OF_WHITE_ADIPOCYTE_DIFFERENTIATION	REACTOME_TRANSCRIPTIONAL_REGULATION_OF_WHITE_ADIPOCYTE_DIFFERENTIATION		71	-0.50927967	-1.666322	0.003012048	0.011844243	1.0	5875	tags=49%, list=25%, signal=65%
C2	DMSO	HA_c	REACTOME_REGULATION_OF_INSULIN_LIKE_GROWTH_FACTOR_IGF_ACTIVITY_BY_INSULIN_LIKE_GROWTH_FACTOR_BINDING_PROTEINS_IGFBPS	REACTOME_REGULATION_OF_INSULIN_LIKE_GROWTH_FACTOR_IGF_ACTIVITY_BY_INSULIN_LIKE_GROWTH_FACTOR_BINDING_PROTEINS_IGFBPS		16	-0.6829331	-1.6660467	0.006993007	0.011879011	1.0	2262	tags=44%, list=10%, signal=48%
C2	DMSO	HA_c	PODAR_RESPONSE_TO_ADAPHOSTIN_UP	PODAR_RESPONSE_TO_ADAPHOSTIN_UP		142	-0.45978	-1.6654378	0.0	0.011954364	1.0	5916	tags=47%, list=25%, signal=63%
C2	DMSO	HA_c	GROSS_ELK3_TARGETS_DN	GROSS_ELK3_TARGETS_DN		32	-0.5924507	-1.665207	0.0	0.011964706	1.0	4072	tags=59%, list=17%, signal=72%
C2	DMSO	HA_c	GOTZMANN_EPITHELIAL_TO_MESENCHYMAL_TRANSITION_DN	GOTZMANN_EPITHELIAL_TO_MESENCHYMAL_TRANSITION_DN		202	-0.4449575	-1.6648135	0.0	0.012005352	1.0	5132	tags=37%, list=22%, signal=47%
C2	DMSO	HA_c	REACTOME_REGULATION_OF_KIT_SIGNALING	REACTOME_REGULATION_OF_KIT_SIGNALING		16	-0.6886239	-1.6647232	0.008650519	0.012005603	1.0	3948	tags=56%, list=17%, signal=68%
C2	DMSO	HA_c	BIOCARTA_IL1R_PATHWAY	BIOCARTA_IL1R_PATHWAY		32	-0.58641034	-1.6643143	0.009615385	0.012048776	1.0	5132	tags=56%, list=22%, signal=72%
C2	DMSO	HA_c	DELPUECH_FOXO3_TARGETS_UP	DELPUECH_FOXO3_TARGETS_UP		67	-0.51401293	-1.6633157	0.0	0.012171231	1.0	4375	tags=48%, list=19%, signal=58%
C2	DMSO	HA_c	SMIRNOV_RESPONSE_TO_IR_6HR_UP	SMIRNOV_RESPONSE_TO_IR_6HR_UP		154	-0.46051472	-1.6626492	0.0	0.012248272	1.0	4385	tags=35%, list=19%, signal=43%
C2	DMSO	HA_c	BOSCO_TH1_CYTOTOXIC_MODULE	BOSCO_TH1_CYTOTOXIC_MODULE		107	-0.47675088	-1.6625471	0.0	0.01225199	1.0	2509	tags=24%, list=11%, signal=27%
C2	DMSO	HA_c	DAZARD_UV_RESPONSE_CLUSTER_G28	DAZARD_UV_RESPONSE_CLUSTER_G28		19	-0.64819777	-1.6620761	0.008976661	0.012318481	1.0	3429	tags=47%, list=15%, signal=55%
C2	DMSO	HA_c	KEGG_HEDGEHOG_SIGNALING_PATHWAY	KEGG_HEDGEHOG_SIGNALING_PATHWAY		56	-0.51961315	-1.6620551	0.0032051282	0.0123108	1.0	4007	tags=41%, list=17%, signal=49%
C2	DMSO	HA_c	CASTELLANO_NRAS_TARGETS_DN	CASTELLANO_NRAS_TARGETS_DN		14	-0.6933634	-1.661627	0.013793103	0.01236977	1.0	5352	tags=79%, list=23%, signal=102%
C2	DMSO	HA_c	KANG_IMMORTALIZED_BY_TERT_DN	KANG_IMMORTALIZED_BY_TERT_DN		101	-0.48009193	-1.6615866	0.0	0.012365825	1.0	3524	tags=39%, list=15%, signal=45%
C2	DMSO	HA_c	ZHANG_PROLIFERATING_VS_QUIESCENT	ZHANG_PROLIFERATING_VS_QUIESCENT		49	-0.54124373	-1.6598355	0.0015974441	0.012625162	1.0	5581	tags=51%, list=24%, signal=67%
C2	DMSO	HA_c	HOFFMANN_LARGE_TO_SMALL_PRE_BII_LYMPHOCYTE_DN	HOFFMANN_LARGE_TO_SMALL_PRE_BII_LYMPHOCYTE_DN		67	-0.51279145	-1.6596148	0.0015748031	0.012648583	1.0	3434	tags=39%, list=15%, signal=45%
C2	DMSO	HA_c	GENTILE_UV_LOW_DOSE_UP	GENTILE_UV_LOW_DOSE_UP		27	-0.5926756	-1.659601	0.008319467	0.012639378	1.0	3686	tags=37%, list=16%, signal=44%
C2	DMSO	HA_c	WANG_BARRETTS_ESOPHAGUS_AND_ESOPHAGUS_CANCER_DN	WANG_BARRETTS_ESOPHAGUS_AND_ESOPHAGUS_CANCER_DN		37	-0.5631363	-1.6596006	0.0016447369	0.012626454	1.0	2288	tags=24%, list=10%, signal=27%
C2	DMSO	HA_c	WU_SILENCED_BY_METHYLATION_IN_BLADDER_CANCER	WU_SILENCED_BY_METHYLATION_IN_BLADDER_CANCER		53	-0.5341656	-1.6595361	0.0	0.012623551	1.0	3236	tags=45%, list=14%, signal=52%
C2	DMSO	HA_c	REACTOME_EFFECTS_OF_PIP2_HYDROLYSIS	REACTOME_EFFECTS_OF_PIP2_HYDROLYSIS		23	-0.62935084	-1.6595135	0.0034129692	0.012613146	1.0	1932	tags=43%, list=8%, signal=47%
C2	DMSO	HA_c	RIZ_ERYTHROID_DIFFERENTIATION_12HR	RIZ_ERYTHROID_DIFFERENTIATION_12HR		43	-0.5480588	-1.6594086	0.0065252855	0.01261654	1.0	3815	tags=47%, list=16%, signal=55%
C2	DMSO	HA_c	BIOCARTA_INTEGRIN_PATHWAY	BIOCARTA_INTEGRIN_PATHWAY		37	-0.5763213	-1.6587949	0.006557377	0.0126995705	1.0	3957	tags=46%, list=17%, signal=55%
C2	DMSO	HA_c	WHITESIDE_CISPLATIN_RESISTANCE_DN	WHITESIDE_CISPLATIN_RESISTANCE_DN		13	-0.7229494	-1.6582855	0.008576329	0.012759963	1.0	1121	tags=38%, list=5%, signal=40%
C2	DMSO	HA_c	LEE_NEURAL_CREST_STEM_CELL_UP	LEE_NEURAL_CREST_STEM_CELL_UP		141	-0.46326748	-1.6582226	0.0	0.012750718	1.0	3203	tags=46%, list=14%, signal=53%
C2	DMSO	HA_c	DORSEY_GAB2_TARGETS	DORSEY_GAB2_TARGETS		30	-0.6022321	-1.6578854	0.0032733225	0.012784821	1.0	3621	tags=53%, list=15%, signal=63%
C2	DMSO	HA_c	STEARMAN_LUNG_CANCER_EARLY_VS_LATE_UP	STEARMAN_LUNG_CANCER_EARLY_VS_LATE_UP		122	-0.46652845	-1.6573272	0.0	0.012852313	1.0	5584	tags=39%, list=24%, signal=50%
C2	DMSO	HA_c	NOUSHMEHR_GBM_SILENCED_BY_METHYLATION	NOUSHMEHR_GBM_SILENCED_BY_METHYLATION		47	-0.5432503	-1.6571108	0.0016528926	0.012867914	1.0	3905	tags=47%, list=17%, signal=56%
C2	DMSO	HA_c	PID_TCR_CALCIUM_PATHWAY	PID_TCR_CALCIUM_PATHWAY		28	-0.59895504	-1.6564986	0.005059022	0.012933855	1.0	5229	tags=50%, list=22%, signal=64%
C2	DMSO	HA_c	MCMURRAY_TP53_HRAS_COOPERATION_RESPONSE_UP	MCMURRAY_TP53_HRAS_COOPERATION_RESPONSE_UP		25	-0.61487824	-1.6560111	0.0033955858	0.0129888	1.0	3780	tags=44%, list=16%, signal=52%
C2	DMSO	HA_c	GUTIERREZ_CHRONIC_LYMPHOCYTIC_LEUKEMIA_DN	GUTIERREZ_CHRONIC_LYMPHOCYTIC_LEUKEMIA_DN		53	-0.5331344	-1.6557178	0.0031298904	0.013022487	1.0	4840	tags=53%, list=21%, signal=66%
C2	DMSO	HA_c	REACTOME_SEMA4D_IN_SEMAPHORIN_SIGNALING	REACTOME_SEMA4D_IN_SEMAPHORIN_SIGNALING		30	-0.5927611	-1.655652	0.008403362	0.013016721	1.0	4404	tags=50%, list=19%, signal=61%
C2	DMSO	HA_c	PID_ECADHERIN_STABILIZATION_PATHWAY	PID_ECADHERIN_STABILIZATION_PATHWAY		42	-0.5552037	-1.6554488	0.0033840947	0.0130368695	1.0	5818	tags=67%, list=25%, signal=88%
C2	DMSO	HA_c	BIOCARTA_INFLAM_PATHWAY	BIOCARTA_INFLAM_PATHWAY		28	-0.5981145	-1.655179	0.008156607	0.013067991	1.0	3646	tags=39%, list=15%, signal=46%
C2	DMSO	HA_c	SMID_BREAST_CANCER_RELAPSE_IN_LUNG_DN	SMID_BREAST_CANCER_RELAPSE_IN_LUNG_DN		36	-0.5810757	-1.6544104	0.0049261083	0.013161668	1.0	2976	tags=36%, list=13%, signal=41%
C2	DMSO	HA_c	KEGG_ADHERENS_JUNCTION	KEGG_ADHERENS_JUNCTION		73	-0.50128615	-1.6541522	0.0015847861	0.013190067	1.0	4779	tags=48%, list=20%, signal=60%
C2	DMSO	HA_c	PID_HIF2PATHWAY	PID_HIF2PATHWAY		33	-0.58046156	-1.6539513	0.0082236845	0.013208602	1.0	4017	tags=45%, list=17%, signal=55%
C2	DMSO	HA_c	RHEIN_ALL_GLUCOCORTICOID_THERAPY_UP	RHEIN_ALL_GLUCOCORTICOID_THERAPY_UP		75	-0.5067965	-1.6538261	0.0	0.013212512	1.0	3389	tags=27%, list=14%, signal=31%
C2	DMSO	HA_c	PEPPER_CHRONIC_LYMPHOCYTIC_LEUKEMIA_UP	PEPPER_CHRONIC_LYMPHOCYTIC_LEUKEMIA_UP		32	-0.5774297	-1.6535246	0.0033112583	0.013235993	1.0	3297	tags=34%, list=14%, signal=40%
C2	DMSO	HA_c	REACTOME_SIGNALLING_BY_NGF	REACTOME_SIGNALLING_BY_NGF		212	-0.44056353	-1.6523632	0.0	0.013403813	1.0	6775	tags=51%, list=29%, signal=71%
C2	DMSO	HA_c	BIOCARTA_CDC42RAC_PATHWAY	BIOCARTA_CDC42RAC_PATHWAY		16	-0.6795911	-1.652199	0.01	0.013412384	1.0	7509	tags=94%, list=32%, signal=138%
C2	DMSO	HA_c	MATTIOLI_MULTIPLE_MYELOMA_WITH_14Q32_TRANSLOCATIONS	MATTIOLI_MULTIPLE_MYELOMA_WITH_14Q32_TRANSLOCATIONS		34	-0.57503	-1.6520263	0.0032573289	0.013425844	1.0	2072	tags=44%, list=9%, signal=48%
C2	DMSO	HA_c	MEISSNER_NPC_HCP_WITH_H3_UNMETHYLATED	MEISSNER_NPC_HCP_WITH_H3_UNMETHYLATED		496	-0.41389748	-1.6516463	0.0	0.013468613	1.0	4019	tags=34%, list=17%, signal=41%
C2	DMSO	HA_c	AMIT_EGF_RESPONSE_20_HELA	AMIT_EGF_RESPONSE_20_HELA		10	-0.76968	-1.6515392	0.0069444445	0.013472251	1.0	4672	tags=80%, list=20%, signal=100%
C2	DMSO	HA_c	PID_HEDGEHOG_GLI_PATHWAY	PID_HEDGEHOG_GLI_PATHWAY		48	-0.5392775	-1.6513008	0.0016155089	0.013481819	1.0	4884	tags=44%, list=21%, signal=55%
C2	DMSO	HA_c	WILLERT_WNT_SIGNALING	WILLERT_WNT_SIGNALING		21	-0.6391074	-1.6512662	0.0034013605	0.013472056	1.0	4623	tags=57%, list=20%, signal=71%
C2	DMSO	HA_c	BIOCARTA_SODD_PATHWAY	BIOCARTA_SODD_PATHWAY		10	-0.7658974	-1.6511068	0.014981274	0.0134781	1.0	3312	tags=60%, list=14%, signal=70%
C2	DMSO	HA_c	GARY_CD5_TARGETS_UP	GARY_CD5_TARGETS_UP		454	-0.41251874	-1.6499354	0.0	0.013654811	1.0	6623	tags=48%, list=28%, signal=65%
C2	DMSO	HA_c	KYNG_NORMAL_AGING_UP	KYNG_NORMAL_AGING_UP		18	-0.6566817	-1.6493034	0.008169935	0.01374557	1.0	5462	tags=61%, list=23%, signal=80%
C2	DMSO	HA_c	REACTOME_RORA_ACTIVATES_CIRCADIAN_EXPRESSION	REACTOME_RORA_ACTIVATES_CIRCADIAN_EXPRESSION		23	-0.62260497	-1.6491758	0.013864818	0.013753696	1.0	5494	tags=70%, list=23%, signal=91%
C2	DMSO	HA_c	BOHN_PRIMARY_IMMUNODEFICIENCY_SYNDROM_DN	BOHN_PRIMARY_IMMUNODEFICIENCY_SYNDROM_DN		38	-0.5617878	-1.6489587	0.0033840947	0.013779973	1.0	4676	tags=53%, list=20%, signal=66%
C2	DMSO	HA_c	BIOCARTA_SHH_PATHWAY	BIOCARTA_SHH_PATHWAY		16	-0.67951304	-1.648653	0.007067138	0.013812295	1.0	4672	tags=56%, list=20%, signal=70%
C2	DMSO	HA_c	RUAN_RESPONSE_TO_TNF_UP	RUAN_RESPONSE_TO_TNF_UP		12	-0.72645676	-1.6483916	0.014084507	0.013849355	1.0	1401	tags=50%, list=6%, signal=53%
C2	DMSO	HA_c	NAKAYAMA_SOFT_TISSUE_TUMORS_PCA2_DN	NAKAYAMA_SOFT_TISSUE_TUMORS_PCA2_DN		76	-0.49645266	-1.6473559	0.0	0.013992384	1.0	2417	tags=36%, list=10%, signal=39%
C2	DMSO	HA_c	COULOUARN_TEMPORAL_TGFB1_SIGNATURE_DN	COULOUARN_TEMPORAL_TGFB1_SIGNATURE_DN		131	-0.4672146	-1.6466701	0.0	0.014088248	1.0	3784	tags=38%, list=16%, signal=45%
C2	DMSO	HA_c	OKAMOTO_LIVER_CANCER_MULTICENTRIC_OCCURRENCE_UP	OKAMOTO_LIVER_CANCER_MULTICENTRIC_OCCURRENCE_UP		24	-0.60747886	-1.6458524	0.0050083473	0.014195917	1.0	2886	tags=33%, list=12%, signal=38%
C2	DMSO	HA_c	GRAHAM_CML_QUIESCENT_VS_CML_DIVIDING_UP	GRAHAM_CML_QUIESCENT_VS_CML_DIVIDING_UP		22	-0.6327808	-1.6450459	0.0017123288	0.0143057825	1.0	4640	tags=55%, list=20%, signal=68%
C2	DMSO	HA_c	PID_P75_NTR_PATHWAY	PID_P75_NTR_PATHWAY		69	-0.49833232	-1.6442686	0.0	0.014435863	1.0	7509	tags=68%, list=32%, signal=100%
C2	DMSO	HA_c	BAUS_TFF2_TARGETS_UP	BAUS_TFF2_TARGETS_UP		29	-0.5961492	-1.6435124	0.0032520324	0.01454748	1.0	4861	tags=45%, list=21%, signal=56%
C2	DMSO	HA_c	PARENT_MTOR_SIGNALING_UP	PARENT_MTOR_SIGNALING_UP		543	-0.40752557	-1.6428517	0.0	0.014631721	1.0	5591	tags=35%, list=24%, signal=45%
C2	DMSO	HA_c	HALMOS_CEBPA_TARGETS_UP	HALMOS_CEBPA_TARGETS_UP		48	-0.5377837	-1.6419356	0.0015360983	0.014776721	1.0	4739	tags=48%, list=20%, signal=60%
C2	DMSO	HA_c	REACTOME_DOWNSTREAM_SIGNALING_OF_ACTIVATED_FGFR	REACTOME_DOWNSTREAM_SIGNALING_OF_ACTIVATED_FGFR		97	-0.48015413	-1.6415036	0.0014814815	0.014830458	1.0	5206	tags=38%, list=22%, signal=49%
C2	DMSO	HA_c	PID_ECADHERIN_NASCENT_AJ_PATHWAY	PID_ECADHERIN_NASCENT_AJ_PATHWAY		38	-0.56106895	-1.6408839	0.003164557	0.014944678	1.0	7509	tags=76%, list=32%, signal=112%
C2	DMSO	HA_c	REACTOME_KERATAN_SULFATE_KERATIN_METABOLISM	REACTOME_KERATAN_SULFATE_KERATIN_METABOLISM		28	-0.59686255	-1.6403702	0.007874016	0.015030646	1.0	5632	tags=61%, list=24%, signal=80%
C2	DMSO	HA_c	MIKKELSEN_NPC_LCP_WITH_H3K4ME3	MIKKELSEN_NPC_LCP_WITH_H3K4ME3		52	-0.5211358	-1.6392093	0.0031201248	0.015228402	1.0	3804	tags=46%, list=16%, signal=55%
C2	DMSO	HA_c	MATZUK_CENTRAL_FOR_FEMALE_FERTILITY	MATZUK_CENTRAL_FOR_FEMALE_FERTILITY		29	-0.5806592	-1.6391242	0.008103727	0.015237413	1.0	5102	tags=41%, list=22%, signal=53%
C2	DMSO	HA_c	BIOCARTA_NFAT_PATHWAY	BIOCARTA_NFAT_PATHWAY		53	-0.5222837	-1.6389675	0.0031397175	0.015246341	1.0	6146	tags=51%, list=26%, signal=69%
C2	DMSO	HA_c	MARTENS_BOUND_BY_PML_RARA_FUSION	MARTENS_BOUND_BY_PML_RARA_FUSION		426	-0.41342804	-1.6387483	0.0	0.015269636	1.0	4234	tags=34%, list=18%, signal=41%
C2	DMSO	HA_c	PID_CMYB_PATHWAY	PID_CMYB_PATHWAY		84	-0.48217323	-1.6386847	0.0	0.015267802	1.0	5215	tags=48%, list=22%, signal=61%
C2	DMSO	HA_c	TSAI_DNAJB4_TARGETS_UP	TSAI_DNAJB4_TARGETS_UP		13	-0.7070188	-1.6386269	0.010544815	0.0152576985	1.0	3284	tags=69%, list=14%, signal=80%
C2	DMSO	HA_c	KASLER_HDAC7_TARGETS_1_DN	KASLER_HDAC7_TARGETS_1_DN		17	-0.66919357	-1.6385543	0.007246377	0.015263082	1.0	3284	tags=65%, list=14%, signal=75%
C2	DMSO	HA_c	RASHI_NFKB1_TARGETS	RASHI_NFKB1_TARGETS		19	-0.64311486	-1.6378349	0.013559322	0.015378659	1.0	5132	tags=63%, list=22%, signal=81%
C2	DMSO	HA_c	GOBERT_OLIGODENDROCYTE_DIFFERENTIATION_DN	GOBERT_OLIGODENDROCYTE_DIFFERENTIATION_DN		1026	-0.39376262	-1.637525	0.0	0.015426575	1.0	5489	tags=41%, list=23%, signal=51%
C2	DMSO	HA_c	ST_GA13_PATHWAY	ST_GA13_PATHWAY		37	-0.56095225	-1.6373762	0.006482982	0.015443544	1.0	5860	tags=62%, list=25%, signal=83%
C2	DMSO	HA_c	BURTON_ADIPOGENESIS_2	BURTON_ADIPOGENESIS_2		71	-0.49428353	-1.6372657	0.0015384615	0.015447486	1.0	4833	tags=46%, list=21%, signal=58%
C2	DMSO	HA_c	MARTINEZ_TP53_TARGETS_DN	MARTINEZ_TP53_TARGETS_DN		567	-0.4070702	-1.6370045	0.0	0.015482113	1.0	5180	tags=35%, list=22%, signal=43%
C2	DMSO	HA_c	ZHAN_MULTIPLE_MYELOMA_MF_UP	ZHAN_MULTIPLE_MYELOMA_MF_UP		45	-0.5293863	-1.6365241	0.0	0.015563729	1.0	2473	tags=36%, list=11%, signal=40%
C2	DMSO	HA_c	PID_PI3K_PLC_TRK_PATHWAY	PID_PI3K_PLC_TRK_PATHWAY		36	-0.55788773	-1.6364876	0.0064620357	0.015552241	1.0	5206	tags=47%, list=22%, signal=61%
C2	DMSO	HA_c	HOQUE_METHYLATED_IN_CANCER	HOQUE_METHYLATED_IN_CANCER		56	-0.51172113	-1.6360829	0.0	0.0155936945	1.0	3967	tags=38%, list=17%, signal=45%
C2	DMSO	HA_c	PEDERSEN_METASTASIS_BY_ERBB2_ISOFORM_7	PEDERSEN_METASTASIS_BY_ERBB2_ISOFORM_7		374	-0.4176876	-1.6356434	0.0	0.015639715	1.0	3660	tags=36%, list=16%, signal=42%
C2	DMSO	HA_c	KEGG_CELL_ADHESION_MOLECULES_CAMS	KEGG_CELL_ADHESION_MOLECULES_CAMS		132	-0.4596392	-1.6348248	0.0014306152	0.015776133	1.0	4229	tags=34%, list=18%, signal=41%
C2	DMSO	HA_c	BIOCARTA_GATA3_PATHWAY	BIOCARTA_GATA3_PATHWAY		16	-0.6697642	-1.6345428	0.009107468	0.015817314	1.0	7561	tags=88%, list=32%, signal=129%
C2	DMSO	HA_c	BIOCARTA_GRANULOCYTES_PATHWAY	BIOCARTA_GRANULOCYTES_PATHWAY		13	-0.6968506	-1.6339884	0.012259195	0.015913691	1.0	5122	tags=46%, list=22%, signal=59%
C2	DMSO	HA_c	OKUMURA_INFLAMMATORY_RESPONSE_LPS	OKUMURA_INFLAMMATORY_RESPONSE_LPS		176	-0.44389838	-1.6335691	0.0	0.015985128	1.0	4412	tags=36%, list=19%, signal=44%
C2	DMSO	HA_c	SHEDDEN_LUNG_CANCER_GOOD_SURVIVAL_A4	SHEDDEN_LUNG_CANCER_GOOD_SURVIVAL_A4		191	-0.43852562	-1.6331902	0.0	0.016037675	1.0	5494	tags=48%, list=23%, signal=62%
C2	DMSO	HA_c	PID_GMCSF_PATHWAY	PID_GMCSF_PATHWAY		37	-0.55778027	-1.6327921	0.007886435	0.016105006	1.0	7253	tags=59%, list=31%, signal=86%
C2	DMSO	HA_c	MARIADASON_REGULATED_BY_HISTONE_ACETYLATION_UP	MARIADASON_REGULATED_BY_HISTONE_ACETYLATION_UP		77	-0.48892993	-1.6314912	0.0030165913	0.016332433	1.0	5494	tags=48%, list=23%, signal=62%
C2	DMSO	HA_c	WONG_ENDMETRIUM_CANCER_UP	WONG_ENDMETRIUM_CANCER_UP		25	-0.5982163	-1.6307095	0.013468013	0.016454706	1.0	2828	tags=36%, list=12%, signal=41%
C2	DMSO	HA_c	CHANDRAN_METASTASIS_TOP50_DN	CHANDRAN_METASTASIS_TOP50_DN		44	-0.5446534	-1.6304239	0.0063593006	0.016488003	1.0	6571	tags=55%, list=28%, signal=76%
C2	DMSO	HA_c	LU_IL4_SIGNALING	LU_IL4_SIGNALING		90	-0.48392013	-1.6302458	0.0	0.016494446	1.0	3567	tags=34%, list=15%, signal=40%
C2	DMSO	HA_c	FARMER_BREAST_CANCER_APOCRINE_VS_LUMINAL	FARMER_BREAST_CANCER_APOCRINE_VS_LUMINAL		314	-0.4190643	-1.6300844	0.0	0.016505575	1.0	4080	tags=31%, list=17%, signal=36%
C2	DMSO	HA_c	TSAI_RESPONSE_TO_IONIZING_RADIATION	TSAI_RESPONSE_TO_IONIZING_RADIATION		145	-0.44646803	-1.6300589	0.0	0.016495652	1.0	5650	tags=47%, list=24%, signal=61%
C2	DMSO	HA_c	STOSSI_RESPONSE_TO_ESTRADIOL	STOSSI_RESPONSE_TO_ESTRADIOL		48	-0.52580124	-1.6300435	0.0048076925	0.016481161	1.0	3993	tags=44%, list=17%, signal=53%
C2	DMSO	HA_c	MARTINEZ_RB1_TARGETS_DN	MARTINEZ_RB1_TARGETS_DN		516	-0.40590608	-1.6296098	0.0	0.01654905	1.0	4464	tags=28%, list=19%, signal=34%
C2	DMSO	HA_c	KEGG_RENIN_ANGIOTENSIN_SYSTEM	KEGG_RENIN_ANGIOTENSIN_SYSTEM		17	-0.6646269	-1.629209	0.017857144	0.016618041	1.0	3101	tags=35%, list=13%, signal=41%
C2	DMSO	HA_c	KEGG_DILATED_CARDIOMYOPATHY	KEGG_DILATED_CARDIOMYOPATHY		89	-0.4844015	-1.629042	0.0	0.016637031	1.0	3498	tags=43%, list=15%, signal=50%
C2	DMSO	HA_c	BIOCARTA_BLYMPHOCYTE_PATHWAY	BIOCARTA_BLYMPHOCYTE_PATHWAY		11	-0.7326168	-1.6279562	0.021390375	0.016817799	1.0	1889	tags=27%, list=8%, signal=30%
C2	DMSO	HA_c	JAATINEN_HEMATOPOIETIC_STEM_CELL_DN	JAATINEN_HEMATOPOIETIC_STEM_CELL_DN		217	-0.43481594	-1.6279148	0.0	0.016804222	1.0	4063	tags=30%, list=17%, signal=36%
C2	DMSO	HA_c	MATTHEWS_AP1_TARGETS	MATTHEWS_AP1_TARGETS		17	-0.65523857	-1.6275897	0.012727273	0.01685303	1.0	3429	tags=53%, list=15%, signal=62%
C2	DMSO	HA_c	HERNANDEZ_MITOTIC_ARREST_BY_DOCETAXEL_1_DN	HERNANDEZ_MITOTIC_ARREST_BY_DOCETAXEL_1_DN		36	-0.55872935	-1.627579	0.007849294	0.01683826	1.0	2359	tags=44%, list=10%, signal=49%
C2	DMSO	HA_c	YAGI_AML_FAB_MARKERS	YAGI_AML_FAB_MARKERS		185	-0.44128132	-1.627562	0.0	0.016824676	1.0	4135	tags=35%, list=18%, signal=42%
C2	DMSO	HA_c	FOSTER_TOLERANT_MACROPHAGE_UP	FOSTER_TOLERANT_MACROPHAGE_UP		147	-0.45199162	-1.6272441	0.0	0.016879102	1.0	5069	tags=39%, list=22%, signal=50%
C2	DMSO	HA_c	REACTOME_PLATELET_ADHESION_TO_EXPOSED_COLLAGEN	REACTOME_PLATELET_ADHESION_TO_EXPOSED_COLLAGEN		11	-0.7342472	-1.626833	0.008680556	0.016953059	1.0	3612	tags=55%, list=15%, signal=64%
C2	DMSO	HA_c	LUI_THYROID_CANCER_CLUSTER_4	LUI_THYROID_CANCER_CLUSTER_4		13	-0.70887566	-1.6264408	0.018242123	0.017006062	1.0	3513	tags=46%, list=15%, signal=54%
C2	DMSO	HA_c	BIOCARTA_RANKL_PATHWAY	BIOCARTA_RANKL_PATHWAY		14	-0.6966578	-1.6263506	0.014035088	0.017005017	1.0	4988	tags=64%, list=21%, signal=82%
C2	DMSO	HA_c	MULLIGHAN_MLL_SIGNATURE_2_UP	MULLIGHAN_MLL_SIGNATURE_2_UP		391	-0.41172048	-1.625584	0.0	0.017133672	1.0	6157	tags=41%, list=26%, signal=55%
C2	DMSO	HA_c	SESTO_RESPONSE_TO_UV_C5	SESTO_RESPONSE_TO_UV_C5		45	-0.5400546	-1.6252259	0.007974481	0.017195428	1.0	5921	tags=53%, list=25%, signal=71%
C2	DMSO	HA_c	SCHAEFFER_PROSTATE_DEVELOPMENT_6HR_DN	SCHAEFFER_PROSTATE_DEVELOPMENT_6HR_DN		481	-0.4098311	-1.6249201	0.0	0.017248973	1.0	5610	tags=34%, list=24%, signal=44%
C2	DMSO	HA_c	REACTOME_PRE_NOTCH_PROCESSING_IN_GOLGI	REACTOME_PRE_NOTCH_PROCESSING_IN_GOLGI		15	-0.6745667	-1.6247343	0.010380623	0.017268237	1.0	4267	tags=67%, list=18%, signal=81%
C2	DMSO	HA_c	PID_TRKR_PATHWAY	PID_TRKR_PATHWAY		62	-0.50737214	-1.6244801	0.0015479876	0.017306963	1.0	4303	tags=45%, list=18%, signal=55%
C2	DMSO	HA_c	RIZ_ERYTHROID_DIFFERENTIATION_6HR	RIZ_ERYTHROID_DIFFERENTIATION_6HR		40	-0.549785	-1.62363	0.004862237	0.017441489	1.0	2356	tags=38%, list=10%, signal=42%
C2	DMSO	HA_c	MARKS_HDAC_TARGETS_UP	MARKS_HDAC_TARGETS_UP		23	-0.6119452	-1.6235491	0.015332198	0.01744005	1.0	3913	tags=52%, list=17%, signal=63%
C2	DMSO	HA_c	BASAKI_YBX1_TARGETS_DN	BASAKI_YBX1_TARGETS_DN		362	-0.4137189	-1.6221595	0.0	0.017668908	1.0	4509	tags=34%, list=19%, signal=42%
C2	DMSO	HA_c	GARGALOVIC_RESPONSE_TO_OXIDIZED_PHOSPHOLIPIDS_GREY_UP	GARGALOVIC_RESPONSE_TO_OXIDIZED_PHOSPHOLIPIDS_GREY_UP		16	-0.6509205	-1.6219803	0.017636685	0.017695595	1.0	4699	tags=75%, list=20%, signal=94%
C2	DMSO	HA_c	TENEDINI_MEGAKARYOCYTE_MARKERS	TENEDINI_MEGAKARYOCYTE_MARKERS		63	-0.502017	-1.6212538	0.0030487804	0.017823437	1.0	5534	tags=49%, list=24%, signal=64%
C2	DMSO	HA_c	LANDIS_ERBB2_BREAST_TUMORS_324_UP	LANDIS_ERBB2_BREAST_TUMORS_324_UP		145	-0.44800538	-1.6206474	0.0	0.017938761	1.0	5399	tags=43%, list=23%, signal=56%
C2	DMSO	HA_c	GHANDHI_BYSTANDER_IRRADIATION_UP	GHANDHI_BYSTANDER_IRRADIATION_UP		83	-0.47684574	-1.620041	0.0	0.018044757	1.0	3926	tags=42%, list=17%, signal=50%
C2	DMSO	HA_c	MA_MYELOID_DIFFERENTIATION_DN	MA_MYELOID_DIFFERENTIATION_DN		44	-0.542387	-1.6195154	0.0016393443	0.018122204	1.0	1456	tags=25%, list=6%, signal=27%
C2	DMSO	HA_c	REACTOME_SEMA3A_PLEXIN_REPULSION_SIGNALING_BY_INHIBITING_INTEGRIN_ADHESION	REACTOME_SEMA3A_PLEXIN_REPULSION_SIGNALING_BY_INHIBITING_INTEGRIN_ADHESION		13	-0.7059762	-1.6185377	0.015254238	0.018309299	1.0	3612	tags=62%, list=15%, signal=73%
C2	DMSO	HA_c	KEGG_GRAFT_VERSUS_HOST_DISEASE	KEGG_GRAFT_VERSUS_HOST_DISEASE		39	-0.5466144	-1.6181042	0.00155521	0.018386237	1.0	3942	tags=18%, list=17%, signal=22%
C2	DMSO	HA_c	HUPER_BREAST_BASAL_VS_LUMINAL_UP	HUPER_BREAST_BASAL_VS_LUMINAL_UP		52	-0.51769686	-1.6169252	0.0015576323	0.01856453	1.0	3426	tags=29%, list=15%, signal=34%
C2	DMSO	HA_c	BIOCARTA_PDGF_PATHWAY	BIOCARTA_PDGF_PATHWAY		32	-0.5628802	-1.6168711	0.008928572	0.018559843	1.0	4052	tags=47%, list=17%, signal=57%
C2	DMSO	HA_c	NUYTTEN_NIPP1_TARGETS_DN	NUYTTEN_NIPP1_TARGETS_DN		810	-0.39376083	-1.6168197	0.0	0.018553989	1.0	5598	tags=39%, list=24%, signal=50%
C2	DMSO	HA_c	NIKOLSKY_BREAST_CANCER_14Q22_AMPLICON	NIKOLSKY_BREAST_CANCER_14Q22_AMPLICON		14	-0.685091	-1.6167191	0.006535948	0.018557025	1.0	3508	tags=43%, list=15%, signal=50%
C2	DMSO	HA_c	BIOCARTA_IL22BP_PATHWAY	BIOCARTA_IL22BP_PATHWAY		16	-0.6586933	-1.6164653	0.019197207	0.018597443	1.0	4313	tags=50%, list=18%, signal=61%
C2	DMSO	HA_c	ROETH_TERT_TARGETS_UP	ROETH_TERT_TARGETS_UP		14	-0.6877277	-1.6163565	0.014209592	0.018608436	1.0	3754	tags=79%, list=16%, signal=93%
C2	DMSO	HA_c	OSWALD_HEMATOPOIETIC_STEM_CELL_IN_COLLAGEN_GEL_DN	OSWALD_HEMATOPOIETIC_STEM_CELL_IN_COLLAGEN_GEL_DN		256	-0.4239093	-1.6152086	0.0	0.018851183	1.0	5233	tags=36%, list=22%, signal=46%
C2	DMSO	HA_c	WORSCHECH_TUMOR_EVASION_AND_TOLEROGENICITY_DN	WORSCHECH_TUMOR_EVASION_AND_TOLEROGENICITY_DN		14	-0.6973248	-1.6150224	0.010380623	0.018866485	1.0	6049	tags=71%, list=26%, signal=96%
C2	DMSO	HA_c	LEE_SP4_THYMOCYTE	LEE_SP4_THYMOCYTE		13	-0.6964028	-1.6146241	0.011009174	0.018922135	1.0	4195	tags=69%, list=18%, signal=84%
C2	DMSO	HA_c	SIG_REGULATION_OF_THE_ACTIN_CYTOSKELETON_BY_RHO_GTPASES	SIG_REGULATION_OF_THE_ACTIN_CYTOSKELETON_BY_RHO_GTPASES		35	-0.5625045	-1.6145474	0.0070546735	0.01891482	1.0	7370	tags=74%, list=31%, signal=108%
C2	DMSO	HA_c	MULLIGHAN_MLL_SIGNATURE_1_UP	MULLIGHAN_MLL_SIGNATURE_1_UP		356	-0.40892074	-1.6140567	0.0	0.019014051	1.0	6157	tags=42%, list=26%, signal=55%
C2	DMSO	HA_c	SEMBA_FHIT_TARGETS_UP	SEMBA_FHIT_TARGETS_UP		11	-0.7185704	-1.614022	0.019538188	0.019005606	1.0	2023	tags=45%, list=9%, signal=50%
C2	DMSO	HA_c	SCIAN_INVERSED_TARGETS_OF_TP53_AND_TP73_DN	SCIAN_INVERSED_TARGETS_OF_TP53_AND_TP73_DN		29	-0.57145727	-1.6140218	0.0065146578	0.018988201	1.0	5818	tags=48%, list=25%, signal=64%
C2	DMSO	HA_c	MORI_PRE_BI_LYMPHOCYTE_DN	MORI_PRE_BI_LYMPHOCYTE_DN		71	-0.49169633	-1.6139243	0.004484305	0.018989839	1.0	6421	tags=44%, list=27%, signal=60%
C2	DMSO	HA_c	ZHAN_MULTIPLE_MYELOMA_MS_UP	ZHAN_MULTIPLE_MYELOMA_MS_UP		47	-0.5259408	-1.6135393	0.0015974441	0.019065194	1.0	4831	tags=57%, list=21%, signal=72%
C2	DMSO	HA_c	HOLLMANN_APOPTOSIS_VIA_CD40_DN	HOLLMANN_APOPTOSIS_VIA_CD40_DN		252	-0.42422545	-1.613511	0.0	0.019053344	1.0	6164	tags=46%, list=26%, signal=62%
C2	DMSO	HA_c	REACTOME_GPVI_MEDIATED_ACTIVATION_CASCADE	REACTOME_GPVI_MEDIATED_ACTIVATION_CASCADE		31	-0.57816553	-1.6130934	0.0067453627	0.019119708	1.0	5206	tags=45%, list=22%, signal=58%
C2	DMSO	HA_c	BLUM_RESPONSE_TO_SALIRASIB_UP	BLUM_RESPONSE_TO_SALIRASIB_UP		235	-0.42423272	-1.6125333	0.0	0.019223608	1.0	7615	tags=52%, list=32%, signal=77%
C2	DMSO	HA_c	MIKKELSEN_MCV6_LCP_WITH_H3K4ME3	MIKKELSEN_MCV6_LCP_WITH_H3K4ME3		145	-0.4512351	-1.611483	0.0013869626	0.01942992	1.0	3997	tags=37%, list=17%, signal=44%
C2	DMSO	HA_c	ST_STAT3_PATHWAY	ST_STAT3_PATHWAY		11	-0.7263065	-1.6114813	0.020220589	0.01941224	1.0	5144	tags=82%, list=22%, signal=105%
C2	DMSO	HA_c	MURATA_VIRULENCE_OF_H_PILORI	MURATA_VIRULENCE_OF_H_PILORI		24	-0.59921104	-1.6111307	0.013136289	0.019463366	1.0	5798	tags=58%, list=25%, signal=77%
C2	DMSO	HA_c	BIOCARTA_DEATH_PATHWAY	BIOCARTA_DEATH_PATHWAY		32	-0.5688395	-1.6110963	0.008319467	0.019455625	1.0	5132	tags=59%, list=22%, signal=76%
C2	DMSO	HA_c	HUTTMANN_B_CLL_POOR_SURVIVAL_DN	HUTTMANN_B_CLL_POOR_SURVIVAL_DN		56	-0.5080507	-1.610753	0.0015479876	0.019507792	1.0	4078	tags=38%, list=17%, signal=45%
C2	DMSO	HA_c	SABATES_COLORECTAL_ADENOMA_SIZE_UP	SABATES_COLORECTAL_ADENOMA_SIZE_UP		18	-0.64513654	-1.6106546	0.01980198	0.01951231	1.0	3235	tags=44%, list=14%, signal=51%
C2	DMSO	HA_c	ENK_UV_RESPONSE_KERATINOCYTE_UP	ENK_UV_RESPONSE_KERATINOCYTE_UP		523	-0.39958793	-1.6097631	0.0	0.019677216	1.0	6307	tags=41%, list=27%, signal=55%
C2	DMSO	HA_c	PID_SYNDECAN_2_PATHWAY	PID_SYNDECAN_2_PATHWAY		32	-0.5726049	-1.6096572	0.0067340066	0.019678174	1.0	2693	tags=38%, list=11%, signal=42%
C2	DMSO	HA_c	REACTOME_N_GLYCAN_TRIMMING_IN_THE_ER_AND_CALNEXIN_CALRETICULIN_CYCLE	REACTOME_N_GLYCAN_TRIMMING_IN_THE_ER_AND_CALNEXIN_CALRETICULIN_CYCLE		13	-0.69977987	-1.6088135	0.022429906	0.01983925	1.0	6744	tags=85%, list=29%, signal=119%
C2	DMSO	HA_c	REACTOME_SEMA4D_INDUCED_CELL_MIGRATION_AND_GROWTH_CONE_COLLAPSE	REACTOME_SEMA4D_INDUCED_CELL_MIGRATION_AND_GROWTH_CONE_COLLAPSE		25	-0.5929079	-1.6087279	0.010169491	0.019835694	1.0	4324	tags=52%, list=18%, signal=64%
C2	DMSO	HA_c	GRAESSMANN_RESPONSE_TO_MC_AND_DOXORUBICIN_UP	GRAESSMANN_RESPONSE_TO_MC_AND_DOXORUBICIN_UP		583	-0.39653403	-1.6085662	0.0	0.019841997	1.0	4487	tags=33%, list=19%, signal=39%
C2	DMSO	HA_c	HERNANDEZ_ABERRANT_MITOSIS_BY_DOCETACEL_2NM_DN	HERNANDEZ_ABERRANT_MITOSIS_BY_DOCETACEL_2NM_DN		24	-0.6111356	-1.6085216	0.008264462	0.01983182	1.0	4521	tags=33%, list=19%, signal=41%
C2	DMSO	HA_c	REACTOME_DEVELOPMENTAL_BIOLOGY	REACTOME_DEVELOPMENTAL_BIOLOGY		379	-0.40641925	-1.6085019	0.0	0.019823799	1.0	5349	tags=43%, list=23%, signal=55%
C2	DMSO	HA_c	ST_GAQ_PATHWAY	ST_GAQ_PATHWAY		28	-0.5783606	-1.6081865	0.0067001674	0.019882912	1.0	5860	tags=68%, list=25%, signal=90%
C2	DMSO	HA_c	SESTO_RESPONSE_TO_UV_C2	SESTO_RESPONSE_TO_UV_C2		53	-0.5169092	-1.6079601	0.0015503876	0.019904552	1.0	5529	tags=40%, list=23%, signal=52%
C2	DMSO	HA_c	NIELSEN_LEIOMYOSARCOMA_CNN1_DN	NIELSEN_LEIOMYOSARCOMA_CNN1_DN		20	-0.6130071	-1.6079558	0.0066225166	0.019886667	1.0	4195	tags=55%, list=18%, signal=67%
C2	DMSO	HA_c	FALVELLA_SMOKERS_WITH_LUNG_CANCER	FALVELLA_SMOKERS_WITH_LUNG_CANCER		74	-0.4866844	-1.6078485	0.0015360983	0.01989296	1.0	5651	tags=42%, list=24%, signal=55%
C2	DMSO	HA_c	BIOCARTA_CARM1_PATHWAY	BIOCARTA_CARM1_PATHWAY		13	-0.69286656	-1.6078308	0.027173912	0.019880617	1.0	4672	tags=62%, list=20%, signal=77%
C2	DMSO	HA_c	GHANDHI_DIRECT_IRRADIATION_DN	GHANDHI_DIRECT_IRRADIATION_DN		31	-0.56659925	-1.6076512	0.006535948	0.019885827	1.0	2902	tags=48%, list=12%, signal=55%
C2	DMSO	HA_c	KORKOLA_YOLK_SAC_TUMOR	KORKOLA_YOLK_SAC_TUMOR		58	-0.51100296	-1.6074106	0.0045871558	0.01991509	1.0	3242	tags=45%, list=14%, signal=52%
C2	DMSO	HA_c	ALFANO_MYC_TARGETS	ALFANO_MYC_TARGETS		227	-0.4265733	-1.6074007	0.0	0.019898375	1.0	3697	tags=34%, list=16%, signal=40%
C2	DMSO	HA_c	PID_TXA2PATHWAY	PID_TXA2PATHWAY		57	-0.5053428	-1.6069741	0.004518072	0.019973446	1.0	4419	tags=42%, list=19%, signal=52%
C2	DMSO	HA_c	BIOCARTA_IGF1_PATHWAY	BIOCARTA_IGF1_PATHWAY		21	-0.61598945	-1.6069444	0.017035775	0.019957788	1.0	7253	tags=67%, list=31%, signal=96%
C2	DMSO	HA_c	LOPEZ_MESOTHELIOMA_SURVIVAL_WORST_VS_BEST_UP	LOPEZ_MESOTHELIOMA_SURVIVAL_WORST_VS_BEST_UP		13	-0.6973491	-1.6066618	0.025125628	0.019996611	1.0	4227	tags=77%, list=18%, signal=94%
C2	DMSO	HA_c	JIANG_TIP30_TARGETS_UP	JIANG_TIP30_TARGETS_UP		44	-0.53295577	-1.6064974	0.0048859934	0.02000605	1.0	3965	tags=48%, list=17%, signal=57%
C2	DMSO	HA_c	REACTOME_ACTIVATION_OF_CHAPERONE_GENES_BY_XBP1S	REACTOME_ACTIVATION_OF_CHAPERONE_GENES_BY_XBP1S		42	-0.53709435	-1.6057757	0.0015847861	0.020135012	1.0	4721	tags=40%, list=20%, signal=51%
C2	DMSO	HA_c	BOQUEST_STEM_CELL_DN	BOQUEST_STEM_CELL_DN		209	-0.42936242	-1.605372	0.0	0.020205142	1.0	4541	tags=42%, list=19%, signal=51%
C2	DMSO	HA_c	ABBUD_LIF_SIGNALING_1_UP	ABBUD_LIF_SIGNALING_1_UP		45	-0.5244562	-1.604747	0.00618238	0.020313106	1.0	3843	tags=44%, list=16%, signal=53%
C2	DMSO	HA_c	BIOCARTA_RELA_PATHWAY	BIOCARTA_RELA_PATHWAY		16	-0.6673465	-1.6046791	0.013986014	0.020313473	1.0	5706	tags=69%, list=24%, signal=91%
C2	DMSO	HA_c	ODONNELL_TFRC_TARGETS_UP	ODONNELL_TFRC_TARGETS_UP		395	-0.40454248	-1.6044886	0.0	0.02033325	1.0	3639	tags=31%, list=15%, signal=36%
C2	DMSO	HA_c	PRAMOONJAGO_SOX4_TARGETS_UP	PRAMOONJAGO_SOX4_TARGETS_UP		51	-0.5160318	-1.604383	0.0076569677	0.02034341	1.0	4463	tags=47%, list=19%, signal=58%
C2	DMSO	HA_c	GARGALOVIC_RESPONSE_TO_OXIDIZED_PHOSPHOLIPIDS_GREY_DN	GARGALOVIC_RESPONSE_TO_OXIDIZED_PHOSPHOLIPIDS_GREY_DN		64	-0.50011057	-1.604053	0.0077639753	0.020389216	1.0	5534	tags=58%, list=24%, signal=75%
C2	DMSO	HA_c	GHANDHI_DIRECT_IRRADIATION_UP	GHANDHI_DIRECT_IRRADIATION_UP		103	-0.46792275	-1.6040404	0.0	0.020372255	1.0	3926	tags=40%, list=17%, signal=48%
C2	DMSO	HA_c	MCDOWELL_ACUTE_LUNG_INJURY_DN	MCDOWELL_ACUTE_LUNG_INJURY_DN		47	-0.51808876	-1.6031225	0.0031796503	0.020558832	1.0	4627	tags=40%, list=20%, signal=50%
C2	DMSO	HA_c	IWANAGA_CARCINOGENESIS_BY_KRAS_PTEN_DN	IWANAGA_CARCINOGENESIS_BY_KRAS_PTEN_DN		331	-0.4112213	-1.60303	0.0	0.020559013	1.0	3952	tags=30%, list=17%, signal=36%
C2	DMSO	HA_c	ONKEN_UVEAL_MELANOMA_DN	ONKEN_UVEAL_MELANOMA_DN		503	-0.40011588	-1.6026254	0.0	0.020636749	1.0	5958	tags=39%, list=25%, signal=52%
C2	DMSO	HA_c	GRANDVAUX_IRF3_TARGETS_DN	GRANDVAUX_IRF3_TARGETS_DN		19	-0.635509	-1.6019137	0.015490534	0.020796197	1.0	3014	tags=53%, list=13%, signal=60%
C2	DMSO	HA_c	WANG_THOC1_TARGETS_DN	WANG_THOC1_TARGETS_DN		19	-0.6184431	-1.6014551	0.022569444	0.020886492	1.0	3884	tags=53%, list=16%, signal=63%
C2	DMSO	HA_c	PEREZ_TP53_TARGETS	PEREZ_TP53_TARGETS		1078	-0.3866917	-1.6014183	0.0	0.020875582	1.0	4475	tags=34%, list=19%, signal=40%
C2	DMSO	HA_c	GAVIN_FOXP3_TARGETS_CLUSTER_T4	GAVIN_FOXP3_TARGETS_CLUSTER_T4		89	-0.47289214	-1.601373	0.0	0.020873269	1.0	4886	tags=40%, list=21%, signal=51%
C2	DMSO	HA_c	BIOCARTA_INTRINSIC_PATHWAY	BIOCARTA_INTRINSIC_PATHWAY		23	-0.6075869	-1.5999762	0.019748654	0.021169566	1.0	2966	tags=39%, list=13%, signal=45%
C2	DMSO	HA_c	HU_ANGIOGENESIS_UP	HU_ANGIOGENESIS_UP		18	-0.6439255	-1.5999728	0.013468013	0.021152036	1.0	4847	tags=67%, list=21%, signal=84%
C2	DMSO	HA_c	CROMER_METASTASIS_DN	CROMER_METASTASIS_DN		78	-0.48236263	-1.5990363	0.0030257185	0.021351956	1.0	2378	tags=29%, list=10%, signal=33%
C2	DMSO	HA_c	KYNG_DNA_DAMAGE_DN	KYNG_DNA_DAMAGE_DN		195	-0.43082568	-1.598632	0.0013774105	0.021418868	1.0	5529	tags=40%, list=23%, signal=52%
C2	DMSO	HA_c	NABA_PROTEOGLYCANS	NABA_PROTEOGLYCANS		35	-0.55219865	-1.5979753	0.008264462	0.021562874	1.0	3752	tags=49%, list=16%, signal=58%
C2	DMSO	HA_c	BREUHAHN_GROWTH_FACTOR_SIGNALING_IN_LIVER_CANCER	BREUHAHN_GROWTH_FACTOR_SIGNALING_IN_LIVER_CANCER		22	-0.61259913	-1.5979513	0.016260162	0.021552533	1.0	2782	tags=50%, list=12%, signal=57%
C2	DMSO	HA_c	BIOCARTA_ACE2_PATHWAY	BIOCARTA_ACE2_PATHWAY		13	-0.68689847	-1.5977331	0.016453382	0.02157841	1.0	556	tags=46%, list=2%, signal=47%
C2	DMSO	HA_c	BROWNE_HCMV_INFECTION_4HR_UP	BROWNE_HCMV_INFECTION_4HR_UP		52	-0.5169151	-1.5973475	0.006060606	0.021635342	1.0	3429	tags=38%, list=15%, signal=45%
C2	DMSO	HA_c	KEGG_VIRAL_MYOCARDITIS	KEGG_VIRAL_MYOCARDITIS		69	-0.4875351	-1.597312	0.004622496	0.02162293	1.0	4324	tags=35%, list=18%, signal=42%
C2	DMSO	HA_c	PID_ARF6_TRAFFICKING_PATHWAY	PID_ARF6_TRAFFICKING_PATHWAY		46	-0.524354	-1.5972441	0.008064516	0.021620065	1.0	6008	tags=57%, list=26%, signal=76%
C2	DMSO	HA_c	GARCIA_TARGETS_OF_FLI1_AND_DAX1_UP	GARCIA_TARGETS_OF_FLI1_AND_DAX1_UP		53	-0.5142509	-1.5951365	0.0030959751	0.022082122	1.0	2636	tags=38%, list=11%, signal=42%
C2	DMSO	HA_c	YOSHIOKA_LIVER_CANCER_EARLY_RECURRENCE_UP	YOSHIOKA_LIVER_CANCER_EARLY_RECURRENCE_UP		37	-0.5491814	-1.594821	0.006482982	0.022128873	1.0	2424	tags=24%, list=10%, signal=27%
C2	DMSO	HA_c	WANG_BARRETTS_ESOPHAGUS_AND_ESOPHAGUS_CANCER_UP	WANG_BARRETTS_ESOPHAGUS_AND_ESOPHAGUS_CANCER_UP		25	-0.59093374	-1.5947814	0.009884679	0.022118172	1.0	3823	tags=48%, list=16%, signal=57%
C2	DMSO	HA_c	ST_GA12_PATHWAY	ST_GA12_PATHWAY		23	-0.59702367	-1.5944524	0.011784512	0.022186145	1.0	4611	tags=52%, list=20%, signal=65%
C2	DMSO	HA_c	FERRANDO_TAL1_NEIGHBORS	FERRANDO_TAL1_NEIGHBORS		20	-0.62700236	-1.5944375	0.019769358	0.022174314	1.0	3308	tags=35%, list=14%, signal=41%
C2	DMSO	HA_c	MARTINEZ_RB1_AND_TP53_TARGETS_DN	MARTINEZ_RB1_AND_TP53_TARGETS_DN		562	-0.39582914	-1.5940889	0.0	0.022241967	1.0	4464	tags=30%, list=19%, signal=36%
C2	DMSO	HA_c	LIU_CMYB_TARGETS_UP	LIU_CMYB_TARGETS_UP		160	-0.4371569	-1.5940773	0.0	0.022223748	1.0	5180	tags=45%, list=22%, signal=57%
C2	DMSO	HA_c	KANG_FLUOROURACIL_RESISTANCE_UP	KANG_FLUOROURACIL_RESISTANCE_UP		21	-0.614624	-1.5940555	0.012345679	0.02220665	1.0	3210	tags=43%, list=14%, signal=50%
C2	DMSO	HA_c	XU_RESPONSE_TO_TRETINOIN_UP	XU_RESPONSE_TO_TRETINOIN_UP		14	-0.66641724	-1.5940344	0.021505376	0.022191675	1.0	4997	tags=71%, list=21%, signal=91%
C2	DMSO	HA_c	RIGGINS_TAMOXIFEN_RESISTANCE_UP	RIGGINS_TAMOXIFEN_RESISTANCE_UP		65	-0.49439785	-1.5930035	0.004524887	0.022458484	1.0	3298	tags=37%, list=14%, signal=43%
C2	DMSO	HA_c	PID_ALPHA_SYNUCLEIN_PATHWAY	PID_ALPHA_SYNUCLEIN_PATHWAY		33	-0.5631561	-1.5923172	0.0050083473	0.022626745	1.0	6134	tags=48%, list=26%, signal=65%
C2	DMSO	HA_c	PID_AVB3_OPN_PATHWAY	PID_AVB3_OPN_PATHWAY		31	-0.55747694	-1.5919213	0.018771332	0.022694714	1.0	3924	tags=52%, list=17%, signal=62%
C2	DMSO	HA_c	FERRANDO_T_ALL_WITH_MLL_ENL_FUSION_UP	FERRANDO_T_ALL_WITH_MLL_ENL_FUSION_UP		83	-0.478286	-1.5916959	0.001506024	0.022728853	1.0	6646	tags=57%, list=28%, signal=79%
C2	DMSO	HA_c	ST_INTERLEUKIN_4_PATHWAY	ST_INTERLEUKIN_4_PATHWAY		26	-0.5868018	-1.591496	0.011925043	0.022755664	1.0	4780	tags=58%, list=20%, signal=72%
C2	DMSO	HA_c	ZHU_CMV_ALL_UP	ZHU_CMV_ALL_UP		119	-0.45053476	-1.5910734	0.0	0.022828594	1.0	3513	tags=31%, list=15%, signal=36%
C2	DMSO	HA_c	BANDRES_RESPONSE_TO_CARMUSTIN_WITHOUT_MGMT_48HR_DN	BANDRES_RESPONSE_TO_CARMUSTIN_WITHOUT_MGMT_48HR_DN		32	-0.56199926	-1.5910023	0.008237232	0.022822535	1.0	4416	tags=44%, list=19%, signal=54%
C2	DMSO	HA_c	JI_RESPONSE_TO_FSH_UP	JI_RESPONSE_TO_FSH_UP		71	-0.4868861	-1.5908854	0.0	0.022836633	1.0	4090	tags=35%, list=17%, signal=42%
C2	DMSO	HA_c	STEARMAN_TUMOR_FIELD_EFFECT_UP	STEARMAN_TUMOR_FIELD_EFFECT_UP		34	-0.55440587	-1.5906667	0.009693054	0.022872463	1.0	3718	tags=47%, list=16%, signal=56%
C2	DMSO	HA_c	BIOCARTA_SPRY_PATHWAY	BIOCARTA_SPRY_PATHWAY		18	-0.64145845	-1.5906035	0.021001615	0.022863418	1.0	6681	tags=67%, list=28%, signal=93%
C2	DMSO	HA_c	MARCHINI_TRABECTEDIN_RESISTANCE_UP	MARCHINI_TRABECTEDIN_RESISTANCE_UP		21	-0.61209244	-1.5905712	0.015280136	0.022852207	1.0	3032	tags=33%, list=13%, signal=38%
C2	DMSO	HA_c	FERRARI_RESPONSE_TO_FENRETINIDE_UP	FERRARI_RESPONSE_TO_FENRETINIDE_UP		22	-0.6050367	-1.5905359	0.008591065	0.02283894	1.0	3429	tags=45%, list=15%, signal=53%
C2	DMSO	HA_c	DITTMER_PTHLH_TARGETS_UP	DITTMER_PTHLH_TARGETS_UP		111	-0.45142162	-1.590339	0.0	0.022871643	1.0	5330	tags=42%, list=23%, signal=54%
C2	DMSO	HA_c	REACTOME_SIGNALING_BY_FGFR_MUTANTS	REACTOME_SIGNALING_BY_FGFR_MUTANTS		42	-0.53127664	-1.590179	0.007987221	0.022887612	1.0	3914	tags=38%, list=17%, signal=46%
C2	DMSO	HA_c	LI_INDUCED_T_TO_NATURAL_KILLER_DN	LI_INDUCED_T_TO_NATURAL_KILLER_DN		113	-0.44888157	-1.5898212	0.004385965	0.022959013	1.0	3808	tags=37%, list=16%, signal=44%
C2	DMSO	HA_c	AMIT_EGF_RESPONSE_40_MCF10A	AMIT_EGF_RESPONSE_40_MCF10A		19	-0.64209336	-1.589449	0.0050167223	0.023026016	1.0	3815	tags=58%, list=16%, signal=69%
C2	DMSO	HA_c	LEE_LIVER_CANCER_MYC_E2F1_UP	LEE_LIVER_CANCER_MYC_E2F1_UP		55	-0.5080277	-1.5893364	0.0030959751	0.02304272	1.0	4143	tags=45%, list=18%, signal=55%
C2	DMSO	HA_c	REACTOME_ADENYLATE_CYCLASE_INHIBITORY_PATHWAY	REACTOME_ADENYLATE_CYCLASE_INHIBITORY_PATHWAY		13	-0.6817817	-1.5892993	0.019713262	0.023025138	1.0	2036	tags=46%, list=9%, signal=50%
C2	DMSO	HA_c	BRACHAT_RESPONSE_TO_CAMPTOTHECIN_UP	BRACHAT_RESPONSE_TO_CAMPTOTHECIN_UP		27	-0.5748129	-1.5889386	0.013651877	0.023090687	1.0	5213	tags=59%, list=22%, signal=76%
C2	DMSO	HA_c	DEBIASI_APOPTOSIS_BY_REOVIRUS_INFECTION_DN	DEBIASI_APOPTOSIS_BY_REOVIRUS_INFECTION_DN		279	-0.41609496	-1.5886976	0.0	0.023133317	1.0	5123	tags=43%, list=22%, signal=54%
C2	DMSO	HA_c	REACTOME_IL_6_SIGNALING	REACTOME_IL_6_SIGNALING		10	-0.73098016	-1.5878108	0.022058824	0.023342038	1.0	5534	tags=90%, list=24%, signal=118%
C2	DMSO	HA_c	RICKMAN_HEAD_AND_NECK_CANCER_E	RICKMAN_HEAD_AND_NECK_CANCER_E		87	-0.47459382	-1.5874156	0.0031347962	0.023414368	1.0	4524	tags=25%, list=19%, signal=31%
C2	DMSO	HA_c	LIN_APC_TARGETS	LIN_APC_TARGETS		76	-0.4797233	-1.58708	0.0030721966	0.023477554	1.0	5598	tags=43%, list=24%, signal=57%
C2	DMSO	HA_c	NIELSEN_SCHWANNOMA_DN	NIELSEN_SCHWANNOMA_DN		16	-0.6490262	-1.586943	0.017636685	0.023496835	1.0	2657	tags=56%, list=11%, signal=63%
C2	DMSO	HA_c	PID_CASPASE_PATHWAY	PID_CASPASE_PATHWAY		51	-0.5080614	-1.5863549	0.0049586776	0.02363426	1.0	5459	tags=49%, list=23%, signal=64%
C2	DMSO	HA_c	REACTOME_YAP1_AND_WWTR1_TAZ_STIMULATED_GENE_EXPRESSION	REACTOME_YAP1_AND_WWTR1_TAZ_STIMULATED_GENE_EXPRESSION		23	-0.599036	-1.586223	0.017667845	0.023643263	1.0	5494	tags=65%, list=23%, signal=85%
C2	DMSO	HA_c	LIAN_LIPA_TARGETS_6M	LIAN_LIPA_TARGETS_6M		73	-0.4812126	-1.5859565	0.0015748031	0.023689318	1.0	4772	tags=34%, list=20%, signal=43%
C2	DMSO	HA_c	YAGI_AML_WITH_11Q23_REARRANGED	YAGI_AML_WITH_11Q23_REARRANGED		337	-0.40776289	-1.5857863	0.0	0.023712676	1.0	5891	tags=40%, list=25%, signal=52%
C2	DMSO	HA_c	SMID_BREAST_CANCER_BASAL_DN	SMID_BREAST_CANCER_BASAL_DN		661	-0.38849467	-1.58571	0.0	0.023709107	1.0	4134	tags=32%, list=18%, signal=38%
C2	DMSO	HA_c	AMUNDSON_POOR_SURVIVAL_AFTER_GAMMA_RADIATION_2G	AMUNDSON_POOR_SURVIVAL_AFTER_GAMMA_RADIATION_2G		163	-0.43278944	-1.5852298	0.0	0.023799142	1.0	4391	tags=39%, list=19%, signal=47%
C2	DMSO	HA_c	FLECHNER_PBL_KIDNEY_TRANSPLANT_OK_VS_DONOR_DN	FLECHNER_PBL_KIDNEY_TRANSPLANT_OK_VS_DONOR_DN		40	-0.5361094	-1.5851941	0.009868421	0.023794519	1.0	4802	tags=43%, list=20%, signal=53%
C2	DMSO	HA_c	LENAOUR_DENDRITIC_CELL_MATURATION_DN	LENAOUR_DENDRITIC_CELL_MATURATION_DN		125	-0.44535676	-1.5851442	0.0	0.023785774	1.0	3365	tags=28%, list=14%, signal=32%
C2	DMSO	HA_c	WINTER_HYPOXIA_UP	WINTER_HYPOXIA_UP		87	-0.46717712	-1.5845944	0.001545595	0.023898536	1.0	4293	tags=31%, list=18%, signal=38%
C2	DMSO	HA_c	SANA_RESPONSE_TO_IFNG_DN	SANA_RESPONSE_TO_IFNG_DN		81	-0.4723528	-1.584459	0.001459854	0.023915397	1.0	2900	tags=27%, list=12%, signal=31%
C2	DMSO	HA_c	REACTOME_NETRIN1_SIGNALING	REACTOME_NETRIN1_SIGNALING		37	-0.54439974	-1.5840943	0.008130081	0.02397123	1.0	2144	tags=32%, list=9%, signal=36%
C2	DMSO	HA_c	PID_REG_GR_PATHWAY	PID_REG_GR_PATHWAY		80	-0.47171345	-1.5840822	0.002967359	0.02395316	1.0	4626	tags=33%, list=20%, signal=40%
C2	DMSO	HA_c	ZHONG_SECRETOME_OF_LUNG_CANCER_AND_MACROPHAGE	ZHONG_SECRETOME_OF_LUNG_CANCER_AND_MACROPHAGE		76	-0.4805957	-1.58381	0.0031347962	0.023999754	1.0	3376	tags=29%, list=14%, signal=34%
C2	DMSO	HA_c	ABE_VEGFA_TARGETS_2HR	ABE_VEGFA_TARGETS_2HR		33	-0.5471022	-1.5834751	0.011666667	0.024062395	1.0	3804	tags=45%, list=16%, signal=54%
C2	DMSO	HA_c	GRAESSMANN_APOPTOSIS_BY_SERUM_DEPRIVATION_DN	GRAESSMANN_APOPTOSIS_BY_SERUM_DEPRIVATION_DN		225	-0.41982302	-1.5833223	0.0013888889	0.024088258	1.0	4464	tags=35%, list=19%, signal=43%
C2	DMSO	HA_c	GALE_APL_WITH_FLT3_MUTATED_DN	GALE_APL_WITH_FLT3_MUTATED_DN		17	-0.6518478	-1.5830324	0.019966722	0.02413242	1.0	5159	tags=59%, list=22%, signal=75%
C2	DMSO	HA_c	GAVIN_PDE3B_TARGETS	GAVIN_PDE3B_TARGETS		22	-0.60163844	-1.5829931	0.018707482	0.02412038	1.0	5459	tags=64%, list=23%, signal=83%
C2	DMSO	HA_c	MASSARWEH_TAMOXIFEN_RESISTANCE_DN	MASSARWEH_TAMOXIFEN_RESISTANCE_DN		239	-0.41800728	-1.5829004	0.0	0.024128824	1.0	4301	tags=38%, list=18%, signal=46%
C2	DMSO	HA_c	REACTOME_COMMON_PATHWAY	REACTOME_COMMON_PATHWAY		14	-0.67381245	-1.5825154	0.025083613	0.02419331	1.0	2966	tags=29%, list=13%, signal=33%
C2	DMSO	HA_c	AIGNER_ZEB1_TARGETS	AIGNER_ZEB1_TARGETS		35	-0.53939384	-1.5822905	0.008143323	0.024242373	1.0	3468	tags=40%, list=15%, signal=47%
C2	DMSO	HA_c	REACTOME_IL_RECEPTOR_SHC_SIGNALING	REACTOME_IL_RECEPTOR_SHC_SIGNALING		27	-0.5777727	-1.5821667	0.018003274	0.024256753	1.0	4313	tags=44%, list=18%, signal=54%
C2	DMSO	HA_c	TSENG_IRS1_TARGETS_UP	TSENG_IRS1_TARGETS_UP		110	-0.44999337	-1.5818526	0.0028901733	0.024312904	1.0	5084	tags=36%, list=22%, signal=46%
C2	DMSO	HA_c	AMUNDSON_RESPONSE_TO_ARSENITE	AMUNDSON_RESPONSE_TO_ARSENITE		211	-0.42074406	-1.5817107	0.0	0.024331262	1.0	5746	tags=39%, list=24%, signal=51%
C2	DMSO	HA_c	MCBRYAN_PUBERTAL_BREAST_5_6WK_DN	MCBRYAN_PUBERTAL_BREAST_5_6WK_DN		133	-0.4492085	-1.5808612	0.0013908206	0.02451804	1.0	5708	tags=41%, list=24%, signal=53%
C2	DMSO	HA_c	MCGARVEY_SILENCED_BY_METHYLATION_IN_COLON_CANCER	MCGARVEY_SILENCED_BY_METHYLATION_IN_COLON_CANCER		41	-0.5333024	-1.5804852	0.014610389	0.024592113	1.0	1476	tags=32%, list=6%, signal=34%
C2	DMSO	HA_c	AIYAR_COBRA1_TARGETS_UP	AIYAR_COBRA1_TARGETS_UP		37	-0.53547025	-1.5803194	0.011400651	0.024624422	1.0	5230	tags=46%, list=22%, signal=59%
C2	DMSO	HA_c	APPIERTO_RESPONSE_TO_FENRETINIDE_UP	APPIERTO_RESPONSE_TO_FENRETINIDE_UP		38	-0.54065233	-1.5797029	0.009448819	0.02475782	1.0	2972	tags=32%, list=13%, signal=36%
C2	DMSO	HA_c	SAFFORD_T_LYMPHOCYTE_ANERGY	SAFFORD_T_LYMPHOCYTE_ANERGY		85	-0.4695348	-1.578679	0.001490313	0.024985071	1.0	4072	tags=42%, list=17%, signal=51%
C2	DMSO	HA_c	PID_RETINOIC_ACID_PATHWAY	PID_RETINOIC_ACID_PATHWAY		30	-0.5616678	-1.5784031	0.012048192	0.025055287	1.0	4623	tags=50%, list=20%, signal=62%
C2	DMSO	HA_c	ODONNELL_METASTASIS_UP	ODONNELL_METASTASIS_UP		75	-0.47885498	-1.5768534	0.0030959751	0.02538496	1.0	2510	tags=28%, list=11%, signal=31%
C2	DMSO	HA_c	ENGELMANN_CANCER_PROGENITORS_DN	ENGELMANN_CANCER_PROGENITORS_DN		64	-0.4918715	-1.5768116	0.0077160494	0.0253791	1.0	3861	tags=44%, list=16%, signal=52%
C2	DMSO	HA_c	PID_ARF6_PATHWAY	PID_ARF6_PATHWAY		35	-0.5482768	-1.5767437	0.011308562	0.025375443	1.0	5818	tags=63%, list=25%, signal=83%
C2	DMSO	HA_c	ONDER_CDH1_TARGETS_3_DN	ONDER_CDH1_TARGETS_3_DN		56	-0.5087337	-1.5766959	0.0	0.02536159	1.0	4681	tags=41%, list=20%, signal=51%
C2	DMSO	HA_c	PARK_OSTEOBLAST_DIFFERENTIATION_BY_PHENYLAMIL_UP	PARK_OSTEOBLAST_DIFFERENTIATION_BY_PHENYLAMIL_UP		12	-0.7014577	-1.576152	0.023728814	0.025474614	1.0	3298	tags=58%, list=14%, signal=68%
C2	DMSO	HA_c	WU_HBX_TARGETS_3_DN	WU_HBX_TARGETS_3_DN		13	-0.67937654	-1.5755192	0.023890786	0.02560742	1.0	3722	tags=62%, list=16%, signal=73%
C2	DMSO	HA_c	KEGG_PANCREATIC_CANCER	KEGG_PANCREATIC_CANCER		70	-0.48234305	-1.5748056	0.0	0.025765343	1.0	5594	tags=50%, list=24%, signal=65%
C2	DMSO	HA_c	FARMER_BREAST_CANCER_CLUSTER_7	FARMER_BREAST_CANCER_CLUSTER_7		19	-0.629412	-1.5746534	0.025974026	0.025790408	1.0	2308	tags=37%, list=10%, signal=41%
C2	DMSO	HA_c	NUYTTEN_NIPP1_TARGETS_UP	NUYTTEN_NIPP1_TARGETS_UP		721	-0.38420916	-1.5744388	0.0	0.025827384	1.0	4391	tags=32%, list=19%, signal=38%
C2	DMSO	HA_c	BIOCARTA_KERATINOCYTE_PATHWAY	BIOCARTA_KERATINOCYTE_PATHWAY		46	-0.51353514	-1.5733455	0.011456628	0.026089923	1.0	3177	tags=35%, list=13%, signal=40%
C2	DMSO	HA_c	SCHLOSSER_SERUM_RESPONSE_UP	SCHLOSSER_SERUM_RESPONSE_UP		127	-0.44098297	-1.5731887	0.0014005603	0.026110485	1.0	6048	tags=49%, list=26%, signal=65%
C2	DMSO	HA_c	PID_WNT_SIGNALING_PATHWAY	PID_WNT_SIGNALING_PATHWAY		28	-0.56919485	-1.5731574	0.022608696	0.0260981	1.0	2840	tags=43%, list=12%, signal=49%
C2	DMSO	HA_c	REACTOME_CALNEXIN_CALRETICULIN_CYCLE	REACTOME_CALNEXIN_CALRETICULIN_CYCLE		11	-0.71673775	-1.5731325	0.018083183	0.02608177	1.0	6298	tags=82%, list=27%, signal=112%
C2	DMSO	HA_c	STREICHER_LSM1_TARGETS_UP	STREICHER_LSM1_TARGETS_UP		43	-0.5260143	-1.5728465	0.008130081	0.026139334	1.0	3843	tags=49%, list=16%, signal=58%
C2	DMSO	HA_c	WELCSH_BRCA1_TARGETS_UP	WELCSH_BRCA1_TARGETS_UP		191	-0.42147824	-1.5725268	0.0	0.026193714	1.0	5261	tags=36%, list=22%, signal=46%
C2	DMSO	HA_c	HELLER_HDAC_TARGETS_SILENCED_BY_METHYLATION_DN	HELLER_HDAC_TARGETS_SILENCED_BY_METHYLATION_DN		267	-0.41216505	-1.5724581	0.0	0.026191365	1.0	4036	tags=30%, list=17%, signal=36%
C2	DMSO	HA_c	PEDERSEN_METASTASIS_BY_ERBB2_ISOFORM_6	PEDERSEN_METASTASIS_BY_ERBB2_ISOFORM_6		28	-0.5705195	-1.5721381	0.021543985	0.02624385	1.0	1929	tags=36%, list=8%, signal=39%
C2	DMSO	HA_c	FERREIRA_EWINGS_SARCOMA_UNSTABLE_VS_STABLE_DN	FERREIRA_EWINGS_SARCOMA_UNSTABLE_VS_STABLE_DN		89	-0.46208522	-1.5701085	0.0014992504	0.026730474	1.0	4910	tags=42%, list=21%, signal=52%
C2	DMSO	HA_c	KEGG_FC_GAMMA_R_MEDIATED_PHAGOCYTOSIS	KEGG_FC_GAMMA_R_MEDIATED_PHAGOCYTOSIS		95	-0.45621112	-1.5693805	0.0014836795	0.02689175	1.0	4780	tags=34%, list=20%, signal=42%
C2	DMSO	HA_c	YAGI_AML_RELAPSE_PROGNOSIS	YAGI_AML_RELAPSE_PROGNOSIS		34	-0.54116243	-1.5693396	0.013651877	0.026882764	1.0	5132	tags=41%, list=22%, signal=53%
C2	DMSO	HA_c	HAHTOLA_MYCOSIS_FUNGOIDES_SKIN_UP	HAHTOLA_MYCOSIS_FUNGOIDES_SKIN_UP		173	-0.42500997	-1.5689106	0.0	0.026983922	1.0	6598	tags=43%, list=28%, signal=60%
C2	DMSO	HA_c	SHETH_LIVER_CANCER_VS_TXNIP_LOSS_PAM3	SHETH_LIVER_CANCER_VS_TXNIP_LOSS_PAM3		69	-0.4777779	-1.5680854	0.0029411765	0.027171474	1.0	4838	tags=48%, list=21%, signal=60%
C2	DMSO	HA_c	DAZARD_UV_RESPONSE_CLUSTER_G24	DAZARD_UV_RESPONSE_CLUSTER_G24		26	-0.5780787	-1.5679986	0.008605852	0.0271822	1.0	3672	tags=46%, list=16%, signal=55%
C2	DMSO	HA_c	WU_HBX_TARGETS_1_DN	WU_HBX_TARGETS_1_DN		22	-0.57512736	-1.5678473	0.011345219	0.027187815	1.0	6645	tags=64%, list=28%, signal=89%
C2	DMSO	HA_c	BIOCARTA_P53HYPOXIA_PATHWAY	BIOCARTA_P53HYPOXIA_PATHWAY		22	-0.59648603	-1.5678108	0.017094018	0.027176669	1.0	5285	tags=59%, list=22%, signal=76%
C2	DMSO	HA_c	BIOCARTA_ARAP_PATHWAY	BIOCARTA_ARAP_PATHWAY		17	-0.64663774	-1.5677682	0.015570934	0.027169477	1.0	6167	tags=65%, list=26%, signal=88%
C2	DMSO	HA_c	FARMER_BREAST_CANCER_CLUSTER_3	FARMER_BREAST_CANCER_CLUSTER_3		16	-0.63976294	-1.5676901	0.016483517	0.02716919	1.0	3849	tags=38%, list=16%, signal=45%
C2	DMSO	HA_c	LU_TUMOR_VASCULATURE_UP	LU_TUMOR_VASCULATURE_UP		29	-0.558403	-1.5671817	0.014975041	0.027297368	1.0	1172	tags=34%, list=5%, signal=36%
C2	DMSO	HA_c	DOANE_RESPONSE_TO_ANDROGEN_DN	DOANE_RESPONSE_TO_ANDROGEN_DN		233	-0.41514742	-1.5668896	0.0	0.027343353	1.0	3175	tags=30%, list=13%, signal=34%
C2	DMSO	HA_c	ZWANG_TRANSIENTLY_UP_BY_1ST_EGF_PULSE_ONLY	ZWANG_TRANSIENTLY_UP_BY_1ST_EGF_PULSE_ONLY		1626	-0.37324563	-1.5668344	0.0	0.027337996	1.0	4973	tags=33%, list=21%, signal=39%
C2	DMSO	HA_c	ST_DIFFERENTIATION_PATHWAY_IN_PC12_CELLS	ST_DIFFERENTIATION_PATHWAY_IN_PC12_CELLS		45	-0.51596737	-1.5661598	0.0062992126	0.027490193	1.0	6134	tags=51%, list=26%, signal=69%
C2	DMSO	HA_c	BIOCARTA_NTHI_PATHWAY	BIOCARTA_NTHI_PATHWAY		23	-0.60096025	-1.565889	0.028368793	0.027549785	1.0	5132	tags=57%, list=22%, signal=72%
C2	DMSO	HA_c	KEGG_LEUKOCYTE_TRANSENDOTHELIAL_MIGRATION	KEGG_LEUKOCYTE_TRANSENDOTHELIAL_MIGRATION		116	-0.44830373	-1.5651464	0.0014367816	0.027694892	1.0	4503	tags=36%, list=19%, signal=45%
C2	DMSO	HA_c	MUNSHI_MULTIPLE_MYELOMA_UP	MUNSHI_MULTIPLE_MYELOMA_UP		80	-0.46632633	-1.5651267	0.0015432099	0.02767754	1.0	5768	tags=41%, list=24%, signal=54%
C2	DMSO	HA_c	PID_MET_PATHWAY	PID_MET_PATHWAY		80	-0.4715617	-1.5647666	0.003076923	0.027763385	1.0	6851	tags=55%, list=29%, signal=77%
C2	DMSO	HA_c	PID_TGFBR_PATHWAY	PID_TGFBR_PATHWAY		55	-0.49437574	-1.5647613	0.00755287	0.027746003	1.0	7338	tags=64%, list=31%, signal=92%
C2	DMSO	HA_c	SNIJDERS_AMPLIFIED_IN_HEAD_AND_NECK_TUMORS	SNIJDERS_AMPLIFIED_IN_HEAD_AND_NECK_TUMORS		37	-0.53716755	-1.5646561	0.0096	0.027746294	1.0	3312	tags=38%, list=14%, signal=44%
C2	DMSO	HA_c	MARTORIATI_MDM4_TARGETS_NEUROEPITHELIUM_UP	MARTORIATI_MDM4_TARGETS_NEUROEPITHELIUM_UP		167	-0.42299536	-1.5642254	0.0	0.027835805	1.0	4856	tags=38%, list=21%, signal=47%
C2	DMSO	HA_c	TSUDA_ALVEOLAR_SOFT_PART_SARCOMA	TSUDA_ALVEOLAR_SOFT_PART_SARCOMA		10	-0.7360214	-1.5639002	0.02513465	0.027904412	1.0	6224	tags=100%, list=26%, signal=136%
C2	DMSO	HA_c	GAUSSMANN_MLL_AF4_FUSION_TARGETS_C_UP	GAUSSMANN_MLL_AF4_FUSION_TARGETS_C_UP		166	-0.4233695	-1.5631433	0.0013550136	0.028089488	1.0	4399	tags=33%, list=19%, signal=40%
C2	DMSO	HA_c	REACTOME_SIGNAL_ATTENUATION	REACTOME_SIGNAL_ATTENUATION		12	-0.69232315	-1.5631412	0.028716216	0.028067015	1.0	5143	tags=75%, list=22%, signal=96%
C2	DMSO	HA_c	REACTOME_KERATAN_SULFATE_BIOSYNTHESIS	REACTOME_KERATAN_SULFATE_BIOSYNTHESIS		25	-0.5812667	-1.5615997	0.01821192	0.028468367	1.0	5085	tags=52%, list=22%, signal=66%
C2	DMSO	HA_c	WEIGEL_OXIDATIVE_STRESS_RESPONSE	WEIGEL_OXIDATIVE_STRESS_RESPONSE		33	-0.5404982	-1.561367	0.009868421	0.0285178	1.0	5525	tags=61%, list=23%, signal=79%
C2	DMSO	HA_c	REACTOME_A_TETRASACCHARIDE_LINKER_SEQUENCE_IS_REQUIRED_FOR_GAG_SYNTHESIS	REACTOME_A_TETRASACCHARIDE_LINKER_SEQUENCE_IS_REQUIRED_FOR_GAG_SYNTHESIS		25	-0.5798403	-1.5612338	0.020134227	0.028527092	1.0	2289	tags=48%, list=10%, signal=53%
C2	DMSO	HA_c	KEGG_LEISHMANIA_INFECTION	KEGG_LEISHMANIA_INFECTION		71	-0.47960952	-1.5604228	0.0062992126	0.028726237	1.0	5534	tags=37%, list=24%, signal=48%
C2	DMSO	HA_c	BIOCARTA_TOLL_PATHWAY	BIOCARTA_TOLL_PATHWAY		36	-0.5284259	-1.5599023	0.011589404	0.02884515	1.0	6131	tags=56%, list=26%, signal=75%
C2	DMSO	HA_c	PID_ER_NONGENOMIC_PATHWAY	PID_ER_NONGENOMIC_PATHWAY		41	-0.5145263	-1.559817	0.006688963	0.02884655	1.0	4419	tags=54%, list=19%, signal=66%
C2	DMSO	HA_c	MORI_MATURE_B_LYMPHOCYTE_UP	MORI_MATURE_B_LYMPHOCYTE_UP		89	-0.46103832	-1.559813	0.0015015015	0.02882458	1.0	4313	tags=34%, list=18%, signal=41%
C2	DMSO	HA_c	SEITZ_NEOPLASTIC_TRANSFORMATION_BY_8P_DELETION_DN	SEITZ_NEOPLASTIC_TRANSFORMATION_BY_8P_DELETION_DN		30	-0.55196524	-1.559166	0.01584786	0.028970918	1.0	3857	tags=43%, list=16%, signal=52%
C2	DMSO	HA_c	MCBRYAN_PUBERTAL_BREAST_4_5WK_DN	MCBRYAN_PUBERTAL_BREAST_4_5WK_DN		183	-0.42075282	-1.5591087	0.0	0.028958522	1.0	5254	tags=39%, list=22%, signal=50%
C2	DMSO	HA_c	MACLACHLAN_BRCA1_TARGETS_DN	MACLACHLAN_BRCA1_TARGETS_DN		16	-0.6408544	-1.5590786	0.03180212	0.028941354	1.0	1956	tags=38%, list=8%, signal=41%
C2	DMSO	HA_c	CHIANG_LIVER_CANCER_SUBCLASS_UNANNOTATED_UP	CHIANG_LIVER_CANCER_SUBCLASS_UNANNOTATED_UP		77	-0.47092733	-1.55878	0.0015649452	0.028985178	1.0	4022	tags=34%, list=17%, signal=41%
C2	DMSO	HA_c	MATSUDA_NATURAL_KILLER_DIFFERENTIATION	MATSUDA_NATURAL_KILLER_DIFFERENTIATION		458	-0.3902638	-1.5585287	0.0	0.029026153	1.0	3815	tags=28%, list=16%, signal=33%
C2	DMSO	HA_c	WHITESIDE_CISPLATIN_RESISTANCE_UP	WHITESIDE_CISPLATIN_RESISTANCE_UP		11	-0.71165323	-1.558234	0.017094018	0.029088309	1.0	3686	tags=73%, list=16%, signal=86%
C2	DMSO	HA_c	PID_EPHA2_FWD_PATHWAY	PID_EPHA2_FWD_PATHWAY		19	-0.6142335	-1.5581228	0.017391304	0.029105918	1.0	4404	tags=58%, list=19%, signal=71%
C2	DMSO	HA_c	MOREAUX_MULTIPLE_MYELOMA_BY_TACI_UP	MOREAUX_MULTIPLE_MYELOMA_BY_TACI_UP		393	-0.3960225	-1.5580125	0.0	0.029119503	1.0	4627	tags=33%, list=20%, signal=41%
C2	DMSO	HA_c	HOOI_ST7_TARGETS_UP	HOOI_ST7_TARGETS_UP		85	-0.46314788	-1.5576177	0.0014947683	0.0291938	1.0	3409	tags=38%, list=14%, signal=44%
C2	DMSO	HA_c	BROWNE_HCMV_INFECTION_8HR_DN	BROWNE_HCMV_INFECTION_8HR_DN		46	-0.51775336	-1.5574853	0.0048154094	0.029207392	1.0	2513	tags=35%, list=11%, signal=39%
C2	DMSO	HA_c	SESTO_RESPONSE_TO_UV_C4	SESTO_RESPONSE_TO_UV_C4		20	-0.6083546	-1.5574085	0.025817556	0.0292094	1.0	3912	tags=40%, list=17%, signal=48%
C2	DMSO	HA_c	OXFORD_RALA_OR_RALB_TARGETS_DN	OXFORD_RALA_OR_RALB_TARGETS_DN		23	-0.5840751	-1.5573001	0.024911031	0.02922291	1.0	3426	tags=48%, list=15%, signal=56%
C2	DMSO	HA_c	BECKER_TAMOXIFEN_RESISTANCE_UP	BECKER_TAMOXIFEN_RESISTANCE_UP		49	-0.5086623	-1.5570997	0.012519562	0.029248035	1.0	2814	tags=37%, list=12%, signal=42%
C2	DMSO	HA_c	SCHEIDEREIT_IKK_INTERACTING_PROTEINS	SCHEIDEREIT_IKK_INTERACTING_PROTEINS		58	-0.49325848	-1.5562887	0.011023622	0.029428603	1.0	4988	tags=50%, list=21%, signal=63%
C2	DMSO	HA_c	PECE_MAMMARY_STEM_CELL_UP	PECE_MAMMARY_STEM_CELL_UP		138	-0.43055934	-1.5557829	0.0	0.029551456	1.0	7920	tags=57%, list=34%, signal=85%
C2	DMSO	HA_c	KEGG_AUTOIMMUNE_THYROID_DISEASE	KEGG_AUTOIMMUNE_THYROID_DISEASE		51	-0.5045317	-1.5557817	0.006451613	0.029529186	1.0	5907	tags=27%, list=25%, signal=37%
C2	DMSO	HA_c	BIOCARTA_TFF_PATHWAY	BIOCARTA_TFF_PATHWAY		21	-0.6013402	-1.5555075	0.020725388	0.029585518	1.0	7306	tags=71%, list=31%, signal=103%
C2	DMSO	HA_c	SATO_SILENCED_BY_DEACETYLATION_IN_PANCREATIC_CANCER	SATO_SILENCED_BY_DEACETYLATION_IN_PANCREATIC_CANCER		44	-0.5101459	-1.5554427	0.013071896	0.029572828	1.0	3686	tags=39%, list=16%, signal=46%
C2	DMSO	HA_c	SHIN_B_CELL_LYMPHOMA_CLUSTER_3	SHIN_B_CELL_LYMPHOMA_CLUSTER_3		27	-0.5816824	-1.5552468	0.010619469	0.029618608	1.0	4626	tags=52%, list=20%, signal=64%
C2	DMSO	HA_c	BOYLAN_MULTIPLE_MYELOMA_D_CLUSTER_DN	BOYLAN_MULTIPLE_MYELOMA_D_CLUSTER_DN		40	-0.5213035	-1.5548856	0.012944984	0.029706411	1.0	4447	tags=48%, list=19%, signal=58%
C2	DMSO	HA_c	ST_B_CELL_ANTIGEN_RECEPTOR	ST_B_CELL_ANTIGEN_RECEPTOR		40	-0.5261614	-1.55463	0.009708738	0.029736677	1.0	5223	tags=52%, list=22%, signal=67%
C2	DMSO	HA_c	YOSHIMURA_MAPK8_TARGETS_DN	YOSHIMURA_MAPK8_TARGETS_DN		349	-0.39611006	-1.5536672	0.0	0.029970435	1.0	6317	tags=41%, list=27%, signal=56%
C2	DMSO	HA_c	HUNSBERGER_EXERCISE_REGULATED_GENES	HUNSBERGER_EXERCISE_REGULATED_GENES		30	-0.5522298	-1.5533953	0.01362862	0.030039476	1.0	3784	tags=37%, list=16%, signal=44%
C2	DMSO	HA_c	BIOCARTA_IL2RB_PATHWAY	BIOCARTA_IL2RB_PATHWAY		38	-0.522394	-1.5529863	0.015649453	0.0301189	1.0	4254	tags=45%, list=18%, signal=55%
C2	DMSO	HA_c	SESTO_RESPONSE_TO_UV_C1	SESTO_RESPONSE_TO_UV_C1		72	-0.47437435	-1.5529599	0.0060975607	0.030101154	1.0	5060	tags=32%, list=21%, signal=41%
C2	DMSO	HA_c	BRUNO_HEMATOPOIESIS	BRUNO_HEMATOPOIESIS		63	-0.48579186	-1.5529506	0.014925373	0.030080546	1.0	5230	tags=46%, list=22%, signal=59%
C2	DMSO	HA_c	PAL_PRMT5_TARGETS_DN	PAL_PRMT5_TARGETS_DN		29	-0.5599953	-1.5528108	0.018333333	0.030089425	1.0	4267	tags=34%, list=18%, signal=42%
C2	DMSO	HA_c	SMITH_TERT_TARGETS_DN	SMITH_TERT_TARGETS_DN		87	-0.4598155	-1.5527135	0.004457652	0.030093627	1.0	4697	tags=45%, list=20%, signal=56%
C2	DMSO	HA_c	CROMER_METASTASIS_UP	CROMER_METASTASIS_UP		77	-0.47037944	-1.5527132	0.006042296	0.030070225	1.0	6108	tags=45%, list=26%, signal=61%
C2	DMSO	HA_c	KEGG_VASCULAR_SMOOTH_MUSCLE_CONTRACTION	KEGG_VASCULAR_SMOOTH_MUSCLE_CONTRACTION		113	-0.4445475	-1.5521345	0.0	0.030209286	1.0	4419	tags=35%, list=19%, signal=42%
C2	DMSO	HA_c	OHGUCHI_LIVER_HNF4A_TARGETS_UP	OHGUCHI_LIVER_HNF4A_TARGETS_UP		44	-0.51869553	-1.5521116	0.015723271	0.030191548	1.0	4063	tags=48%, list=17%, signal=58%
C2	DMSO	HA_c	REACTOME_NRAGE_SIGNALS_DEATH_THROUGH_JNK	REACTOME_NRAGE_SIGNALS_DEATH_THROUGH_JNK		43	-0.5161506	-1.5520788	0.014446228	0.030177645	1.0	3130	tags=40%, list=13%, signal=46%
C2	DMSO	HA_c	PID_ARF6_DOWNSTREAM_PATHWAY	PID_ARF6_DOWNSTREAM_PATHWAY		14	-0.64310855	-1.5520573	0.022530328	0.03015992	1.0	3485	tags=36%, list=15%, signal=42%
C2	DMSO	HA_c	KEGG_HYPERTROPHIC_CARDIOMYOPATHY_HCM	KEGG_HYPERTROPHIC_CARDIOMYOPATHY_HCM		82	-0.46007165	-1.5509354	0.0046439627	0.03046008	1.0	3498	tags=40%, list=15%, signal=47%
C2	DMSO	HA_c	XU_GH1_AUTOCRINE_TARGETS_DN	XU_GH1_AUTOCRINE_TARGETS_DN		133	-0.4351608	-1.5502007	0.0014044944	0.030636145	1.0	4047	tags=35%, list=17%, signal=42%
C2	DMSO	HA_c	BENPORATH_NOS_TARGETS	BENPORATH_NOS_TARGETS		171	-0.41916823	-1.5501964	0.0013642565	0.030615276	1.0	4445	tags=35%, list=19%, signal=43%
C2	DMSO	HA_c	NAKAMURA_TUMOR_ZONE_PERIPHERAL_VS_CENTRAL_UP	NAKAMURA_TUMOR_ZONE_PERIPHERAL_VS_CENTRAL_UP		269	-0.40293393	-1.5494758	0.0	0.030790143	1.0	2338	tags=23%, list=10%, signal=26%
C2	DMSO	HA_c	PID_IFNG_PATHWAY	PID_IFNG_PATHWAY		40	-0.51243067	-1.5491949	0.012965964	0.030838264	1.0	6134	tags=55%, list=26%, signal=74%
C2	DMSO	HA_c	CAVARD_LIVER_CANCER_MALIGNANT_VS_BENIGN	CAVARD_LIVER_CANCER_MALIGNANT_VS_BENIGN		31	-0.55203104	-1.5490845	0.017123288	0.030841857	1.0	4524	tags=32%, list=19%, signal=40%
C2	DMSO	HA_c	REACTOME_TRAF3_DEPENDENT_IRF_ACTIVATION_PATHWAY	REACTOME_TRAF3_DEPENDENT_IRF_ACTIVATION_PATHWAY		14	-0.6655564	-1.5486863	0.024911031	0.030932147	1.0	5001	tags=57%, list=21%, signal=73%
C2	DMSO	HA_c	KEGG_PRION_DISEASES	KEGG_PRION_DISEASES		35	-0.5410254	-1.548593	0.015254238	0.030930951	1.0	7183	tags=57%, list=31%, signal=82%
C2	DMSO	HA_c	MITSIADES_RESPONSE_TO_APLIDIN_UP	MITSIADES_RESPONSE_TO_APLIDIN_UP		414	-0.3917995	-1.5481889	0.0	0.031019107	1.0	5608	tags=37%, list=24%, signal=48%
C2	DMSO	HA_c	BOYLAN_MULTIPLE_MYELOMA_PCA1_UP	BOYLAN_MULTIPLE_MYELOMA_PCA1_UP		97	-0.44718957	-1.5471094	0.0015243902	0.031292133	1.0	4772	tags=43%, list=20%, signal=54%
C2	DMSO	HA_c	RUTELLA_RESPONSE_TO_HGF_DN	RUTELLA_RESPONSE_TO_HGF_DN		225	-0.4134618	-1.5468551	0.0	0.031335697	1.0	4283	tags=30%, list=18%, signal=36%
C2	DMSO	HA_c	KESHELAVA_MULTIPLE_DRUG_RESISTANCE	KESHELAVA_MULTIPLE_DRUG_RESISTANCE		82	-0.45995206	-1.5467836	0.008982036	0.031331327	1.0	7301	tags=59%, list=31%, signal=85%
C2	DMSO	HA_c	MARTINEZ_RB1_AND_TP53_TARGETS_UP	MARTINEZ_RB1_AND_TP53_TARGETS_UP		580	-0.38295725	-1.5467573	0.0	0.031313926	1.0	6029	tags=41%, list=26%, signal=53%
C2	DMSO	HA_c	BIOCARTA_DREAM_PATHWAY	BIOCARTA_DREAM_PATHWAY		14	-0.654553	-1.5466914	0.022847101	0.03130859	1.0	7768	tags=86%, list=33%, signal=128%
C2	DMSO	HA_c	PID_CD40_PATHWAY	PID_CD40_PATHWAY		31	-0.5514686	-1.5461372	0.016447369	0.031443838	1.0	5132	tags=55%, list=22%, signal=70%
C2	DMSO	HA_c	BIOCARTA_AKT_PATHWAY	BIOCARTA_AKT_PATHWAY		22	-0.58704937	-1.5459934	0.026223777	0.031457163	1.0	5594	tags=50%, list=24%, signal=66%
C2	DMSO	HA_c	KIM_WT1_TARGETS_12HR_DN	KIM_WT1_TARGETS_12HR_DN		200	-0.41079745	-1.545941	0.0	0.031451784	1.0	4110	tags=31%, list=17%, signal=37%
C2	DMSO	HA_c	MIKKELSEN_IPS_ICP_WITH_H3K4ME3_AND_H327ME3	MIKKELSEN_IPS_ICP_WITH_H3K4ME3_AND_H327ME3		122	-0.4375491	-1.5459386	0.004411765	0.03142869	1.0	4200	tags=37%, list=18%, signal=45%
C2	DMSO	HA_c	CHEMNITZ_RESPONSE_TO_PROSTAGLANDIN_E2_DN	CHEMNITZ_RESPONSE_TO_PROSTAGLANDIN_E2_DN		348	-0.39628533	-1.5452428	0.0	0.0316184	1.0	4006	tags=33%, list=17%, signal=39%
C2	DMSO	HA_c	KAAB_FAILED_HEART_ATRIUM_DN	KAAB_FAILED_HEART_ATRIUM_DN		136	-0.43376112	-1.5451106	0.0014326648	0.031627808	1.0	6086	tags=42%, list=26%, signal=56%
C2	DMSO	HA_c	MARTINEZ_RB1_TARGETS_UP	MARTINEZ_RB1_TARGETS_UP		648	-0.37976143	-1.5450449	0.0	0.03162414	1.0	5906	tags=40%, list=25%, signal=52%
C2	DMSO	HA_c	APRELIKOVA_BRCA1_TARGETS	APRELIKOVA_BRCA1_TARGETS		47	-0.5075967	-1.54495	0.00933126	0.031629737	1.0	4496	tags=45%, list=19%, signal=55%
C2	DMSO	HA_c	KANG_FLUOROURACIL_RESISTANCE_DN	KANG_FLUOROURACIL_RESISTANCE_DN		15	-0.6501523	-1.5447383	0.020618556	0.031666975	1.0	5855	tags=60%, list=25%, signal=80%
C2	DMSO	HA_c	PID_S1P_META_PATHWAY	PID_S1P_META_PATHWAY		20	-0.594746	-1.5445892	0.034050178	0.031689435	1.0	4622	tags=55%, list=20%, signal=68%
C2	DMSO	HA_c	REACTOME_CA_DEPENDENT_EVENTS	REACTOME_CA_DEPENDENT_EVENTS		29	-0.55275464	-1.5443351	0.016920473	0.031740654	1.0	3104	tags=34%, list=13%, signal=40%
C2	DMSO	HA_c	CHICAS_RB1_TARGETS_SENESCENT	CHICAS_RB1_TARGETS_SENESCENT		542	-0.3836215	-1.543699	0.0	0.03191341	1.0	3455	tags=28%, list=15%, signal=32%
C2	DMSO	HA_c	TIAN_TNF_SIGNALING_NOT_VIA_NFKB	TIAN_TNF_SIGNALING_NOT_VIA_NFKB		21	-0.5958882	-1.5427914	0.03076923	0.032176834	1.0	4476	tags=62%, list=19%, signal=76%
C2	DMSO	HA_c	HERNANDEZ_MITOTIC_ARREST_BY_DOCETAXEL_2_DN	HERNANDEZ_MITOTIC_ARREST_BY_DOCETAXEL_2_DN		18	-0.6109387	-1.5422548	0.025817556	0.032310836	1.0	1889	tags=33%, list=8%, signal=36%
C2	DMSO	HA_c	ZWANG_EGF_PERSISTENTLY_UP	ZWANG_EGF_PERSISTENTLY_UP		32	-0.54536706	-1.5420048	0.016835017	0.032362316	1.0	2709	tags=31%, list=12%, signal=35%
C2	DMSO	HA_c	IVANOVA_HEMATOPOIESIS_STEM_CELL	IVANOVA_HEMATOPOIESIS_STEM_CELL		242	-0.4034044	-1.5419127	0.0	0.03236737	1.0	5288	tags=41%, list=22%, signal=53%
C2	DMSO	HA_c	CHEN_LUNG_CANCER_SURVIVAL	CHEN_LUNG_CANCER_SURVIVAL		26	-0.55777395	-1.5416712	0.023890786	0.032410253	1.0	6679	tags=62%, list=28%, signal=86%
C2	DMSO	HA_c	KEGG_NOD_LIKE_RECEPTOR_SIGNALING_PATHWAY	KEGG_NOD_LIKE_RECEPTOR_SIGNALING_PATHWAY		61	-0.4817752	-1.5416192	0.012461059	0.0323987	1.0	6134	tags=46%, list=26%, signal=62%
C2	DMSO	HA_c	REACTOME_PRE_NOTCH_TRANSCRIPTION_AND_TRANSLATION	REACTOME_PRE_NOTCH_TRANSCRIPTION_AND_TRANSLATION		22	-0.592621	-1.5415871	0.018965518	0.032383375	1.0	4285	tags=59%, list=18%, signal=72%
C2	DMSO	HA_c	CHAUHAN_RESPONSE_TO_METHOXYESTRADIOL_DN	CHAUHAN_RESPONSE_TO_METHOXYESTRADIOL_DN		96	-0.44846606	-1.5414524	0.002945508	0.032409754	1.0	6895	tags=45%, list=29%, signal=63%
C2	DMSO	HA_c	REACTOME_SEMA3A_PAK_DEPENDENT_AXON_REPULSION	REACTOME_SEMA3A_PAK_DEPENDENT_AXON_REPULSION		14	-0.6515706	-1.5413706	0.027777778	0.032409284	1.0	4989	tags=57%, list=21%, signal=72%
C2	DMSO	HA_c	OSWALD_HEMATOPOIETIC_STEM_CELL_IN_COLLAGEN_GEL_UP	OSWALD_HEMATOPOIETIC_STEM_CELL_IN_COLLAGEN_GEL_UP		224	-0.40886033	-1.5413665	0.0	0.032387607	1.0	4905	tags=39%, list=21%, signal=49%
C2	DMSO	HA_c	WANG_TUMOR_INVASIVENESS_DN	WANG_TUMOR_INVASIVENESS_DN		204	-0.41393226	-1.5413643	0.0	0.032363202	1.0	5483	tags=38%, list=23%, signal=49%
C2	DMSO	HA_c	PID_NFKAPPAB_CANONICAL_PATHWAY	PID_NFKAPPAB_CANONICAL_PATHWAY		23	-0.58484	-1.5410677	0.013266998	0.03243539	1.0	7023	tags=70%, list=30%, signal=99%
C2	DMSO	HA_c	ZHENG_BOUND_BY_FOXP3	ZHENG_BOUND_BY_FOXP3		471	-0.3851745	-1.5407408	0.0	0.032517582	1.0	4696	tags=31%, list=20%, signal=38%
C2	DMSO	HA_c	SCHEIDEREIT_IKK_TARGETS	SCHEIDEREIT_IKK_TARGETS		18	-0.6080655	-1.5406681	0.029259896	0.0325234	1.0	5132	tags=67%, list=22%, signal=85%
C2	DMSO	HA_c	PID_RHOA_REG_PATHWAY	PID_RHOA_REG_PATHWAY		45	-0.5151051	-1.5406675	0.008103727	0.032498967	1.0	4404	tags=53%, list=19%, signal=65%
C2	DMSO	HA_c	KRIEG_KDM3A_TARGETS_NOT_HYPOXIA	KRIEG_KDM3A_TARGETS_NOT_HYPOXIA		186	-0.417329	-1.5403504	0.0014025245	0.03257638	1.0	4227	tags=31%, list=18%, signal=38%
C2	DMSO	HA_c	PARK_TRETINOIN_RESPONSE_AND_PML_RARA_FUSION	PARK_TRETINOIN_RESPONSE_AND_PML_RARA_FUSION		30	-0.5481618	-1.5394047	0.018151816	0.0328636	1.0	3095	tags=37%, list=13%, signal=42%
C2	DMSO	HA_c	DIRMEIER_LMP1_RESPONSE_LATE_DN	DIRMEIER_LMP1_RESPONSE_LATE_DN		29	-0.55827975	-1.5393522	0.021702837	0.032863606	1.0	7759	tags=76%, list=33%, signal=113%
C2	DMSO	HA_c	REACTOME_SYNTHESIS_OF_PIPS_AT_THE_PLASMA_MEMBRANE	REACTOME_SYNTHESIS_OF_PIPS_AT_THE_PLASMA_MEMBRANE		30	-0.5524827	-1.539173	0.02124183	0.032891158	1.0	6660	tags=50%, list=28%, signal=70%
C2	DMSO	HA_c	HE_PTEN_TARGETS_UP	HE_PTEN_TARGETS_UP		16	-0.62131983	-1.5389122	0.037102472	0.03294888	1.0	2693	tags=50%, list=11%, signal=56%
C2	DMSO	HA_c	JI_METASTASIS_REPRESSED_BY_STK11	JI_METASTASIS_REPRESSED_BY_STK11		27	-0.56081957	-1.5387026	0.027586207	0.032980822	1.0	3686	tags=41%, list=16%, signal=48%
C2	DMSO	HA_c	ZHAN_V1_LATE_DIFFERENTIATION_GENES_UP	ZHAN_V1_LATE_DIFFERENTIATION_GENES_UP		32	-0.53870773	-1.5386864	0.013468013	0.03296257	1.0	3727	tags=44%, list=16%, signal=52%
C2	DMSO	HA_c	ZHAN_MULTIPLE_MYELOMA_DN	ZHAN_MULTIPLE_MYELOMA_DN		41	-0.51702803	-1.5382258	0.01433121	0.03308926	1.0	3787	tags=34%, list=16%, signal=41%
C2	DMSO	HA_c	GENTILE_UV_RESPONSE_CLUSTER_D2	GENTILE_UV_RESPONSE_CLUSTER_D2		40	-0.5139349	-1.5382237	0.019261638	0.033064567	1.0	3259	tags=33%, list=14%, signal=38%
C2	DMSO	HA_c	BIOCARTA_TID_PATHWAY	BIOCARTA_TID_PATHWAY		18	-0.61155325	-1.5379225	0.03716814	0.03312103	1.0	5437	tags=56%, list=23%, signal=72%
C2	DMSO	HA_c	BIOCARTA_STEM_PATHWAY	BIOCARTA_STEM_PATHWAY		14	-0.65346605	-1.5378234	0.03626943	0.03312725	1.0	2272	tags=36%, list=10%, signal=40%
C2	DMSO	HA_c	DAZARD_RESPONSE_TO_UV_NHEK_UP	DAZARD_RESPONSE_TO_UV_NHEK_UP		235	-0.40861577	-1.5376186	0.0	0.03316163	1.0	6067	tags=41%, list=26%, signal=54%
C2	DMSO	HA_c	PID_CXCR4_PATHWAY	PID_CXCR4_PATHWAY		101	-0.4485044	-1.5375965	0.001447178	0.033140596	1.0	5332	tags=41%, list=23%, signal=52%
C2	DMSO	HA_c	PID_S1P_S1P2_PATHWAY	PID_S1P_S1P2_PATHWAY		24	-0.5742417	-1.537082	0.011864407	0.033280578	1.0	4419	tags=46%, list=19%, signal=56%
C2	DMSO	HA_c	SHETH_LIVER_CANCER_VS_TXNIP_LOSS_PAM1	SHETH_LIVER_CANCER_VS_TXNIP_LOSS_PAM1		225	-0.40613294	-1.536894	0.0	0.03330208	1.0	4650	tags=38%, list=20%, signal=47%
C2	DMSO	HA_c	HASINA_NOL7_TARGETS_DN	HASINA_NOL7_TARGETS_DN		12	-0.6741226	-1.5368755	0.033707865	0.03328284	1.0	1362	tags=25%, list=6%, signal=27%
C2	DMSO	HA_c	VALK_AML_CLUSTER_12	VALK_AML_CLUSTER_12		30	-0.545462	-1.5368155	0.013289036	0.03327173	1.0	4257	tags=50%, list=18%, signal=61%
C2	DMSO	HA_c	GEORGANTAS_HSC_MARKERS	GEORGANTAS_HSC_MARKERS		66	-0.4716789	-1.5366647	0.007849294	0.033298727	1.0	3312	tags=33%, list=14%, signal=39%
C2	DMSO	HA_c	PID_IL5_PATHWAY	PID_IL5_PATHWAY		14	-0.65896714	-1.5362942	0.035958905	0.03337885	1.0	4997	tags=50%, list=21%, signal=63%
C2	DMSO	HA_c	KYNG_ENVIRONMENTAL_STRESS_RESPONSE_UP	KYNG_ENVIRONMENTAL_STRESS_RESPONSE_UP		56	-0.4846209	-1.5362202	0.007936508	0.033377733	1.0	3484	tags=30%, list=15%, signal=36%
C2	DMSO	HA_c	KUMAR_TARGETS_OF_MLL_AF9_FUSION	KUMAR_TARGETS_OF_MLL_AF9_FUSION		384	-0.39108154	-1.5358464	0.0	0.033477746	1.0	4254	tags=29%, list=18%, signal=35%
C2	DMSO	HA_c	GAUSSMANN_MLL_AF4_FUSION_TARGETS_D_UP	GAUSSMANN_MLL_AF4_FUSION_TARGETS_D_UP		36	-0.5207646	-1.5356094	0.011925043	0.03351253	1.0	2641	tags=44%, list=11%, signal=50%
C2	DMSO	HA_c	KUNINGER_IGF1_VS_PDGFB_TARGETS_DN	KUNINGER_IGF1_VS_PDGFB_TARGETS_DN		43	-0.5076388	-1.5355966	0.010954617	0.03349228	1.0	1881	tags=35%, list=8%, signal=38%
C2	DMSO	HA_c	KYNG_DNA_DAMAGE_UP	KYNG_DNA_DAMAGE_UP		222	-0.40662324	-1.5355622	0.0	0.033472974	1.0	4521	tags=32%, list=19%, signal=39%
C2	DMSO	HA_c	KEGG_ENDOCYTOSIS	KEGG_ENDOCYTOSIS		178	-0.4161991	-1.5349358	0.0013245033	0.033648487	1.0	6010	tags=46%, list=26%, signal=61%
C2	DMSO	HA_c	TORCHIA_TARGETS_OF_EWSR1_FLI1_FUSION_TOP20_DN	TORCHIA_TARGETS_OF_EWSR1_FLI1_FUSION_TOP20_DN		18	-0.6112083	-1.5348597	0.037288137	0.03364349	1.0	5262	tags=56%, list=22%, signal=71%
C2	DMSO	HA_c	NADERI_BREAST_CANCER_PROGNOSIS_DN	NADERI_BREAST_CANCER_PROGNOSIS_DN		18	-0.61545205	-1.5348015	0.020869566	0.033634912	1.0	3284	tags=56%, list=14%, signal=65%
C2	DMSO	HA_c	HOEBEKE_LYMPHOID_STEM_CELL_UP	HOEBEKE_LYMPHOID_STEM_CELL_UP		89	-0.45759004	-1.5341938	0.007440476	0.03379698	1.0	5166	tags=35%, list=22%, signal=44%
C2	DMSO	HA_c	ACEVEDO_LIVER_CANCER_DN	ACEVEDO_LIVER_CANCER_DN		511	-0.37959933	-1.5339897	0.0	0.033843003	1.0	4505	tags=28%, list=19%, signal=34%
C2	DMSO	HA_c	DELASERNA_MYOD_TARGETS_DN	DELASERNA_MYOD_TARGETS_DN		53	-0.49556512	-1.5327026	0.012012012	0.034223244	1.0	4355	tags=45%, list=18%, signal=55%
C2	DMSO	HA_c	WOTTON_RUNX_TARGETS_DN	WOTTON_RUNX_TARGETS_DN		27	-0.5529168	-1.5325212	0.025641026	0.03425987	1.0	3953	tags=44%, list=17%, signal=53%
C2	DMSO	HA_c	KEGG_COLORECTAL_CANCER	KEGG_COLORECTAL_CANCER		62	-0.4798261	-1.5323249	0.009463723	0.034301084	1.0	5499	tags=42%, list=23%, signal=55%
C2	DMSO	HA_c	RAGHAVACHARI_PLATELET_SPECIFIC_GENES	RAGHAVACHARI_PLATELET_SPECIFIC_GENES		67	-0.4671447	-1.531985	0.004511278	0.034371864	1.0	3353	tags=31%, list=14%, signal=36%
C2	DMSO	HA_c	VANTVEER_BREAST_CANCER_BRCA1_DN	VANTVEER_BREAST_CANCER_BRCA1_DN		42	-0.51029766	-1.5317893	0.009966778	0.034410253	1.0	5215	tags=52%, list=22%, signal=67%
C2	DMSO	HA_c	NICK_RESPONSE_TO_PROC_TREATMENT_DN	NICK_RESPONSE_TO_PROC_TREATMENT_DN		25	-0.5724689	-1.5316101	0.028099174	0.03443945	1.0	2487	tags=24%, list=11%, signal=27%
C2	DMSO	HA_c	SA_TRKA_RECEPTOR	SA_TRKA_RECEPTOR		17	-0.62153697	-1.5305077	0.022375215	0.034778353	1.0	7306	tags=82%, list=31%, signal=119%
C2	DMSO	HA_c	WANG_RESPONSE_TO_PACLITAXEL_VIA_MAPK8_UP	WANG_RESPONSE_TO_PACLITAXEL_VIA_MAPK8_UP		13	-0.6511217	-1.5302621	0.037701976	0.034852058	1.0	4615	tags=46%, list=20%, signal=57%
C2	DMSO	HA_c	REACTOME_REGULATION_OF_SIGNALING_BY_CBL	REACTOME_REGULATION_OF_SIGNALING_BY_CBL		18	-0.60819185	-1.5302197	0.03626943	0.034834594	1.0	4089	tags=44%, list=17%, signal=54%
C2	DMSO	HA_c	ROPERO_HDAC2_TARGETS	ROPERO_HDAC2_TARGETS		104	-0.4416334	-1.5286677	0.004531722	0.03532804	1.0	5511	tags=38%, list=23%, signal=50%
C2	DMSO	HA_c	PELLICCIOTTA_HDAC_IN_ANTIGEN_PRESENTATION_DN	PELLICCIOTTA_HDAC_IN_ANTIGEN_PRESENTATION_DN		49	-0.49478287	-1.5285516	0.01055807	0.03534422	1.0	4720	tags=29%, list=20%, signal=36%
C2	DMSO	HA_c	REACTOME_PPARA_ACTIVATES_GENE_EXPRESSION	REACTOME_PPARA_ACTIVATES_GENE_EXPRESSION		102	-0.44243342	-1.5283046	0.0029325513	0.03539587	1.0	4022	tags=30%, list=17%, signal=36%
C2	DMSO	HA_c	HSIAO_LIVER_SPECIFIC_GENES	HSIAO_LIVER_SPECIFIC_GENES		236	-0.4034728	-1.5276864	0.0	0.03558343	1.0	4951	tags=28%, list=21%, signal=35%
C2	DMSO	HA_c	HELLER_HDAC_TARGETS_SILENCED_BY_METHYLATION_UP	HELLER_HDAC_TARGETS_SILENCED_BY_METHYLATION_UP		440	-0.38131714	-1.5276842	0.0	0.03555842	1.0	4683	tags=38%, list=20%, signal=46%
C2	DMSO	HA_c	LEE_LIVER_CANCER_CIPROFIBRATE_UP	LEE_LIVER_CANCER_CIPROFIBRATE_UP		58	-0.48020893	-1.5270414	0.008	0.035737015	1.0	5569	tags=43%, list=24%, signal=56%
C2	DMSO	HA_c	TONKS_TARGETS_OF_RUNX1_RUNX1T1_FUSION_HSC_DN	TONKS_TARGETS_OF_RUNX1_RUNX1T1_FUSION_HSC_DN		179	-0.41547954	-1.5267582	0.0013793104	0.035820216	1.0	4147	tags=35%, list=18%, signal=42%
C2	DMSO	HA_c	ZHAN_MULTIPLE_MYELOMA_SPIKED	ZHAN_MULTIPLE_MYELOMA_SPIKED		21	-0.58562833	-1.5266633	0.013422819	0.0358369	1.0	3180	tags=48%, list=14%, signal=55%
C2	DMSO	HA_c	ACEVEDO_FGFR1_TARGETS_IN_PROSTATE_CANCER_MODEL_DN	ACEVEDO_FGFR1_TARGETS_IN_PROSTATE_CANCER_MODEL_DN		297	-0.3919831	-1.5262794	0.0	0.035928715	1.0	3984	tags=33%, list=17%, signal=39%
C2	DMSO	HA_c	KOYAMA_SEMA3B_TARGETS_DN	KOYAMA_SEMA3B_TARGETS_DN		379	-0.38551658	-1.5260365	0.0	0.035984065	1.0	3420	tags=28%, list=15%, signal=32%
C2	DMSO	HA_c	ROSS_AML_WITH_MLL_FUSIONS	ROSS_AML_WITH_MLL_FUSIONS		73	-0.4589875	-1.5259364	0.0091047045	0.035997715	1.0	5896	tags=42%, list=25%, signal=56%
C2	DMSO	HA_c	PLASARI_TGFB1_SIGNALING_VIA_NFIC_10HR_UP	PLASARI_TGFB1_SIGNALING_VIA_NFIC_10HR_UP		52	-0.49432874	-1.5256122	0.017377567	0.036082137	1.0	2622	tags=37%, list=11%, signal=41%
C2	DMSO	HA_c	BIOCARTA_IL2_PATHWAY	BIOCARTA_IL2_PATHWAY		22	-0.5772152	-1.5250063	0.033925686	0.036236327	1.0	3030	tags=36%, list=13%, signal=42%
C2	DMSO	HA_c	MURAKAMI_UV_RESPONSE_6HR_DN	MURAKAMI_UV_RESPONSE_6HR_DN		20	-0.60692817	-1.5246611	0.04225352	0.036312647	1.0	3177	tags=50%, list=13%, signal=58%
C2	DMSO	HA_c	PID_LPA4_PATHWAY	PID_LPA4_PATHWAY		15	-0.6342444	-1.5246419	0.045454547	0.03629349	1.0	2546	tags=47%, list=11%, signal=52%
C2	DMSO	HA_c	SENESE_HDAC2_TARGETS_UP	SENESE_HDAC2_TARGETS_UP		109	-0.43329346	-1.5243101	0.0030257185	0.036374908	1.0	4795	tags=36%, list=20%, signal=45%
C2	DMSO	HA_c	DANG_MYC_TARGETS_DN	DANG_MYC_TARGETS_DN		31	-0.532709	-1.5236933	0.024311183	0.036570817	1.0	5661	tags=61%, list=24%, signal=81%
C2	DMSO	HA_c	BOYAULT_LIVER_CANCER_SUBCLASS_G1_UP	BOYAULT_LIVER_CANCER_SUBCLASS_G1_UP		105	-0.43776882	-1.5235102	0.001506024	0.03660791	1.0	6298	tags=46%, list=27%, signal=62%
C2	DMSO	HA_c	REACTOME_TIE2_SIGNALING	REACTOME_TIE2_SIGNALING		17	-0.6192338	-1.5234157	0.03924915	0.036613192	1.0	3545	tags=47%, list=15%, signal=55%
C2	DMSO	HA_c	TAKEDA_TARGETS_OF_NUP98_HOXA9_FUSION_6HR_UP	TAKEDA_TARGETS_OF_NUP98_HOXA9_FUSION_6HR_UP		81	-0.45790702	-1.5223535	0.002980626	0.036943797	1.0	4366	tags=42%, list=19%, signal=51%
C2	DMSO	HA_c	KANNAN_TP53_TARGETS_UP	KANNAN_TP53_TARGETS_UP		54	-0.481981	-1.5221596	0.014150944	0.03697341	1.0	4152	tags=35%, list=18%, signal=43%
C2	DMSO	HA_c	YANG_MUC2_TARGETS_DUODENUM_6MO_UP	YANG_MUC2_TARGETS_DUODENUM_6MO_UP		10	-0.6914617	-1.5217123	0.045936394	0.03710127	1.0	1685	tags=20%, list=7%, signal=22%
C2	DMSO	HA_c	GARGALOVIC_RESPONSE_TO_OXIDIZED_PHOSPHOLIPIDS_MAGENTA_UP	GARGALOVIC_RESPONSE_TO_OXIDIZED_PHOSPHOLIPIDS_MAGENTA_UP		26	-0.56004375	-1.5212433	0.02341137	0.03723427	1.0	5568	tags=54%, list=24%, signal=70%
C2	DMSO	HA_c	LUCAS_HNF4A_TARGETS_UP	LUCAS_HNF4A_TARGETS_UP		54	-0.48684746	-1.5206689	0.0146818925	0.03739341	1.0	4104	tags=46%, list=17%, signal=56%
C2	DMSO	HA_c	OUYANG_PROSTATE_CANCER_MARKERS	OUYANG_PROSTATE_CANCER_MARKERS		19	-0.6048774	-1.5204601	0.03046595	0.03743316	1.0	2182	tags=37%, list=9%, signal=41%
C2	DMSO	HA_c	TERAMOTO_OPN_TARGETS_CLUSTER_6	TERAMOTO_OPN_TARGETS_CLUSTER_6		25	-0.55277324	-1.5203921	0.024916943	0.037427273	1.0	6342	tags=56%, list=27%, signal=77%
C2	DMSO	HA_c	RUTELLA_RESPONSE_TO_HGF_VS_CSF2RB_AND_IL4_DN	RUTELLA_RESPONSE_TO_HGF_VS_CSF2RB_AND_IL4_DN		236	-0.4033825	-1.5203235	0.0	0.037419714	1.0	6213	tags=45%, list=26%, signal=61%
C2	DMSO	HA_c	REACTOME_ACTIVATED_POINT_MUTANTS_OF_FGFR2	REACTOME_ACTIVATED_POINT_MUTANTS_OF_FGFR2		16	-0.6090483	-1.5202904	0.029929578	0.037406854	1.0	3837	tags=38%, list=16%, signal=45%
C2	DMSO	HA_c	ZHANG_TARGETS_OF_EWSR1_FLI1_FUSION	ZHANG_TARGETS_OF_EWSR1_FLI1_FUSION		86	-0.44584998	-1.5201054	0.007440476	0.03743865	1.0	4671	tags=45%, list=20%, signal=56%
C2	DMSO	HA_c	MURAKAMI_UV_RESPONSE_1HR_UP	MURAKAMI_UV_RESPONSE_1HR_UP		15	-0.6318974	-1.520099	0.04957265	0.037411887	1.0	7065	tags=60%, list=30%, signal=86%
C2	DMSO	HA_c	ZEMBUTSU_SENSITIVITY_TO_MITOMYCIN	ZEMBUTSU_SENSITIVITY_TO_MITOMYCIN		19	-0.59819984	-1.5194609	0.025597269	0.037612136	1.0	3938	tags=42%, list=17%, signal=51%
C2	DMSO	HA_c	FLECHNER_PBL_KIDNEY_TRANSPLANT_OK_VS_DONOR_UP	FLECHNER_PBL_KIDNEY_TRANSPLANT_OK_VS_DONOR_UP		147	-0.4210178	-1.5188181	0.0055555557	0.037825767	1.0	5336	tags=31%, list=23%, signal=40%
C2	DMSO	HA_c	DOUGLAS_BMI1_TARGETS_DN	DOUGLAS_BMI1_TARGETS_DN		301	-0.3913927	-1.5182127	0.0	0.03801038	1.0	4993	tags=34%, list=21%, signal=43%
C2	DMSO	HA_c	HOLLEMAN_VINCRISTINE_RESISTANCE_B_ALL_DN	HOLLEMAN_VINCRISTINE_RESISTANCE_B_ALL_DN		15	-0.6190783	-1.5178115	0.030195381	0.038115617	1.0	6284	tags=73%, list=27%, signal=100%
C2	DMSO	HA_c	XU_AKT1_TARGETS_6HR	XU_AKT1_TARGETS_6HR		27	-0.5605864	-1.5172417	0.023728814	0.03826406	1.0	2541	tags=37%, list=11%, signal=41%
C2	DMSO	HA_c	CAIRO_PML_TARGETS_BOUND_BY_MYC_DN	CAIRO_PML_TARGETS_BOUND_BY_MYC_DN		14	-0.65045226	-1.5172155	0.035149384	0.03824288	1.0	4356	tags=71%, list=18%, signal=88%
C2	DMSO	HA_c	KEGG_B_CELL_RECEPTOR_SIGNALING_PATHWAY	KEGG_B_CELL_RECEPTOR_SIGNALING_PATHWAY		73	-0.45892343	-1.5171162	0.0046948357	0.038253907	1.0	5223	tags=42%, list=22%, signal=54%
C2	DMSO	HA_c	PID_HDAC_CLASSIII_PATHWAY	PID_HDAC_CLASSIII_PATHWAY		25	-0.56225765	-1.5167453	0.0302521	0.03834219	1.0	5153	tags=48%, list=22%, signal=61%
C2	DMSO	HA_c	GENTILE_UV_RESPONSE_CLUSTER_D8	GENTILE_UV_RESPONSE_CLUSTER_D8		39	-0.5076825	-1.5165669	0.019417476	0.03837226	1.0	6052	tags=54%, list=26%, signal=72%
C2	DMSO	HA_c	REACTOME_ENDOGENOUS_STEROLS	REACTOME_ENDOGENOUS_STEROLS		15	-0.6334851	-1.5164537	0.034843206	0.03839197	1.0	5518	tags=40%, list=23%, signal=52%
C2	DMSO	HA_c	REACTOME_SIGNALING_BY_FGFR3_MUTANTS	REACTOME_SIGNALING_BY_FGFR3_MUTANTS		11	-0.67886555	-1.5163236	0.029668411	0.038408097	1.0	2822	tags=45%, list=12%, signal=52%
C2	DMSO	HA_c	HERNANDEZ_MITOTIC_ARREST_BY_DOCETAXEL_1_UP	HERNANDEZ_MITOTIC_ARREST_BY_DOCETAXEL_1_UP		32	-0.5307365	-1.5159335	0.017828202	0.038517807	1.0	2202	tags=41%, list=9%, signal=45%
C2	DMSO	HA_c	BIOCARTA_EGF_PATHWAY	BIOCARTA_EGF_PATHWAY		31	-0.5432509	-1.5156877	0.020537125	0.038590033	1.0	6775	tags=71%, list=29%, signal=100%
C2	DMSO	HA_c	REACTOME_SIGNALING_BY_RHO_GTPASES	REACTOME_SIGNALING_BY_RHO_GTPASES		109	-0.43620878	-1.5153214	0.0015128592	0.038696703	1.0	3788	tags=38%, list=16%, signal=45%
C2	DMSO	HA_c	SCHAEFFER_SOX9_TARGETS_IN_PROSTATE_DEVELOPMENT_DN	SCHAEFFER_SOX9_TARGETS_IN_PROSTATE_DEVELOPMENT_DN		43	-0.4964541	-1.5152951	0.014705882	0.038683135	1.0	1579	tags=28%, list=7%, signal=30%
C2	DMSO	HA_c	KEGG_ARRHYTHMOGENIC_RIGHT_VENTRICULAR_CARDIOMYOPATHY_ARVC	KEGG_ARRHYTHMOGENIC_RIGHT_VENTRICULAR_CARDIOMYOPATHY_ARVC		73	-0.4618254	-1.5151895	0.0076804915	0.03869379	1.0	3764	tags=47%, list=16%, signal=55%
C2	DMSO	HA_c	GRABARCZYK_BCL11B_TARGETS_UP	GRABARCZYK_BCL11B_TARGETS_UP		73	-0.45585266	-1.5151759	0.016248154	0.038672492	1.0	4072	tags=34%, list=17%, signal=41%
C2	DMSO	HA_c	BIOCARTA_TCR_PATHWAY	BIOCARTA_TCR_PATHWAY		44	-0.4949568	-1.5150954	0.017488075	0.038677946	1.0	5132	tags=45%, list=22%, signal=58%
C2	DMSO	HA_c	BIOCARTA_HIVNEF_PATHWAY	BIOCARTA_HIVNEF_PATHWAY		57	-0.47896224	-1.5150274	0.0093896715	0.038674805	1.0	5437	tags=47%, list=23%, signal=61%
C2	DMSO	HA_c	TURASHVILI_BREAST_LOBULAR_CARCINOMA_VS_LOBULAR_NORMAL_UP	TURASHVILI_BREAST_LOBULAR_CARCINOMA_VS_LOBULAR_NORMAL_UP		93	-0.4411927	-1.5149919	0.0030487804	0.038658734	1.0	3420	tags=29%, list=15%, signal=34%
C2	DMSO	HA_c	FONTAINE_FOLLICULAR_THYROID_ADENOMA_DN	FONTAINE_FOLLICULAR_THYROID_ADENOMA_DN		65	-0.4684198	-1.5149131	0.0064	0.038653906	1.0	4739	tags=37%, list=20%, signal=46%
C2	DMSO	HA_c	JUBAN_TARGETS_OF_SPI1_AND_FLI1_UP	JUBAN_TARGETS_OF_SPI1_AND_FLI1_UP		111	-0.43415084	-1.5148458	0.002980626	0.03864819	1.0	6882	tags=53%, list=29%, signal=75%
C2	DMSO	HA_c	LIU_CDX2_TARGETS_UP	LIU_CDX2_TARGETS_UP		35	-0.52526206	-1.5147309	0.019933555	0.03865115	1.0	1398	tags=23%, list=6%, signal=24%
C2	DMSO	HA_c	SA_PTEN_PATHWAY	SA_PTEN_PATHWAY		17	-0.61488724	-1.5139787	0.042105265	0.03889344	1.0	7253	tags=76%, list=31%, signal=110%
C2	DMSO	HA_c	PILON_KLF1_TARGETS_UP	PILON_KLF1_TARGETS_UP		489	-0.37743664	-1.5137681	0.0	0.038940694	1.0	5606	tags=37%, list=24%, signal=48%
C2	DMSO	HA_c	REACTOME_GASTRIN_CREB_SIGNALLING_PATHWAY_VIA_PKC_AND_MAPK	REACTOME_GASTRIN_CREB_SIGNALLING_PATHWAY_VIA_PKC_AND_MAPK		196	-0.40590274	-1.513629	0.0027100272	0.038967267	1.0	4611	tags=33%, list=20%, signal=40%
C2	DMSO	HA_c	KEGG_RIG_I_LIKE_RECEPTOR_SIGNALING_PATHWAY	KEGG_RIG_I_LIKE_RECEPTOR_SIGNALING_PATHWAY		69	-0.46234685	-1.513424	0.010526316	0.039023913	1.0	6194	tags=39%, list=26%, signal=53%
C2	DMSO	HA_c	REACTOME_NUCLEOTIDE_BINDING_DOMAIN_LEUCINE_RICH_REPEAT_CONTAINING_RECEPTOR_NLR_SIGNALING_PATHWAYS	REACTOME_NUCLEOTIDE_BINDING_DOMAIN_LEUCINE_RICH_REPEAT_CONTAINING_RECEPTOR_NLR_SIGNALING_PATHWAYS		44	-0.4901373	-1.5133808	0.015306123	0.03900342	1.0	3413	tags=34%, list=14%, signal=40%
C2	DMSO	HA_c	BIOCARTA_CARDIACEGF_PATHWAY	BIOCARTA_CARDIACEGF_PATHWAY		18	-0.60121906	-1.5131562	0.03024911	0.039049618	1.0	3030	tags=50%, list=13%, signal=57%
C2	DMSO	HA_c	COLIN_PILOCYTIC_ASTROCYTOMA_VS_GLIOBLASTOMA_DN	COLIN_PILOCYTIC_ASTROCYTOMA_VS_GLIOBLASTOMA_DN		28	-0.5436546	-1.5128798	0.028475711	0.039129045	1.0	5117	tags=54%, list=22%, signal=68%
C2	DMSO	HA_c	MCCOLLUM_GELDANAMYCIN_RESISTANCE_UP	MCCOLLUM_GELDANAMYCIN_RESISTANCE_UP		10	-0.69969046	-1.5113112	0.047531992	0.039636165	1.0	3584	tags=40%, list=15%, signal=47%
C2	DMSO	HA_c	PID_EPHB_FWD_PATHWAY	PID_EPHB_FWD_PATHWAY		40	-0.50764775	-1.5112936	0.018092105	0.039613586	1.0	7509	tags=73%, list=32%, signal=106%
C2	DMSO	HA_c	IIZUKA_LIVER_CANCER_EARLY_RECURRENCE	IIZUKA_LIVER_CANCER_EARLY_RECURRENCE		11	-0.69404393	-1.5112128	0.03358209	0.039618425	1.0	4680	tags=55%, list=20%, signal=68%
C2	DMSO	HA_c	ONO_FOXP3_TARGETS_UP	ONO_FOXP3_TARGETS_UP		21	-0.5888067	-1.5109813	0.029360967	0.03966592	1.0	6937	tags=57%, list=29%, signal=81%
C2	DMSO	HA_c	THEODOROU_MAMMARY_TUMORIGENESIS	THEODOROU_MAMMARY_TUMORIGENESIS		28	-0.54056305	-1.5108272	0.019933555	0.039681584	1.0	2331	tags=32%, list=10%, signal=36%
C2	DMSO	HA_c	LIU_VMYB_TARGETS_UP	LIU_VMYB_TARGETS_UP		119	-0.427054	-1.5096327	0.0028328612	0.040076017	1.0	5212	tags=40%, list=22%, signal=52%
C2	DMSO	HA_c	BIOCARTA_VIP_PATHWAY	BIOCARTA_VIP_PATHWAY		26	-0.5553129	-1.5089146	0.021558871	0.040293843	1.0	5132	tags=50%, list=22%, signal=64%
C2	DMSO	HA_c	KEGG_MAPK_SIGNALING_PATHWAY	KEGG_MAPK_SIGNALING_PATHWAY		263	-0.3948824	-1.5087613	0.0	0.040320322	1.0	4089	tags=30%, list=17%, signal=35%
C2	DMSO	HA_c	LIU_VAV3_PROSTATE_CARCINOGENESIS_DN	LIU_VAV3_PROSTATE_CARCINOGENESIS_DN		17	-0.60523605	-1.5079292	0.0375	0.04057309	1.0	5261	tags=53%, list=22%, signal=68%
C2	DMSO	HA_c	KEGG_GLIOMA	KEGG_GLIOMA		65	-0.4692811	-1.5066143	0.010903426	0.041066144	1.0	4254	tags=37%, list=18%, signal=45%
C2	DMSO	HA_c	SMIRNOV_RESPONSE_TO_IR_2HR_UP	SMIRNOV_RESPONSE_TO_IR_2HR_UP		49	-0.49024653	-1.5066121	0.017006803	0.0410393	1.0	4476	tags=45%, list=19%, signal=55%
C2	DMSO	HA_c	BIOCARTA_COMP_PATHWAY	BIOCARTA_COMP_PATHWAY		19	-0.59254235	-1.5065651	0.049069375	0.04102696	1.0	3110	tags=42%, list=13%, signal=48%
C2	DMSO	HA_c	SCHAEFFER_PROSTATE_DEVELOPMENT_AND_CANCER_BOX1_DN	SCHAEFFER_PROSTATE_DEVELOPMENT_AND_CANCER_BOX1_DN		10	-0.7060016	-1.5060608	0.03508772	0.041194882	1.0	5445	tags=70%, list=23%, signal=91%
C2	DMSO	HA_c	ALONSO_METASTASIS_DN	ALONSO_METASTASIS_DN		23	-0.5628552	-1.5055825	0.025252525	0.041341588	1.0	5518	tags=57%, list=23%, signal=74%
C2	DMSO	HA_c	REACTOME_OTHER_SEMAPHORIN_INTERACTIONS	REACTOME_OTHER_SEMAPHORIN_INTERACTIONS		14	-0.6403212	-1.5055265	0.03914591	0.041334994	1.0	2693	tags=50%, list=11%, signal=56%
C2	DMSO	HA_c	REACTOME_NEGATIVE_REGULATORS_OF_RIG_I_MDA5_SIGNALING	REACTOME_NEGATIVE_REGULATORS_OF_RIG_I_MDA5_SIGNALING		29	-0.5442721	-1.505347	0.023489933	0.041366395	1.0	5001	tags=48%, list=21%, signal=61%
C2	DMSO	HA_c	MARTINEZ_TP53_TARGETS_UP	MARTINEZ_TP53_TARGETS_UP		578	-0.3716097	-1.5052531	0.0	0.04137915	1.0	6029	tags=39%, list=26%, signal=51%
C2	DMSO	HA_c	REACTOME_NOTCH_HLH_TRANSCRIPTION_PATHWAY	REACTOME_NOTCH_HLH_TRANSCRIPTION_PATHWAY		11	-0.67494	-1.5050858	0.035460994	0.04141384	1.0	4285	tags=64%, list=18%, signal=78%
C2	DMSO	HA_c	WATANABE_RECTAL_CANCER_RADIOTHERAPY_RESPONSIVE_UP	WATANABE_RECTAL_CANCER_RADIOTHERAPY_RESPONSIVE_UP		103	-0.43602622	-1.5041974	0.0028328612	0.04173999	1.0	7019	tags=45%, list=30%, signal=63%
C2	DMSO	HA_c	BIOCARTA_BAD_PATHWAY	BIOCARTA_BAD_PATHWAY		26	-0.5469935	-1.5040752	0.031613976	0.041759253	1.0	5114	tags=42%, list=22%, signal=54%
C2	DMSO	HA_c	LUND_SILENCED_BY_METHYLATION	LUND_SILENCED_BY_METHYLATION		16	-0.6201188	-1.5038595	0.033613447	0.04180794	1.0	1945	tags=44%, list=8%, signal=48%
C2	DMSO	HA_c	KIM_RESPONSE_TO_TSA_AND_DECITABINE_UP	KIM_RESPONSE_TO_TSA_AND_DECITABINE_UP		125	-0.42303962	-1.5027589	0.002754821	0.042200867	1.0	3735	tags=37%, list=16%, signal=44%
C2	DMSO	HA_c	DAZARD_UV_RESPONSE_CLUSTER_G2	DAZARD_UV_RESPONSE_CLUSTER_G2		29	-0.54199266	-1.5027575	0.030595813	0.042171802	1.0	2828	tags=38%, list=12%, signal=43%
C2	DMSO	HA_c	VALK_AML_WITH_FLT3_ITD	VALK_AML_WITH_FLT3_ITD		38	-0.5118074	-1.5026766	0.013071896	0.042173084	1.0	4456	tags=47%, list=19%, signal=58%
C2	DMSO	HA_c	KLEIN_PRIMARY_EFFUSION_LYMPHOMA_DN	KLEIN_PRIMARY_EFFUSION_LYMPHOMA_DN		57	-0.48024106	-1.5023288	0.02293578	0.042254075	1.0	5406	tags=44%, list=23%, signal=57%
C2	DMSO	HA_c	BIOCARTA_DC_PATHWAY	BIOCARTA_DC_PATHWAY		22	-0.577581	-1.5017754	0.03242321	0.042450633	1.0	6557	tags=55%, list=28%, signal=76%
C2	DMSO	HA_c	PECE_MAMMARY_STEM_CELL_DN	PECE_MAMMARY_STEM_CELL_DN		135	-0.42137116	-1.501457	0.0	0.042536505	1.0	5513	tags=38%, list=23%, signal=49%
C2	DMSO	HA_c	BOYAULT_LIVER_CANCER_SUBCLASS_G3_DN	BOYAULT_LIVER_CANCER_SUBCLASS_G3_DN		48	-0.48005053	-1.5012451	0.011290323	0.04258618	1.0	4756	tags=46%, list=20%, signal=57%
C2	DMSO	HA_c	PID_WNT_CANONICAL_PATHWAY	PID_WNT_CANONICAL_PATHWAY		20	-0.5871482	-1.5011526	0.027472528	0.042591393	1.0	7615	tags=55%, list=32%, signal=81%
C2	DMSO	HA_c	ROZANOV_MMP14_TARGETS_DN	ROZANOV_MMP14_TARGETS_DN		32	-0.53220123	-1.5008167	0.019512195	0.04268959	1.0	4561	tags=50%, list=19%, signal=62%
C2	DMSO	HA_c	DODD_NASOPHARYNGEAL_CARCINOMA_UP	DODD_NASOPHARYNGEAL_CARCINOMA_UP		1587	-0.3572215	-1.5006163	0.0	0.042734668	1.0	4493	tags=30%, list=19%, signal=35%
C2	DMSO	HA_c	MIZUKAMI_HYPOXIA_UP	MIZUKAMI_HYPOXIA_UP		11	-0.6857747	-1.500362	0.033395175	0.042791665	1.0	2877	tags=64%, list=12%, signal=72%
C2	DMSO	HA_c	WEIGEL_OXIDATIVE_STRESS_BY_HNE_AND_TBH	WEIGEL_OXIDATIVE_STRESS_BY_HNE_AND_TBH		57	-0.46728876	-1.5003113	0.014040561	0.042780805	1.0	6631	tags=51%, list=28%, signal=71%
C2	DMSO	HA_c	ST_PHOSPHOINOSITIDE_3_KINASE_PATHWAY	ST_PHOSPHOINOSITIDE_3_KINASE_PATHWAY		37	-0.51366144	-1.500261	0.018181818	0.042766534	1.0	6437	tags=49%, list=27%, signal=67%
C2	DMSO	HA_c	REACTOME_PKA_MEDIATED_PHOSPHORYLATION_OF_CREB	REACTOME_PKA_MEDIATED_PHOSPHORYLATION_OF_CREB		17	-0.60675985	-1.4993006	0.036458332	0.04308685	1.0	4672	tags=53%, list=20%, signal=66%
C2	DMSO	HA_c	BIOCARTA_LYM_PATHWAY	BIOCARTA_LYM_PATHWAY		10	-0.7050786	-1.499057	0.04847397	0.04313334	1.0	3252	tags=60%, list=14%, signal=70%
C2	DMSO	HA_c	STEIN_ESRRA_TARGETS_DN	STEIN_ESRRA_TARGETS_DN		100	-0.43370023	-1.4988819	0.0029717681	0.043173842	1.0	5214	tags=41%, list=22%, signal=52%
C2	DMSO	HA_c	SCHAEFFER_PROSTATE_DEVELOPMENT_6HR_UP	SCHAEFFER_PROSTATE_DEVELOPMENT_6HR_UP		162	-0.40676025	-1.498072	0.0041724616	0.04349321	1.0	5146	tags=35%, list=22%, signal=44%
C2	DMSO	HA_c	BIOCARTA_PPARA_PATHWAY	BIOCARTA_PPARA_PATHWAY		56	-0.4748673	-1.4978734	0.016641453	0.043533437	1.0	5814	tags=50%, list=25%, signal=66%
C2	DMSO	HA_c	COATES_MACROPHAGE_M1_VS_M2_DN	COATES_MACROPHAGE_M1_VS_M2_DN		75	-0.45846593	-1.495909	0.0059970017	0.04426574	1.0	7461	tags=57%, list=32%, signal=84%
C2	DMSO	HA_c	KEGG_SMALL_CELL_LUNG_CANCER	KEGG_SMALL_CELL_LUNG_CANCER		84	-0.4517909	-1.4958639	0.0091883615	0.04425142	1.0	3558	tags=37%, list=15%, signal=43%
C2	DMSO	HA_c	MCBRYAN_PUBERTAL_BREAST_5_6WK_UP	MCBRYAN_PUBERTAL_BREAST_5_6WK_UP		114	-0.42823312	-1.4958199	0.0042796005	0.044232935	1.0	2864	tags=25%, list=12%, signal=28%
C2	DMSO	HA_c	LOPEZ_MESOTHELIOMA_SURVIVAL_OVERALL_DN	LOPEZ_MESOTHELIOMA_SURVIVAL_OVERALL_DN		16	-0.6082587	-1.4954867	0.042105265	0.044331644	1.0	3082	tags=50%, list=13%, signal=57%
C2	DMSO	HA_c	VALK_AML_CLUSTER_3	VALK_AML_CLUSTER_3		31	-0.53290355	-1.4950792	0.019366197	0.04444171	1.0	3169	tags=42%, list=13%, signal=48%
C2	DMSO	HA_c	PAPASPYRIDONOS_UNSTABLE_ATEROSCLEROTIC_PLAQUE_UP	PAPASPYRIDONOS_UNSTABLE_ATEROSCLEROTIC_PLAQUE_UP		51	-0.48036635	-1.4935846	0.01904762	0.044969127	1.0	4640	tags=37%, list=20%, signal=46%
C2	DMSO	HA_c	FLOTHO_PEDIATRIC_ALL_THERAPY_RESPONSE_UP	FLOTHO_PEDIATRIC_ALL_THERAPY_RESPONSE_UP		53	-0.48046443	-1.493098	0.020236088	0.04514254	1.0	7856	tags=60%, list=33%, signal=90%
C2	DMSO	HA_c	SHIRAISHI_PLZF_TARGETS_UP	SHIRAISHI_PLZF_TARGETS_UP		10	-0.7140902	-1.4929258	0.042145595	0.045181468	1.0	447	tags=40%, list=2%, signal=41%
C2	DMSO	HA_c	GRADE_COLON_CANCER_DN	GRADE_COLON_CANCER_DN		32	-0.52544147	-1.4925616	0.024154589	0.045307234	1.0	2800	tags=31%, list=12%, signal=35%
C2	DMSO	HA_c	HATADA_METHYLATED_IN_LUNG_CANCER_UP	HATADA_METHYLATED_IN_LUNG_CANCER_UP		370	-0.38019744	-1.4925228	0.0	0.045292303	1.0	3139	tags=26%, list=13%, signal=30%
C2	DMSO	HA_c	LI_CISPLATIN_RESISTANCE_DN	LI_CISPLATIN_RESISTANCE_DN		32	-0.5190319	-1.4924558	0.025641026	0.0452914	1.0	4645	tags=63%, list=20%, signal=78%
C2	DMSO	HA_c	PID_CD8_TCR_DOWNSTREAM_PATHWAY	PID_CD8_TCR_DOWNSTREAM_PATHWAY		65	-0.45993212	-1.492009	0.012345679	0.045445822	1.0	4626	tags=28%, list=20%, signal=34%
C2	DMSO	HA_c	CLAUS_PGR_POSITIVE_MENINGIOMA_UP	CLAUS_PGR_POSITIVE_MENINGIOMA_UP		10	-0.69310474	-1.4919785	0.04291045	0.045424208	1.0	5433	tags=70%, list=23%, signal=91%
C2	DMSO	HA_c	LOPEZ_TRANSLATION_VIA_FN1_SIGNALING	LOPEZ_TRANSLATION_VIA_FN1_SIGNALING		33	-0.5237992	-1.4917879	0.035714287	0.045475297	1.0	4214	tags=39%, list=18%, signal=48%
C2	DMSO	HA_c	KEGG_NOTCH_SIGNALING_PATHWAY	KEGG_NOTCH_SIGNALING_PATHWAY		46	-0.49036673	-1.4917213	0.009646302	0.045470227	1.0	5073	tags=50%, list=22%, signal=64%
C2	DMSO	HA_c	REACTOME_SIGNALLING_TO_ERKS	REACTOME_SIGNALLING_TO_ERKS		36	-0.5161676	-1.4916636	0.026666667	0.04545848	1.0	6752	tags=58%, list=29%, signal=82%
C2	DMSO	HA_c	DAIRKEE_TERT_TARGETS_DN	DAIRKEE_TERT_TARGETS_DN		117	-0.42845026	-1.4913775	0.004385965	0.045525637	1.0	5616	tags=44%, list=24%, signal=57%
C2	DMSO	HA_c	PID_ANTHRAX_PATHWAY	PID_ANTHRAX_PATHWAY		17	-0.5982137	-1.4910914	0.03814262	0.045624204	1.0	4052	tags=47%, list=17%, signal=57%
C2	DMSO	HA_c	ZHAN_MULTIPLE_MYELOMA_PR_DN	ZHAN_MULTIPLE_MYELOMA_PR_DN		44	-0.49573576	-1.4904454	0.019847328	0.045857765	1.0	5727	tags=64%, list=24%, signal=84%
C2	DMSO	HA_c	WARTERS_RESPONSE_TO_IR_SKIN	WARTERS_RESPONSE_TO_IR_SKIN		74	-0.45072868	-1.4893928	0.011782032	0.046244245	1.0	3370	tags=34%, list=14%, signal=39%
C2	DMSO	HA_c	SANSOM_WNT_PATHWAY_REQUIRE_MYC	SANSOM_WNT_PATHWAY_REQUIRE_MYC		58	-0.47113195	-1.4890741	0.010542168	0.046335436	1.0	2626	tags=34%, list=11%, signal=39%
C2	DMSO	HA_c	TARTE_PLASMA_CELL_VS_B_LYMPHOCYTE_UP	TARTE_PLASMA_CELL_VS_B_LYMPHOCYTE_UP		73	-0.4535602	-1.4888498	0.018957347	0.04637987	1.0	6397	tags=52%, list=27%, signal=71%
C2	DMSO	HA_c	LEE_NEURAL_CREST_STEM_CELL_DN	LEE_NEURAL_CREST_STEM_CELL_DN		114	-0.42243078	-1.4886719	0.004237288	0.046413645	1.0	2877	tags=38%, list=12%, signal=43%
C2	DMSO	HA_c	PID_FCER1_PATHWAY	PID_FCER1_PATHWAY		61	-0.46500978	-1.4885304	0.019261638	0.046430897	1.0	4946	tags=43%, list=21%, signal=54%
C2	DMSO	HA_c	ENK_UV_RESPONSE_EPIDERMIS_UP	ENK_UV_RESPONSE_EPIDERMIS_UP		280	-0.3849705	-1.4878374	0.0	0.0466578	1.0	5195	tags=34%, list=22%, signal=43%
C2	DMSO	HA_c	HOLLEMAN_DAUNORUBICIN_B_ALL_UP	HOLLEMAN_DAUNORUBICIN_B_ALL_UP		10	-0.6987962	-1.4878124	0.040201005	0.046638064	1.0	2339	tags=30%, list=10%, signal=33%
C2	DMSO	HA_c	BIOCARTA_PTDINS_PATHWAY	BIOCARTA_PTDINS_PATHWAY		23	-0.5685861	-1.4877018	0.037931036	0.046656057	1.0	6915	tags=70%, list=29%, signal=98%
C2	DMSO	HA_c	PIEPOLI_LGI1_TARGETS_DN	PIEPOLI_LGI1_TARGETS_DN		14	-0.6394038	-1.4874483	0.05811966	0.046730198	1.0	3759	tags=43%, list=16%, signal=51%
C2	DMSO	HA_c	REACTOME_ADENYLATE_CYCLASE_ACTIVATING_PATHWAY	REACTOME_ADENYLATE_CYCLASE_ACTIVATING_PATHWAY		10	-0.67761666	-1.4872483	0.044293016	0.04678213	1.0	2036	tags=50%, list=9%, signal=55%
C2	DMSO	HA_c	PID_WNT_NONCANONICAL_PATHWAY	PID_WNT_NONCANONICAL_PATHWAY		32	-0.52630264	-1.4871861	0.027419355	0.046772942	1.0	3779	tags=38%, list=16%, signal=45%
C2	DMSO	HA_c	REACTOME_NFKB_ACTIVATION_THROUGH_FADD_RIP1_PATHWAY_MEDIATED_BY_CASPASE_8_AND10	REACTOME_NFKB_ACTIVATION_THROUGH_FADD_RIP1_PATHWAY_MEDIATED_BY_CASPASE_8_AND10		12	-0.64843005	-1.4871563	0.041516244	0.04675236	1.0	6194	tags=83%, list=26%, signal=113%
C2	DMSO	HA_c	REACTOME_ACTIVATION_OF_IRF3_IRF7_MEDIATED_BY_TBK1_IKK_EPSILON	REACTOME_ACTIVATION_OF_IRF3_IRF7_MEDIATED_BY_TBK1_IKK_EPSILON		12	-0.65488005	-1.4860677	0.056737587	0.047182884	1.0	4103	tags=42%, list=17%, signal=50%
C2	DMSO	HA_c	LUI_THYROID_CANCER_CLUSTER_2	LUI_THYROID_CANCER_CLUSTER_2		39	-0.50158733	-1.4855323	0.022950819	0.047379497	1.0	4223	tags=44%, list=18%, signal=53%
C2	DMSO	HA_c	FONTAINE_PAPILLARY_THYROID_CARCINOMA_UP	FONTAINE_PAPILLARY_THYROID_CARCINOMA_UP		60	-0.46316168	-1.4853874	0.015797788	0.047408994	1.0	4897	tags=45%, list=21%, signal=57%
C2	DMSO	HA_c	AMBROSINI_FLAVOPIRIDOL_TREATMENT_TP53	AMBROSINI_FLAVOPIRIDOL_TREATMENT_TP53		99	-0.4333017	-1.4853315	0.00761035	0.04739772	1.0	5086	tags=43%, list=22%, signal=55%
C2	DMSO	HA_c	PID_THROMBIN_PAR4_PATHWAY	PID_THROMBIN_PAR4_PATHWAY		15	-0.6136322	-1.4851795	0.052539404	0.047429513	1.0	4419	tags=47%, list=19%, signal=57%
C2	DMSO	HA_c	BIOCARTA_MYOSIN_PATHWAY	BIOCARTA_MYOSIN_PATHWAY		31	-0.5194684	-1.484924	0.029616725	0.04750202	1.0	4893	tags=52%, list=21%, signal=65%
C2	DMSO	HA_c	GOUYER_TATI_TARGETS_DN	GOUYER_TATI_TARGETS_DN		16	-0.6023804	-1.4842046	0.053667262	0.04776002	1.0	2759	tags=44%, list=12%, signal=50%
C2	DMSO	HA_c	ZHAN_MULTIPLE_MYELOMA_CD1_DN	ZHAN_MULTIPLE_MYELOMA_CD1_DN		44	-0.4952477	-1.4840214	0.024958402	0.047798827	1.0	4153	tags=50%, list=18%, signal=61%
C2	DMSO	HA_c	BERENJENO_TRANSFORMED_BY_RHOA_FOREVER_UP	BERENJENO_TRANSFORMED_BY_RHOA_FOREVER_UP		19	-0.5714908	-1.4836968	0.04769737	0.047894306	1.0	2982	tags=47%, list=13%, signal=54%
C2	DMSO	HA_c	REACTOME_SHC_MEDIATED_CASCADE	REACTOME_SHC_MEDIATED_CASCADE		28	-0.5348085	-1.483682	0.020236088	0.047866575	1.0	2822	tags=32%, list=12%, signal=36%
C2	DMSO	HA_c	ZAIDI_OSTEOBLAST_TRANSCRIPTION_FACTORS	ZAIDI_OSTEOBLAST_TRANSCRIPTION_FACTORS		14	-0.61336297	-1.4828624	0.047285464	0.04821257	1.0	5912	tags=71%, list=25%, signal=95%
C2	DMSO	HA_c	YAUCH_HEDGEHOG_SIGNALING_PARACRINE_UP	YAUCH_HEDGEHOG_SIGNALING_PARACRINE_UP		142	-0.4107539	-1.482856	0.0014326648	0.048183102	1.0	3348	tags=27%, list=14%, signal=31%
C2	DMSO	HA_c	JOSEPH_RESPONSE_TO_SODIUM_BUTYRATE_UP	JOSEPH_RESPONSE_TO_SODIUM_BUTYRATE_UP		30	-0.522452	-1.4826065	0.033444814	0.048265982	1.0	4245	tags=37%, list=18%, signal=45%
C2	DMSO	HA_c	LI_WILMS_TUMOR	LI_WILMS_TUMOR		25	-0.54702497	-1.4825869	0.03350084	0.048239756	1.0	2027	tags=44%, list=9%, signal=48%
C2	DMSO	HA_c	BIOCARTA_CLASSIC_PATHWAY	BIOCARTA_CLASSIC_PATHWAY		14	-0.62152517	-1.4822897	0.03986135	0.048322506	1.0	3110	tags=43%, list=13%, signal=49%
C2	DMSO	HA_c	MCCLUNG_COCAIN_REWARD_4WK	MCCLUNG_COCAIN_REWARD_4WK		74	-0.45562404	-1.4821817	0.0077279755	0.048333388	1.0	4347	tags=32%, list=18%, signal=40%
C2	DMSO	HA_c	SMID_BREAST_CANCER_BASAL_UP	SMID_BREAST_CANCER_BASAL_UP		620	-0.36725524	-1.4820375	0.0	0.0483596	1.0	3061	tags=28%, list=13%, signal=31%
C2	DMSO	HA_c	MCCABE_HOXC6_TARGETS_CANCER_UP	MCCABE_HOXC6_TARGETS_CANCER_UP		30	-0.5285573	-1.4820194	0.022801302	0.048334964	1.0	5312	tags=43%, list=23%, signal=56%
C2	DMSO	HA_c	NIKOLSKY_BREAST_CANCER_6P24_P22_AMPLICON	NIKOLSKY_BREAST_CANCER_6P24_P22_AMPLICON		20	-0.57577175	-1.4815573	0.046232875	0.048489098	1.0	4679	tags=45%, list=20%, signal=56%
C2	DMSO	HA_c	BUCKANOVICH_T_LYMPHOCYTE_HOMING_ON_TUMOR_UP	BUCKANOVICH_T_LYMPHOCYTE_HOMING_ON_TUMOR_UP		20	-0.57206815	-1.4813151	0.036144577	0.04856095	1.0	2326	tags=40%, list=10%, signal=44%
C2	DMSO	HA_c	CAFFAREL_RESPONSE_TO_THC_8HR_5_UP	CAFFAREL_RESPONSE_TO_THC_8HR_5_UP		14	-0.6381677	-1.4812883	0.045918368	0.04853624	1.0	5184	tags=71%, list=22%, signal=92%
C2	DMSO	HA_c	ALONSO_METASTASIS_NEURAL_UP	ALONSO_METASTASIS_NEURAL_UP		18	-0.5946997	-1.4812304	0.038062282	0.04852917	1.0	624	tags=33%, list=3%, signal=34%
C2	DMSO	HA_c	LEIN_CHOROID_PLEXUS_MARKERS	LEIN_CHOROID_PLEXUS_MARKERS		98	-0.4317487	-1.4811641	0.003030303	0.048519745	1.0	3289	tags=35%, list=14%, signal=40%
C2	DMSO	HA_c	REACTOME_ADHERENS_JUNCTIONS_INTERACTIONS	REACTOME_ADHERENS_JUNCTIONS_INTERACTIONS		27	-0.5335727	-1.4811375	0.03814262	0.04849997	1.0	4779	tags=56%, list=20%, signal=70%
C2	DMSO	HA_c	PID_HEDGEHOG_2PATHWAY	PID_HEDGEHOG_2PATHWAY		22	-0.560863	-1.4810303	0.038709678	0.04850506	1.0	4418	tags=50%, list=19%, signal=61%
C2	DMSO	HA_c	REACTOME_SIGNALING_BY_BMP	REACTOME_SIGNALING_BY_BMP		22	-0.5776279	-1.4806713	0.040609136	0.048620727	1.0	2320	tags=36%, list=10%, signal=40%
C2	DMSO	HA_c	GABRIELY_MIR21_TARGETS	GABRIELY_MIR21_TARGETS		279	-0.38363552	-1.4806632	0.0	0.048592877	1.0	5383	tags=38%, list=23%, signal=49%
C2	DMSO	HA_c	PID_IL27_PATHWAY	PID_IL27_PATHWAY		26	-0.54075307	-1.480594	0.036124796	0.048589874	1.0	4313	tags=46%, list=18%, signal=56%
C2	DMSO	HA_c	DACOSTA_UV_RESPONSE_VIA_ERCC3_TTD_UP	DACOSTA_UV_RESPONSE_VIA_ERCC3_TTD_UP		62	-0.45986566	-1.4800795	0.021035599	0.04879556	1.0	5595	tags=44%, list=24%, signal=57%
C2	DMSO	HA_c	TOOKER_GEMCITABINE_RESISTANCE_UP	TOOKER_GEMCITABINE_RESISTANCE_UP		77	-0.4447373	-1.479961	0.010355029	0.04881399	1.0	3797	tags=30%, list=16%, signal=35%
C2	DMSO	HA_c	SHIN_B_CELL_LYMPHOMA_CLUSTER_7	SHIN_B_CELL_LYMPHOMA_CLUSTER_7		26	-0.5443295	-1.4795829	0.037671234	0.048949175	1.0	5437	tags=62%, list=23%, signal=80%
C2	DMSO	HA_c	SMID_BREAST_CANCER_RELAPSE_IN_BONE_UP	SMID_BREAST_CANCER_RELAPSE_IN_BONE_UP		94	-0.4320959	-1.4793732	0.007246377	0.04901445	1.0	3132	tags=30%, list=13%, signal=34%
C2	DMSO	HA_c	HINATA_NFKB_TARGETS_KERATINOCYTE_DN	HINATA_NFKB_TARGETS_KERATINOCYTE_DN		22	-0.55492854	-1.4793322	0.040852576	0.048995286	1.0	5123	tags=50%, list=22%, signal=64%
C2	DMSO	HA_c	TRAYNOR_RETT_SYNDROM_DN	TRAYNOR_RETT_SYNDROM_DN		17	-0.5964362	-1.4792184	0.047038328	0.049002387	1.0	2102	tags=47%, list=9%, signal=52%
C2	DMSO	HA_c	REACTOME_GAP_JUNCTION_DEGRADATION	REACTOME_GAP_JUNCTION_DEGRADATION		10	-0.66688025	-1.4784826	0.048648648	0.049328886	1.0	2264	tags=50%, list=10%, signal=55%
C2	DMSO	HA_c	HOUSTIS_ROS	HOUSTIS_ROS		36	-0.5136224	-1.477725	0.019292604	0.049657933	1.0	3994	tags=31%, list=17%, signal=37%
C2	DMSO	HA_c	LU_EZH2_TARGETS_UP	LU_EZH2_TARGETS_UP		269	-0.38506177	-1.4775923	0.0	0.04967978	1.0	5737	tags=35%, list=24%, signal=46%
C2	DMSO	HA_c	MULLIGHAN_MLL_SIGNATURE_2_DN	MULLIGHAN_MLL_SIGNATURE_2_DN		268	-0.38661548	-1.4771129	0.0	0.049820576	1.0	4707	tags=33%, list=20%, signal=41%
C2	DMSO	HA_c	HOEGERKORP_CD44_TARGETS_DIRECT_DN	HOEGERKORP_CD44_TARGETS_DIRECT_DN		14	-0.62873304	-1.4769002	0.037567083	0.0498668	1.0	3147	tags=43%, list=13%, signal=49%
C2	DMSO	HA_c	ONGUSAHA_BRCA1_TARGETS_UP	ONGUSAHA_BRCA1_TARGETS_UP		13	-0.6380052	-1.4764454	0.04712042	0.05002182	1.0	3787	tags=54%, list=16%, signal=64%
C2	DMSO	HA_c	NAKAMURA_CANCER_MICROENVIRONMENT_UP	NAKAMURA_CANCER_MICROENVIRONMENT_UP		22	-0.5600642	-1.4763097	0.022764228	0.05005044	1.0	3787	tags=50%, list=16%, signal=60%
C2	DMSO	HA_c	HONMA_DOCETAXEL_RESISTANCE	HONMA_DOCETAXEL_RESISTANCE		30	-0.5293742	-1.4755952	0.03409091	0.050327104	1.0	7934	tags=67%, list=34%, signal=100%
C2	DMSO	HA_c	ITO_PTTG1_TARGETS_UP	ITO_PTTG1_TARGETS_UP		11	-0.67696273	-1.4752542	0.037300177	0.050434552	1.0	3925	tags=64%, list=17%, signal=76%
C2	DMSO	HA_c	PID_INSULIN_PATHWAY	PID_INSULIN_PATHWAY		44	-0.49927208	-1.4751186	0.027597403	0.0504619	1.0	5591	tags=48%, list=24%, signal=62%
C2	DMSO	HA_c	GYORFFY_MITOXANTRONE_RESISTANCE	GYORFFY_MITOXANTRONE_RESISTANCE		51	-0.4727709	-1.4748487	0.014992503	0.050540797	1.0	4610	tags=43%, list=20%, signal=54%
C2	DMSO	HA_c	AFFAR_YY1_TARGETS_UP	AFFAR_YY1_TARGETS_UP		209	-0.3910988	-1.4748125	0.0039011703	0.05052706	1.0	3526	tags=34%, list=15%, signal=40%
C2	DMSO	HA_c	KIM_HYPOXIA	KIM_HYPOXIA		25	-0.5492659	-1.4745789	0.0330033	0.050587617	1.0	5434	tags=64%, list=23%, signal=83%
C2	DMSO	HA_c	PID_CERAMIDE_PATHWAY	PID_CERAMIDE_PATHWAY		48	-0.48539737	-1.4745768	0.019769358	0.050555706	1.0	5706	tags=48%, list=24%, signal=63%
C2	DMSO	HA_c	SUBTIL_PROGESTIN_TARGETS	SUBTIL_PROGESTIN_TARGETS		35	-0.51029253	-1.4741777	0.029268293	0.050685737	1.0	4829	tags=49%, list=21%, signal=61%
C2	DMSO	HA_c	ZHOU_TNF_SIGNALING_30MIN	ZHOU_TNF_SIGNALING_30MIN		51	-0.47314614	-1.4739575	0.0127591705	0.050749436	1.0	7034	tags=57%, list=30%, signal=81%
C2	DMSO	HA_c	DEMAGALHAES_AGING_DN	DEMAGALHAES_AGING_DN		15	-0.61788136	-1.4735377	0.067911714	0.050896835	1.0	388	tags=27%, list=2%, signal=27%
C2	DMSO	HA_c	LOPEZ_MBD_TARGETS	LOPEZ_MBD_TARGETS		904	-0.35560167	-1.4735304	0.0	0.050864797	1.0	6029	tags=35%, list=26%, signal=45%
C2	DMSO	HA_c	HASLINGER_B_CLL_WITH_17P13_DELETION	HASLINGER_B_CLL_WITH_17P13_DELETION		18	-0.58630043	-1.4733402	0.04819277	0.050923206	1.0	4470	tags=56%, list=19%, signal=69%
C2	DMSO	HA_c	VALK_AML_CLUSTER_15	VALK_AML_CLUSTER_15		30	-0.52586496	-1.4732845	0.035256412	0.050917152	1.0	5721	tags=47%, list=24%, signal=62%
C2	DMSO	HA_c	KYNG_DNA_DAMAGE_BY_GAMMA_RADIATION	KYNG_DNA_DAMAGE_BY_GAMMA_RADIATION		81	-0.4392994	-1.473275	0.009463723	0.05088753	1.0	4416	tags=32%, list=19%, signal=39%
C2	DMSO	HA_c	REACTOME_PEPTIDE_CHAIN_ELONGATION	REACTOME_PEPTIDE_CHAIN_ELONGATION		84	-0.43634853	-1.4727954	0.008902078	0.051045086	1.0	7347	tags=62%, list=31%, signal=90%
C2	DMSO	HA_c	REACTOME_CIRCADIAN_REPRESSION_OF_EXPRESSION_BY_REV_ERBA	REACTOME_CIRCADIAN_REPRESSION_OF_EXPRESSION_BY_REV_ERBA		22	-0.5581096	-1.4722842	0.043405674	0.05124396	1.0	5494	tags=64%, list=23%, signal=83%
C2	DMSO	HA_c	TAKAO_RESPONSE_TO_UVB_RADIATION_DN	TAKAO_RESPONSE_TO_UVB_RADIATION_DN		96	-0.4282605	-1.472084	0.01447178	0.05129121	1.0	5529	tags=32%, list=23%, signal=42%
C2	DMSO	HA_c	BRUECKNER_TARGETS_OF_MIRLET7A3_UP	BRUECKNER_TARGETS_OF_MIRLET7A3_UP		103	-0.42598814	-1.4716328	0.0071530757	0.051450264	1.0	4050	tags=33%, list=17%, signal=40%
C2	DMSO	HA_c	PID_THROMBIN_PAR1_PATHWAY	PID_THROMBIN_PAR1_PATHWAY		43	-0.4912905	-1.4709487	0.028985508	0.05172925	1.0	4419	tags=53%, list=19%, signal=66%
C2	DMSO	HA_c	JEPSEN_SMRT_TARGETS	JEPSEN_SMRT_TARGETS		33	-0.51587087	-1.4707679	0.02970297	0.051774297	1.0	2458	tags=42%, list=10%, signal=47%
C2	DMSO	HA_c	REACTOME_POST_TRANSLATIONAL_PROTEIN_MODIFICATION	REACTOME_POST_TRANSLATIONAL_PROTEIN_MODIFICATION		178	-0.4021463	-1.4701552	0.005312085	0.052042622	1.0	6186	tags=43%, list=26%, signal=58%
C2	DMSO	HA_c	KUMAR_AUTOPHAGY_NETWORK	KUMAR_AUTOPHAGY_NETWORK		67	-0.4528717	-1.4700321	0.015432099	0.052065708	1.0	4916	tags=36%, list=21%, signal=45%
C2	DMSO	HA_c	BILD_CTNNB1_ONCOGENIC_SIGNATURE	BILD_CTNNB1_ONCOGENIC_SIGNATURE		78	-0.44066626	-1.4700063	0.004304161	0.052041035	1.0	6603	tags=51%, list=28%, signal=71%
C2	DMSO	HA_c	MAHAJAN_RESPONSE_TO_IL1A_DN	MAHAJAN_RESPONSE_TO_IL1A_DN		73	-0.4464256	-1.4695928	0.019969279	0.052188694	1.0	3134	tags=29%, list=13%, signal=33%
C2	DMSO	HA_c	LAMB_CCND1_TARGETS	LAMB_CCND1_TARGETS		19	-0.58917916	-1.4691008	0.06360424	0.052376077	1.0	2877	tags=37%, list=12%, signal=42%
C2	DMSO	HA_c	THEILGAARD_NEUTROPHIL_AT_SKIN_WOUND_UP	THEILGAARD_NEUTROPHIL_AT_SKIN_WOUND_UP		75	-0.4445002	-1.4688181	0.0076569677	0.052483734	1.0	2850	tags=25%, list=12%, signal=29%
C2	DMSO	HA_c	AMUNDSON_DNA_DAMAGE_RESPONSE_TP53	AMUNDSON_DNA_DAMAGE_RESPONSE_TP53		14	-0.63787746	-1.4682924	0.06129597	0.05267618	1.0	4176	tags=50%, list=18%, signal=61%
C2	DMSO	HA_c	IVANOVA_HEMATOPOIESIS_STEM_CELL_AND_PROGENITOR	IVANOVA_HEMATOPOIESIS_STEM_CELL_AND_PROGENITOR		645	-0.35820022	-1.467797	0.0	0.052854348	1.0	4839	tags=33%, list=21%, signal=40%
C2	DMSO	HA_c	AKL_HTLV1_INFECTION_UP	AKL_HTLV1_INFECTION_UP		24	-0.54989725	-1.4675786	0.04770017	0.052916422	1.0	5158	tags=50%, list=22%, signal=64%
C2	DMSO	HA_c	NAKAYAMA_FRA2_TARGETS	NAKAYAMA_FRA2_TARGETS		41	-0.48975527	-1.467258	0.037558686	0.053020578	1.0	3788	tags=41%, list=16%, signal=49%
C2	DMSO	HA_c	LIM_MAMMARY_LUMINAL_MATURE_UP	LIM_MAMMARY_LUMINAL_MATURE_UP		109	-0.4174889	-1.4672395	0.004347826	0.052991435	1.0	3662	tags=33%, list=16%, signal=39%
C2	DMSO	HA_c	JAZAERI_BREAST_CANCER_BRCA1_VS_BRCA2_UP	JAZAERI_BREAST_CANCER_BRCA1_VS_BRCA2_UP		47	-0.48242298	-1.4664696	0.026898734	0.053295072	1.0	5840	tags=38%, list=25%, signal=51%
C2	DMSO	HA_c	REACTOME_FACILITATIVE_NA_INDEPENDENT_GLUCOSE_TRANSPORTERS	REACTOME_FACILITATIVE_NA_INDEPENDENT_GLUCOSE_TRANSPORTERS		12	-0.6407153	-1.4662627	0.06571936	0.05333966	1.0	3008	tags=58%, list=13%, signal=67%
C2	DMSO	HA_c	NOJIMA_SFRP2_TARGETS_UP	NOJIMA_SFRP2_TARGETS_UP		30	-0.5214575	-1.4661733	0.034843206	0.053348448	1.0	3513	tags=40%, list=15%, signal=47%
C2	DMSO	HA_c	WINTER_HYPOXIA_DN	WINTER_HYPOXIA_DN		49	-0.47811568	-1.4654505	0.025993884	0.053631295	1.0	2739	tags=31%, list=12%, signal=35%
C2	DMSO	HA_c	LEIN_CEREBELLUM_MARKERS	LEIN_CEREBELLUM_MARKERS		80	-0.44177428	-1.465378	0.012251149	0.05362125	1.0	4987	tags=46%, list=21%, signal=58%
C2	DMSO	HA_c	GERHOLD_ADIPOGENESIS_UP	GERHOLD_ADIPOGENESIS_UP		48	-0.4831109	-1.4649212	0.025889968	0.053793915	1.0	5899	tags=54%, list=25%, signal=72%
C2	DMSO	HA_c	MAGRANGEAS_MULTIPLE_MYELOMA_IGG_VS_IGA_DN	MAGRANGEAS_MULTIPLE_MYELOMA_IGG_VS_IGA_DN		24	-0.54634726	-1.4632747	0.02027027	0.054465026	1.0	2160	tags=29%, list=9%, signal=32%
C2	DMSO	HA_c	KEGG_PHOSPHATIDYLINOSITOL_SIGNALING_SYSTEM	KEGG_PHOSPHATIDYLINOSITOL_SIGNALING_SYSTEM		76	-0.4385829	-1.4632435	0.015243903	0.05444519	1.0	6413	tags=45%, list=27%, signal=61%
C2	DMSO	HA_c	NIELSEN_GIST_VS_SYNOVIAL_SARCOMA_DN	NIELSEN_GIST_VS_SYNOVIAL_SARCOMA_DN		19	-0.57781047	-1.4622647	0.046666667	0.054878604	1.0	1682	tags=53%, list=7%, signal=57%
C2	DMSO	HA_c	BIOCARTA_ALK_PATHWAY	BIOCARTA_ALK_PATHWAY		37	-0.49688166	-1.4622382	0.029411765	0.054857798	1.0	2656	tags=32%, list=11%, signal=36%
C2	DMSO	HA_c	PID_ATF2_PATHWAY	PID_ATF2_PATHWAY		57	-0.46343476	-1.4622254	0.03409091	0.054831665	1.0	3030	tags=32%, list=13%, signal=36%
C2	DMSO	HA_c	SU_PLACENTA	SU_PLACENTA		29	-0.53288716	-1.462068	0.028099174	0.054881927	1.0	1415	tags=28%, list=6%, signal=29%
C2	DMSO	HA_c	PID_EPHA_FWDPATHWAY	PID_EPHA_FWDPATHWAY		34	-0.5052782	-1.4614874	0.043117743	0.05510574	1.0	4089	tags=38%, list=17%, signal=46%
C2	DMSO	HA_c	KRIGE_RESPONSE_TO_TOSEDOSTAT_6HR_UP	KRIGE_RESPONSE_TO_TOSEDOSTAT_6HR_UP		869	-0.35438022	-1.461436	0.0	0.055088688	1.0	5441	tags=35%, list=23%, signal=44%
C2	DMSO	HA_c	PID_BETA_CATENIN_DEG_PATHWAY	PID_BETA_CATENIN_DEG_PATHWAY		18	-0.5854308	-1.4612938	0.05096661	0.055120166	1.0	8119	tags=72%, list=34%, signal=110%
C2	DMSO	HA_c	REACTOME_G_ALPHA_Q_SIGNALLING_EVENTS	REACTOME_G_ALPHA_Q_SIGNALLING_EVENTS		175	-0.3991152	-1.4610213	0.006729475	0.05521022	1.0	4456	tags=32%, list=19%, signal=39%
C2	DMSO	HA_c	TSENG_ADIPOGENIC_POTENTIAL_UP	TSENG_ADIPOGENIC_POTENTIAL_UP		30	-0.51723564	-1.460764	0.029126214	0.05529935	1.0	4966	tags=50%, list=21%, signal=63%
C2	DMSO	HA_c	GHO_ATF5_TARGETS_DN	GHO_ATF5_TARGETS_DN		16	-0.5951049	-1.460589	0.049488056	0.055352446	1.0	3008	tags=44%, list=13%, signal=50%
C2	DMSO	HA_c	ST_G_ALPHA_S_PATHWAY	ST_G_ALPHA_S_PATHWAY		16	-0.5967682	-1.4605391	0.066086955	0.055343032	1.0	6059	tags=50%, list=26%, signal=67%
C2	DMSO	HA_c	CHICAS_RB1_TARGETS_GROWING	CHICAS_RB1_TARGETS_GROWING		232	-0.38556	-1.4601741	0.0012886598	0.05547192	1.0	2467	tags=28%, list=10%, signal=31%
C2	DMSO	HA_c	WATANABE_ULCERATIVE_COLITIS_WITH_CANCER_UP	WATANABE_ULCERATIVE_COLITIS_WITH_CANCER_UP		17	-0.58736604	-1.4591718	0.053003535	0.055911392	1.0	5133	tags=53%, list=22%, signal=68%
C2	DMSO	HA_c	CHANG_IMMORTALIZED_BY_HPV31_UP	CHANG_IMMORTALIZED_BY_HPV31_UP		82	-0.43804523	-1.4590352	0.013157895	0.05593998	1.0	3376	tags=27%, list=14%, signal=31%
C2	DMSO	HA_c	KEGG_DORSO_VENTRAL_AXIS_FORMATION	KEGG_DORSO_VENTRAL_AXIS_FORMATION		23	-0.54842365	-1.4584657	0.03533569	0.05615776	1.0	3370	tags=43%, list=14%, signal=51%
C2	DMSO	HA_c	VALK_AML_WITH_CEBPA	VALK_AML_WITH_CEBPA		35	-0.5001835	-1.4579843	0.02915952	0.05635523	1.0	4772	tags=37%, list=20%, signal=47%
C2	DMSO	HA_c	JIANG_AGING_CEREBRAL_CORTEX_UP	JIANG_AGING_CEREBRAL_CORTEX_UP		35	-0.50919825	-1.4579198	0.030844156	0.056353647	1.0	5849	tags=49%, list=25%, signal=65%
C2	DMSO	HA_c	REACTOME_TRANSPORT_OF_GLUCOSE_AND_OTHER_SUGARS_BILE_SALTS_AND_ORGANIC_ACIDS_METAL_IONS_AND_AMINE_COMPOUNDS	REACTOME_TRANSPORT_OF_GLUCOSE_AND_OTHER_SUGARS_BILE_SALTS_AND_ORGANIC_ACIDS_METAL_IONS_AND_AMINE_COMPOUNDS		87	-0.43388286	-1.4579085	0.006042296	0.056324434	1.0	3399	tags=28%, list=14%, signal=32%
C2	DMSO	HA_c	REACTOME_MEMBRANE_TRAFFICKING	REACTOME_MEMBRANE_TRAFFICKING		122	-0.41147274	-1.4578315	0.0042674253	0.056329757	1.0	7410	tags=53%, list=31%, signal=77%
C2	DMSO	HA_c	REACTOME_SIGNALING_BY_CONSTITUTIVELY_ACTIVE_EGFR	REACTOME_SIGNALING_BY_CONSTITUTIVELY_ACTIVE_EGFR		17	-0.5929595	-1.4577492	0.055077452	0.056328185	1.0	3687	tags=41%, list=16%, signal=49%
C2	DMSO	HA_c	RAY_ALZHEIMERS_DISEASE	RAY_ALZHEIMERS_DISEASE		11	-0.6509114	-1.4570909	0.061946902	0.056598112	1.0	3039	tags=36%, list=13%, signal=42%
C2	DMSO	HA_c	CHEN_HOXA5_TARGETS_9HR_DN	CHEN_HOXA5_TARGETS_9HR_DN		38	-0.49787614	-1.4564885	0.033333335	0.056861997	1.0	4630	tags=47%, list=20%, signal=59%
C2	DMSO	HA_c	PID_HIV_NEF_PATHWAY	PID_HIV_NEF_PATHWAY		35	-0.4957279	-1.4563214	0.04194631	0.056898292	1.0	3312	tags=37%, list=14%, signal=43%
C2	DMSO	HA_c	PID_GLYPICAN_1PATHWAY	PID_GLYPICAN_1PATHWAY		27	-0.5380923	-1.4562558	0.053484604	0.056893375	1.0	4456	tags=41%, list=19%, signal=50%
C2	DMSO	HA_c	ZHENG_FOXP3_TARGETS_IN_THYMUS_UP	ZHENG_FOXP3_TARGETS_IN_THYMUS_UP		183	-0.39562145	-1.455893	0.0026490067	0.05703527	1.0	5509	tags=38%, list=23%, signal=49%
C2	DMSO	HA_c	SASSON_RESPONSE_TO_GONADOTROPHINS_UP	SASSON_RESPONSE_TO_GONADOTROPHINS_UP		89	-0.42679647	-1.4557784	0.009036144	0.057054564	1.0	4721	tags=34%, list=20%, signal=42%
C2	DMSO	HA_c	MILI_PSEUDOPODIA	MILI_PSEUDOPODIA		42	-0.47369727	-1.455101	0.036065575	0.057336774	1.0	5422	tags=45%, list=23%, signal=59%
C2	DMSO	HA_c	REACTOME_HEMOSTASIS	REACTOME_HEMOSTASIS		447	-0.36445478	-1.4548151	0.0	0.05741137	1.0	4784	tags=34%, list=20%, signal=41%
C2	DMSO	HA_c	PID_ERBB2_ERBB3_PATHWAY	PID_ERBB2_ERBB3_PATHWAY		44	-0.48361048	-1.454626	0.024	0.057455484	1.0	4313	tags=43%, list=18%, signal=53%
C2	DMSO	HA_c	MEISSNER_NPC_HCP_WITH_H3K4ME2	MEISSNER_NPC_HCP_WITH_H3K4ME2		480	-0.36339104	-1.4545922	0.0	0.05743577	1.0	3415	tags=34%, list=15%, signal=39%
C2	DMSO	HA_c	REACTOME_SIGNALING_BY_ROBO_RECEPTOR	REACTOME_SIGNALING_BY_ROBO_RECEPTOR		28	-0.52836823	-1.4541548	0.034013607	0.057605952	1.0	5397	tags=61%, list=23%, signal=79%
C2	DMSO	HA_c	FIGUEROA_AML_METHYLATION_CLUSTER_5_DN	FIGUEROA_AML_METHYLATION_CLUSTER_5_DN		43	-0.48813608	-1.4538852	0.03372681	0.057702977	1.0	4938	tags=35%, list=21%, signal=44%
C2	DMSO	HA_c	INGA_TP53_TARGETS	INGA_TP53_TARGETS		17	-0.5815988	-1.4536264	0.057866186	0.057789195	1.0	2182	tags=29%, list=9%, signal=32%
C2	DMSO	HA_c	KAAB_FAILED_HEART_VENTRICLE_DN	KAAB_FAILED_HEART_VENTRICLE_DN		40	-0.48902023	-1.4534345	0.033546325	0.057849567	1.0	5852	tags=43%, list=25%, signal=56%
C2	DMSO	HA_c	TAVOR_CEBPA_TARGETS_UP	TAVOR_CEBPA_TARGETS_UP		47	-0.47234976	-1.453014	0.03900156	0.058009747	1.0	4742	tags=47%, list=20%, signal=58%
C2	DMSO	HA_c	BIOCARTA_LECTIN_PATHWAY	BIOCARTA_LECTIN_PATHWAY		12	-0.6486885	-1.45292	0.059753954	0.0580146	1.0	5255	tags=58%, list=22%, signal=75%
C2	DMSO	HA_c	PID_PS1_PATHWAY	PID_PS1_PATHWAY		46	-0.47575712	-1.4523518	0.032	0.05823194	1.0	5183	tags=39%, list=22%, signal=50%
C2	DMSO	HA_c	HASEGAWA_TUMORIGENESIS_BY_RET_C634R	HASEGAWA_TUMORIGENESIS_BY_RET_C634R		11	-0.6646182	-1.4520268	0.053781513	0.05835454	1.0	3780	tags=64%, list=16%, signal=76%
C2	DMSO	HA_c	PID_HES_HEY_PATHWAY	PID_HES_HEY_PATHWAY		47	-0.47515488	-1.451731	0.028099174	0.0584559	1.0	4615	tags=51%, list=20%, signal=63%
C2	DMSO	HA_c	BROWNE_HCMV_INFECTION_6HR_DN	BROWNE_HCMV_INFECTION_6HR_DN		150	-0.40003258	-1.4512148	0.008583691	0.05867272	1.0	4356	tags=31%, list=18%, signal=38%
C2	DMSO	HA_c	HOFFMAN_CLOCK_TARGETS_UP	HOFFMAN_CLOCK_TARGETS_UP		11	-0.6567287	-1.4508635	0.064631954	0.058783572	1.0	3030	tags=45%, list=13%, signal=52%
C2	DMSO	HA_c	YAGI_AML_SURVIVAL	YAGI_AML_SURVIVAL		124	-0.41371885	-1.450699	0.013062409	0.05883453	1.0	5916	tags=40%, list=25%, signal=52%
C2	DMSO	HA_c	BECKER_TAMOXIFEN_RESISTANCE_DN	BECKER_TAMOXIFEN_RESISTANCE_DN		51	-0.46801275	-1.4504977	0.015128593	0.05889533	1.0	3227	tags=33%, list=14%, signal=39%
C2	DMSO	HA_c	KEGG_EPITHELIAL_CELL_SIGNALING_IN_HELICOBACTER_PYLORI_INFECTION	KEGG_EPITHELIAL_CELL_SIGNALING_IN_HELICOBACTER_PYLORI_INFECTION		67	-0.4450922	-1.4504597	0.020497805	0.05887567	1.0	7509	tags=57%, list=32%, signal=83%
C2	DMSO	HA_c	KYNG_DNA_DAMAGE_BY_4NQO_OR_GAMMA_RADIATION	KYNG_DNA_DAMAGE_BY_4NQO_OR_GAMMA_RADIATION		15	-0.60820425	-1.4503822	0.04109589	0.058880016	1.0	6834	tags=60%, list=29%, signal=84%
C2	DMSO	HA_c	RAMALHO_STEMNESS_DN	RAMALHO_STEMNESS_DN		70	-0.44397697	-1.4502084	0.015781922	0.058922056	1.0	3453	tags=33%, list=15%, signal=38%
C2	DMSO	HA_c	MOHANKUMAR_TLX1_TARGETS_DN	MOHANKUMAR_TLX1_TARGETS_DN		178	-0.392244	-1.4499435	0.0013351135	0.058996126	1.0	4012	tags=34%, list=17%, signal=41%
C2	DMSO	HA_c	TONKS_TARGETS_OF_RUNX1_RUNX1T1_FUSION_MONOCYTE_DN	TONKS_TARGETS_OF_RUNX1_RUNX1T1_FUSION_MONOCYTE_DN		52	-0.47075996	-1.4495776	0.024615385	0.059130937	1.0	4214	tags=33%, list=18%, signal=40%
C2	DMSO	HA_c	GOLUB_ALL_VS_AML_DN	GOLUB_ALL_VS_AML_DN		21	-0.56944203	-1.4493179	0.05467372	0.059211243	1.0	3313	tags=43%, list=14%, signal=50%
C2	DMSO	HA_c	HOFFMANN_SMALL_PRE_BII_TO_IMMATURE_B_LYMPHOCYTE_UP	HOFFMANN_SMALL_PRE_BII_TO_IMMATURE_B_LYMPHOCYTE_UP		69	-0.44198146	-1.448794	0.018348623	0.059437368	1.0	4681	tags=33%, list=20%, signal=41%
C2	DMSO	HA_c	KYNG_DNA_DAMAGE_BY_GAMMA_AND_UV_RADIATION	KYNG_DNA_DAMAGE_BY_GAMMA_AND_UV_RADIATION		87	-0.42515057	-1.448067	0.012251149	0.059743278	1.0	4496	tags=37%, list=19%, signal=45%
C2	DMSO	HA_c	ALONSO_METASTASIS_UP	ALONSO_METASTASIS_UP		188	-0.39016908	-1.4479266	0.0013175231	0.059769537	1.0	5581	tags=34%, list=24%, signal=44%
C2	DMSO	HA_c	BIOCARTA_MONOCYTE_PATHWAY	BIOCARTA_MONOCYTE_PATHWAY		11	-0.65442234	-1.4476963	0.07155635	0.059853442	1.0	3252	tags=45%, list=14%, signal=53%
C2	DMSO	HA_c	HELLER_HDAC_TARGETS_UP	HELLER_HDAC_TARGETS_UP		299	-0.37663487	-1.447465	0.0	0.05993646	1.0	4687	tags=38%, list=20%, signal=47%
C2	DMSO	HA_c	REACTOME_TRANSPORT_TO_THE_GOLGI_AND_SUBSEQUENT_MODIFICATION	REACTOME_TRANSPORT_TO_THE_GOLGI_AND_SUBSEQUENT_MODIFICATION		33	-0.5032701	-1.4474007	0.03583618	0.05993262	1.0	6186	tags=64%, list=26%, signal=86%
C2	DMSO	HA_c	JIANG_VHL_TARGETS	JIANG_VHL_TARGETS		131	-0.4061841	-1.4472909	0.008486563	0.059942942	1.0	5458	tags=32%, list=23%, signal=42%
C2	DMSO	HA_c	BAE_BRCA1_TARGETS_DN	BAE_BRCA1_TARGETS_DN		32	-0.51394594	-1.4472505	0.04071661	0.059926458	1.0	5393	tags=44%, list=23%, signal=57%
C2	DMSO	HA_c	DEBOSSCHER_NFKB_TARGETS_REPRESSED_BY_GLUCOCORTICOIDS	DEBOSSCHER_NFKB_TARGETS_REPRESSED_BY_GLUCOCORTICOIDS		23	-0.55487895	-1.4472443	0.048387095	0.059892837	1.0	3672	tags=39%, list=16%, signal=46%
C2	DMSO	HA_c	REACTOME_TOLL_RECEPTOR_CASCADES	REACTOME_TOLL_RECEPTOR_CASCADES		109	-0.4107411	-1.4468745	0.016152717	0.06003442	1.0	6305	tags=44%, list=27%, signal=60%
C2	DMSO	HA_c	ZHAN_MULTIPLE_MYELOMA_LB_UP	ZHAN_MULTIPLE_MYELOMA_LB_UP		40	-0.4890222	-1.4468684	0.0304	0.06000225	1.0	5300	tags=52%, list=23%, signal=68%
C2	DMSO	HA_c	REACTOME_NCAM_SIGNALING_FOR_NEURITE_OUT_GROWTH	REACTOME_NCAM_SIGNALING_FOR_NEURITE_OUT_GROWTH		64	-0.4481358	-1.4468275	0.02560241	0.059984308	1.0	3152	tags=36%, list=13%, signal=41%
C2	DMSO	HA_c	REACTOME_TGF_BETA_RECEPTOR_SIGNALING_ACTIVATES_SMADS	REACTOME_TGF_BETA_RECEPTOR_SIGNALING_ACTIVATES_SMADS		24	-0.5464733	-1.4465909	0.05141844	0.060074233	1.0	1475	tags=25%, list=6%, signal=27%
C2	DMSO	HA_c	REACTOME_METABOLISM_OF_CARBOHYDRATES	REACTOME_METABOLISM_OF_CARBOHYDRATES		228	-0.38325042	-1.4462068	0.0026773761	0.06023278	1.0	4842	tags=36%, list=21%, signal=44%
C2	DMSO	HA_c	KANG_AR_TARGETS_UP	KANG_AR_TARGETS_UP		17	-0.5776629	-1.4462051	0.066884175	0.060197603	1.0	2429	tags=53%, list=10%, signal=59%
C2	DMSO	HA_c	JAATINEN_HEMATOPOIETIC_STEM_CELL_UP	JAATINEN_HEMATOPOIETIC_STEM_CELL_UP		294	-0.37120432	-1.4460762	0.0	0.060227863	1.0	4622	tags=34%, list=20%, signal=41%
C2	DMSO	HA_c	BIOCARTA_PAR1_PATHWAY	BIOCARTA_PAR1_PATHWAY		37	-0.4972793	-1.4458197	0.030448718	0.060319833	1.0	4409	tags=46%, list=19%, signal=56%
C2	DMSO	HA_c	BIOCARTA_TNFR2_PATHWAY	BIOCARTA_TNFR2_PATHWAY		18	-0.56959575	-1.445584	0.048739497	0.06041324	1.0	5594	tags=61%, list=24%, signal=80%
C2	DMSO	HA_c	COLIN_PILOCYTIC_ASTROCYTOMA_VS_GLIOBLASTOMA_UP	COLIN_PILOCYTIC_ASTROCYTOMA_VS_GLIOBLASTOMA_UP		35	-0.5078376	-1.4455115	0.031147541	0.06040549	1.0	3782	tags=49%, list=16%, signal=58%
C2	DMSO	HA_c	TORCHIA_TARGETS_OF_EWSR1_FLI1_FUSION_DN	TORCHIA_TARGETS_OF_EWSR1_FLI1_FUSION_DN		304	-0.37377608	-1.4454291	0.0	0.060417026	1.0	4391	tags=33%, list=19%, signal=40%
C2	DMSO	HA_c	HOEBEKE_LYMPHOID_STEM_CELL_DN	HOEBEKE_LYMPHOID_STEM_CELL_DN		81	-0.42807493	-1.4451292	0.017777778	0.060525	1.0	5134	tags=40%, list=22%, signal=50%
C2	DMSO	HA_c	REACTOME_SEROTONIN_RECEPTORS	REACTOME_SEROTONIN_RECEPTORS		12	-0.633261	-1.4438754	0.069565214	0.06110667	1.0	5252	tags=50%, list=22%, signal=64%
C2	DMSO	HA_c	LU_EZH2_TARGETS_DN	LU_EZH2_TARGETS_DN		356	-0.3670592	-1.4435301	0.0	0.061245184	1.0	3918	tags=28%, list=17%, signal=33%
C2	DMSO	HA_c	MA_PITUITARY_FETAL_VS_ADULT_UP	MA_PITUITARY_FETAL_VS_ADULT_UP		27	-0.52416116	-1.4435188	0.026490066	0.061211076	1.0	2743	tags=37%, list=12%, signal=42%
C2	DMSO	HA_c	TONKS_TARGETS_OF_RUNX1_RUNX1T1_FUSION_SUSTAINED_IN_GRANULOCYTE_UP	TONKS_TARGETS_OF_RUNX1_RUNX1T1_FUSION_SUSTAINED_IN_GRANULOCYTE_UP		15	-0.6064394	-1.4433975	0.04778157	0.061230265	1.0	2123	tags=53%, list=9%, signal=59%
C2	DMSO	HA_c	ST_G_ALPHA_I_PATHWAY	ST_G_ALPHA_I_PATHWAY		35	-0.49367946	-1.4432617	0.027508091	0.06125662	1.0	4254	tags=43%, list=18%, signal=52%
C2	DMSO	HA_c	FIGUEROA_AML_METHYLATION_CLUSTER_5_UP	FIGUEROA_AML_METHYLATION_CLUSTER_5_UP		10	-0.66740125	-1.4429753	0.06486487	0.061348192	1.0	2324	tags=40%, list=10%, signal=44%
C2	DMSO	HA_c	SUMI_HNF4A_TARGETS	SUMI_HNF4A_TARGETS		31	-0.50856483	-1.4419667	0.029668411	0.061821733	1.0	5814	tags=39%, list=25%, signal=51%
C2	DMSO	HA_c	YAO_TEMPORAL_RESPONSE_TO_PROGESTERONE_CLUSTER_8	YAO_TEMPORAL_RESPONSE_TO_PROGESTERONE_CLUSTER_8		47	-0.4691214	-1.4414142	0.035769828	0.062049262	1.0	4184	tags=36%, list=18%, signal=44%
C2	DMSO	HA_c	ZHONG_RESPONSE_TO_AZACITIDINE_AND_TSA_UP	ZHONG_RESPONSE_TO_AZACITIDINE_AND_TSA_UP		176	-0.3939082	-1.4414117	0.0	0.062012576	1.0	4589	tags=39%, list=19%, signal=48%
C2	DMSO	HA_c	REACTOME_ASPARAGINE_N_LINKED_GLYCOSYLATION	REACTOME_ASPARAGINE_N_LINKED_GLYCOSYLATION		79	-0.4304469	-1.4411247	0.01857585	0.062114306	1.0	6298	tags=51%, list=27%, signal=69%
C2	DMSO	HA_c	REACTOME_PI_3K_CASCADE	REACTOME_PI_3K_CASCADE		54	-0.45624056	-1.4406317	0.02647975	0.062304277	1.0	5206	tags=39%, list=22%, signal=50%
C2	DMSO	HA_c	MARSON_FOXP3_CORE_DIRECT_TARGETS	MARSON_FOXP3_CORE_DIRECT_TARGETS		19	-0.55746716	-1.4403105	0.06585789	0.062430147	1.0	4313	tags=42%, list=18%, signal=52%
C2	DMSO	HA_c	ZHOU_TNF_SIGNALING_4HR	ZHOU_TNF_SIGNALING_4HR		53	-0.4564368	-1.4397126	0.019017432	0.06268034	1.0	4111	tags=34%, list=17%, signal=41%
C2	DMSO	HA_c	CHARAFE_BREAST_CANCER_BASAL_VS_MESENCHYMAL_UP	CHARAFE_BREAST_CANCER_BASAL_VS_MESENCHYMAL_UP		113	-0.41053444	-1.4396696	0.015558699	0.0626705	1.0	3157	tags=28%, list=13%, signal=33%
C2	DMSO	HA_c	PID_HNF3A_PATHWAY	PID_HNF3A_PATHWAY		43	-0.4842357	-1.4396656	0.03236246	0.06263651	1.0	4967	tags=35%, list=21%, signal=44%
C2	DMSO	HA_c	REACTOME_SIGNALING_BY_NOTCH	REACTOME_SIGNALING_BY_NOTCH		94	-0.42052844	-1.439352	0.010355029	0.0627574	1.0	4615	tags=43%, list=20%, signal=53%
C2	DMSO	HA_c	BIOCARTA_AT1R_PATHWAY	BIOCARTA_AT1R_PATHWAY		33	-0.5048407	-1.439333	0.03343949	0.062728524	1.0	7509	tags=73%, list=32%, signal=107%
C2	DMSO	HA_c	REACTOME_G_ALPHA1213_SIGNALLING_EVENTS	REACTOME_G_ALPHA1213_SIGNALLING_EVENTS		73	-0.4329461	-1.4391192	0.015337423	0.06278627	1.0	3931	tags=41%, list=17%, signal=49%
C2	DMSO	HA_c	LEE_LIVER_CANCER_MYC_DN	LEE_LIVER_CANCER_MYC_DN		61	-0.4413114	-1.4382952	0.018691588	0.063139096	1.0	3365	tags=26%, list=14%, signal=31%
C2	DMSO	HA_c	MACAEVA_PBMC_RESPONSE_TO_IR	MACAEVA_PBMC_RESPONSE_TO_IR		93	-0.41677198	-1.4382005	0.0072886297	0.063142225	1.0	4385	tags=28%, list=19%, signal=34%
C2	DMSO	HA_c	NIKOLSKY_BREAST_CANCER_22Q13_AMPLICON	NIKOLSKY_BREAST_CANCER_22Q13_AMPLICON		16	-0.57963926	-1.4379812	0.06140351	0.063217156	1.0	3940	tags=38%, list=17%, signal=45%
C2	DMSO	HA_c	KYNG_DNA_DAMAGE_BY_4NQO	KYNG_DNA_DAMAGE_BY_4NQO		38	-0.4903693	-1.4374406	0.028099174	0.06343471	1.0	5035	tags=50%, list=21%, signal=63%
C2	DMSO	HA_c	FAELT_B_CLL_WITH_VH3_21_DN	FAELT_B_CLL_WITH_VH3_21_DN		49	-0.46271527	-1.437056	0.027070064	0.06358831	1.0	6684	tags=47%, list=28%, signal=65%
C2	DMSO	HA_c	KOBAYASHI_RESPONSE_TO_ROMIDEPSIN	KOBAYASHI_RESPONSE_TO_ROMIDEPSIN		18	-0.57571316	-1.4367791	0.07809847	0.06369857	1.0	1790	tags=28%, list=8%, signal=30%
C2	DMSO	HA_c	IVANOVA_HEMATOPOIESIS_STEM_CELL_LONG_TERM	IVANOVA_HEMATOPOIESIS_STEM_CELL_LONG_TERM		293	-0.37111378	-1.4365076	0.0	0.06377802	1.0	5791	tags=40%, list=25%, signal=52%
C2	DMSO	HA_c	MULLIGHAN_MLL_SIGNATURE_1_DN	MULLIGHAN_MLL_SIGNATURE_1_DN		229	-0.38336846	-1.4364585	0.005263158	0.0637618	1.0	4707	tags=35%, list=20%, signal=43%
C2	DMSO	HA_c	VANLOO_SP3_TARGETS_DN	VANLOO_SP3_TARGETS_DN		82	-0.42720273	-1.4362344	0.012383901	0.0638491	1.0	4638	tags=39%, list=20%, signal=48%
C2	DMSO	HA_c	BILBAN_B_CLL_LPL_UP	BILBAN_B_CLL_LPL_UP		58	-0.45039502	-1.4361774	0.017799353	0.06383807	1.0	5086	tags=45%, list=22%, signal=57%
C2	DMSO	HA_c	BRUINS_UVC_RESPONSE_LATE	BRUINS_UVC_RESPONSE_LATE		1068	-0.34545043	-1.4354199	0.0	0.064225875	1.0	4796	tags=29%, list=20%, signal=35%
C2	DMSO	HA_c	MUELLER_METHYLATED_IN_GLIOBLASTOMA	MUELLER_METHYLATED_IN_GLIOBLASTOMA		39	-0.48515382	-1.4352472	0.032659408	0.06427649	1.0	1850	tags=26%, list=8%, signal=28%
C2	DMSO	HA_c	SHI_SPARC_TARGETS_UP	SHI_SPARC_TARGETS_UP		23	-0.5350268	-1.43516	0.041594453	0.064281076	1.0	2670	tags=39%, list=11%, signal=44%
C2	DMSO	HA_c	SU_KIDNEY	SU_KIDNEY		15	-0.6038942	-1.4351045	0.075250834	0.06427628	1.0	1321	tags=27%, list=6%, signal=28%
C2	DMSO	HA_c	NIKOLSKY_BREAST_CANCER_20Q11_AMPLICON	NIKOLSKY_BREAST_CANCER_20Q11_AMPLICON		27	-0.52446955	-1.4348956	0.044827588	0.06434118	1.0	7971	tags=81%, list=34%, signal=123%
C2	DMSO	HA_c	AUJLA_IL22_AND_IL17A_SIGNALING	AUJLA_IL22_AND_IL17A_SIGNALING		11	-0.64457494	-1.434262	0.06115108	0.06461921	1.0	5965	tags=36%, list=25%, signal=49%
C2	DMSO	HA_c	PID_IL2_1PATHWAY	PID_IL2_1PATHWAY		55	-0.45542672	-1.4341125	0.03169572	0.06464985	1.0	3965	tags=35%, list=17%, signal=41%
C2	DMSO	HA_c	AGUIRRE_PANCREATIC_CANCER_COPY_NUMBER_DN	AGUIRRE_PANCREATIC_CANCER_COPY_NUMBER_DN		226	-0.3800712	-1.4337645	0.0026075619	0.06479551	1.0	5524	tags=32%, list=23%, signal=41%
C2	DMSO	HA_c	MARTINEZ_RESPONSE_TO_TRABECTEDIN	MARTINEZ_RESPONSE_TO_TRABECTEDIN		49	-0.46042773	-1.4337637	0.031847134	0.06475708	1.0	5450	tags=49%, list=23%, signal=64%
C2	DMSO	HA_c	HOELZEL_NF1_TARGETS_UP	HOELZEL_NF1_TARGETS_UP		131	-0.4029475	-1.4336337	0.008583691	0.06478389	1.0	4020	tags=41%, list=17%, signal=49%
C2	DMSO	HA_c	HADDAD_T_LYMPHOCYTE_AND_NK_PROGENITOR_UP	HADDAD_T_LYMPHOCYTE_AND_NK_PROGENITOR_UP		77	-0.43223348	-1.433347	0.023006136	0.06489964	1.0	3639	tags=38%, list=15%, signal=44%
C2	DMSO	HA_c	POS_HISTAMINE_RESPONSE_NETWORK	POS_HISTAMINE_RESPONSE_NETWORK		31	-0.51308113	-1.4326822	0.034602076	0.065201715	1.0	3081	tags=39%, list=13%, signal=44%
C2	DMSO	HA_c	LEIN_PONS_MARKERS	LEIN_PONS_MARKERS		86	-0.42407933	-1.4318067	0.01174743	0.0656278	1.0	3505	tags=34%, list=15%, signal=39%
C2	DMSO	HA_c	THEILGAARD_NEUTROPHIL_AT_SKIN_WOUND_DN	THEILGAARD_NEUTROPHIL_AT_SKIN_WOUND_DN		221	-0.38106897	-1.431789	0.0025575447	0.06559697	1.0	5525	tags=35%, list=23%, signal=45%
C2	DMSO	HA_c	PID_INTEGRIN4_PATHWAY	PID_INTEGRIN4_PATHWAY		11	-0.64028376	-1.4314603	0.07583774	0.06570851	1.0	1872	tags=55%, list=8%, signal=59%
C2	DMSO	HA_c	BIOCARTA_IL3_PATHWAY	BIOCARTA_IL3_PATHWAY		15	-0.59716177	-1.4312387	0.056985293	0.065778024	1.0	4313	tags=33%, list=18%, signal=41%
C2	DMSO	HA_c	KYNG_RESPONSE_TO_H2O2	KYNG_RESPONSE_TO_H2O2		69	-0.43666348	-1.4305621	0.015267176	0.06608628	1.0	5935	tags=48%, list=25%, signal=64%
C2	DMSO	HA_c	IVANOVSKA_MIR106B_TARGETS	IVANOVSKA_MIR106B_TARGETS		87	-0.42407554	-1.4305378	0.021770682	0.06605807	1.0	6185	tags=53%, list=26%, signal=71%
C2	DMSO	HA_c	KAMIKUBO_MYELOID_MN1_NETWORK	KAMIKUBO_MYELOID_MN1_NETWORK		19	-0.56738067	-1.4305167	0.08445946	0.06602699	1.0	3449	tags=42%, list=15%, signal=49%
C2	DMSO	HA_c	CROONQUIST_NRAS_SIGNALING_UP	CROONQUIST_NRAS_SIGNALING_UP		39	-0.484656	-1.4304558	0.028475711	0.06601689	1.0	4796	tags=36%, list=20%, signal=45%
C2	DMSO	HA_c	XU_CREBBP_TARGETS_DN	XU_CREBBP_TARGETS_DN		42	-0.48337105	-1.4302597	0.026941363	0.06607577	1.0	6202	tags=40%, list=26%, signal=55%
C2	DMSO	HA_c	VETTER_TARGETS_OF_PRKCA_AND_ETS1_UP	VETTER_TARGETS_OF_PRKCA_AND_ETS1_UP		15	-0.59290457	-1.4300575	0.07885906	0.06614688	1.0	3993	tags=53%, list=17%, signal=64%
C2	DMSO	HA_c	YORDY_RECIPROCAL_REGULATION_BY_ETS1_AND_SP100_DN	YORDY_RECIPROCAL_REGULATION_BY_ETS1_AND_SP100_DN		78	-0.43011448	-1.4295713	0.020061728	0.06635166	1.0	4856	tags=38%, list=21%, signal=48%
C2	DMSO	HA_c	YANG_BCL3_TARGETS_UP	YANG_BCL3_TARGETS_UP		349	-0.36390686	-1.429224	0.0	0.06649	1.0	4346	tags=37%, list=18%, signal=45%
C2	DMSO	HA_c	VANTVEER_BREAST_CANCER_ESR1_DN	VANTVEER_BREAST_CANCER_ESR1_DN		226	-0.37820172	-1.428855	0.001321004	0.06665053	1.0	3334	tags=29%, list=14%, signal=33%
C2	DMSO	HA_c	REACTOME_APOPTOSIS	REACTOME_APOPTOSIS		143	-0.39079496	-1.428849	0.007163324	0.06661497	1.0	5114	tags=31%, list=22%, signal=39%
C2	DMSO	HA_c	TOMIDA_METASTASIS_DN	TOMIDA_METASTASIS_DN		17	-0.57698256	-1.4287215	0.06	0.06665404	1.0	3513	tags=41%, list=15%, signal=48%
C2	DMSO	HA_c	BONOME_OVARIAN_CANCER_POOR_SURVIVAL_UP	BONOME_OVARIAN_CANCER_POOR_SURVIVAL_UP		30	-0.5105525	-1.4285918	0.04255319	0.0666953	1.0	4593	tags=43%, list=20%, signal=54%
C2	DMSO	HA_c	KIM_ALL_DISORDERS_CALB1_CORR_DN	KIM_ALL_DISORDERS_CALB1_CORR_DN		35	-0.49983138	-1.4282163	0.0464	0.06686036	1.0	4114	tags=34%, list=17%, signal=41%
C2	DMSO	HA_c	VALK_AML_CLUSTER_8	VALK_AML_CLUSTER_8		25	-0.51993895	-1.4281396	0.050847456	0.066866174	1.0	4017	tags=32%, list=17%, signal=39%
C2	DMSO	HA_c	NIELSEN_LEIOMYOSARCOMA_CNN1_UP	NIELSEN_LEIOMYOSARCOMA_CNN1_UP		19	-0.5579088	-1.4281285	0.04931973	0.066837005	1.0	770	tags=37%, list=3%, signal=38%
C2	DMSO	HA_c	RIZ_ERYTHROID_DIFFERENTIATION_APOBEC2	RIZ_ERYTHROID_DIFFERENTIATION_APOBEC2		25	-0.5265323	-1.4275509	0.044905007	0.06708725	1.0	2346	tags=36%, list=10%, signal=40%
C2	DMSO	HA_c	PICCALUGA_ANGIOIMMUNOBLASTIC_LYMPHOMA_DN	PICCALUGA_ANGIOIMMUNOBLASTIC_LYMPHOMA_DN		125	-0.40210533	-1.4272074	0.007142857	0.06724739	1.0	6196	tags=42%, list=26%, signal=56%
C2	DMSO	HA_c	SABATES_COLORECTAL_ADENOMA_DN	SABATES_COLORECTAL_ADENOMA_DN		270	-0.37403658	-1.4271566	0.0012562814	0.06723294	1.0	4330	tags=33%, list=18%, signal=40%
C2	DMSO	HA_c	MARTENS_TRETINOIN_RESPONSE_UP	MARTENS_TRETINOIN_RESPONSE_UP		799	-0.3481631	-1.426973	0.0	0.067300186	1.0	3856	tags=25%, list=16%, signal=28%
C2	DMSO	HA_c	SASSON_RESPONSE_TO_FORSKOLIN_UP	SASSON_RESPONSE_TO_FORSKOLIN_UP		89	-0.4216877	-1.4268168	0.015527951	0.06733153	1.0	5971	tags=39%, list=25%, signal=52%
C2	DMSO	HA_c	BENPORATH_SUZ12_TARGETS	BENPORATH_SUZ12_TARGETS		984	-0.3440809	-1.4265636	0.0	0.06742201	1.0	3784	tags=31%, list=16%, signal=35%
C2	DMSO	HA_c	DAZARD_UV_RESPONSE_CLUSTER_G3	DAZARD_UV_RESPONSE_CLUSTER_G3		14	-0.5983945	-1.4265305	0.07155026	0.06740904	1.0	5036	tags=57%, list=21%, signal=73%
C2	DMSO	HA_c	MAHADEVAN_GIST_MORPHOLOGICAL_SWITCH	MAHADEVAN_GIST_MORPHOLOGICAL_SWITCH		15	-0.60031193	-1.4263159	0.071428575	0.06749235	1.0	2262	tags=53%, list=10%, signal=59%
C2	DMSO	HA_c	CHEOK_RESPONSE_TO_HD_MTX_UP	CHEOK_RESPONSE_TO_HD_MTX_UP		21	-0.5413151	-1.4254485	0.04597701	0.06793119	1.0	3456	tags=29%, list=15%, signal=33%
C2	DMSO	HA_c	BONOME_OVARIAN_CANCER_SURVIVAL_OPTIMAL_DEBULKING	BONOME_OVARIAN_CANCER_SURVIVAL_OPTIMAL_DEBULKING		227	-0.3775579	-1.4240209	0.0013245033	0.06864556	1.0	5284	tags=37%, list=22%, signal=47%
C2	DMSO	HA_c	LABBE_WNT3A_TARGETS_UP	LABBE_WNT3A_TARGETS_UP		110	-0.40665188	-1.423786	0.01179941	0.0687505	1.0	3903	tags=35%, list=17%, signal=42%
C2	DMSO	HA_c	PID_P38_ALPHA_BETA_PATHWAY	PID_P38_ALPHA_BETA_PATHWAY		31	-0.51120573	-1.4237547	0.043844856	0.068723366	1.0	4897	tags=45%, list=21%, signal=57%
C2	DMSO	HA_c	STARK_HYPPOCAMPUS_22Q11_DELETION_UP	STARK_HYPPOCAMPUS_22Q11_DELETION_UP		52	-0.4546069	-1.4235526	0.03301887	0.06880475	1.0	4694	tags=44%, list=20%, signal=55%
C2	DMSO	HA_c	WANG_BARRETTS_ESOPHAGUS_DN	WANG_BARRETTS_ESOPHAGUS_DN		25	-0.5250954	-1.4233085	0.057491288	0.06890259	1.0	6093	tags=56%, list=26%, signal=75%
C2	DMSO	HA_c	LI_ADIPOGENESIS_BY_ACTIVATED_PPARG	LI_ADIPOGENESIS_BY_ACTIVATED_PPARG		17	-0.5684121	-1.4231071	0.05498282	0.068980426	1.0	3318	tags=35%, list=14%, signal=41%
C2	DMSO	HA_c	ZHAN_LATE_DIFFERENTIATION_GENES_UP	ZHAN_LATE_DIFFERENTIATION_GENES_UP		32	-0.4965726	-1.423036	0.06472492	0.06896943	1.0	5533	tags=50%, list=23%, signal=65%
C2	DMSO	HA_c	REACTOME_BIOLOGICAL_OXIDATIONS	REACTOME_BIOLOGICAL_OXIDATIONS		133	-0.39605802	-1.422943	0.0098730605	0.068984665	1.0	5582	tags=31%, list=24%, signal=40%
C2	DMSO	HA_c	LEIN_ASTROCYTE_MARKERS	LEIN_ASTROCYTE_MARKERS		42	-0.47249383	-1.4229022	0.044334974	0.068968095	1.0	4060	tags=40%, list=17%, signal=49%
C2	DMSO	HA_c	KANG_DOXORUBICIN_RESISTANCE_DN	KANG_DOXORUBICIN_RESISTANCE_DN		18	-0.5703963	-1.4223275	0.054908484	0.06924537	1.0	6338	tags=56%, list=27%, signal=76%
C2	DMSO	HA_c	REACTOME_LIPID_DIGESTION_MOBILIZATION_AND_TRANSPORT	REACTOME_LIPID_DIGESTION_MOBILIZATION_AND_TRANSPORT		43	-0.47863576	-1.4222668	0.0385208	0.06923492	1.0	6097	tags=47%, list=26%, signal=63%
C2	DMSO	HA_c	NAKAMURA_METASTASIS_MODEL_UP	NAKAMURA_METASTASIS_MODEL_UP		41	-0.47760475	-1.4216573	0.03236246	0.069529854	1.0	4957	tags=44%, list=21%, signal=56%
C2	DMSO	HA_c	SETLUR_PROSTATE_CANCER_TMPRSS2_ERG_FUSION_UP	SETLUR_PROSTATE_CANCER_TMPRSS2_ERG_FUSION_UP		64	-0.4431442	-1.4188123	0.03343465	0.071031645	1.0	2644	tags=23%, list=11%, signal=26%
C2	DMSO	HA_c	REACTOME_SIGNALING_BY_GPCR	REACTOME_SIGNALING_BY_GPCR		868	-0.34488288	-1.4183514	0.0	0.071240954	1.0	4672	tags=21%, list=20%, signal=25%
C2	DMSO	HA_c	MALONEY_RESPONSE_TO_17AAG_UP	MALONEY_RESPONSE_TO_17AAG_UP		39	-0.48895597	-1.418345	0.046325877	0.07120476	1.0	4143	tags=38%, list=18%, signal=47%
C2	DMSO	HA_c	DORSAM_HOXA9_TARGETS_DN	DORSAM_HOXA9_TARGETS_DN		31	-0.5006253	-1.4182042	0.046548955	0.07125265	1.0	3484	tags=42%, list=15%, signal=49%
C2	DMSO	HA_c	REACTOME_CTLA4_INHIBITORY_SIGNALING	REACTOME_CTLA4_INHIBITORY_SIGNALING		21	-0.5424695	-1.4179585	0.06333333	0.071322925	1.0	6287	tags=52%, list=27%, signal=71%
C2	DMSO	HA_c	BENPORATH_ES_CORE_NINE_CORRELATED	BENPORATH_ES_CORE_NINE_CORRELATED		100	-0.41373706	-1.417892	0.022038568	0.07132134	1.0	3370	tags=27%, list=14%, signal=31%
C2	DMSO	HA_c	PID_NOTCH_PATHWAY	PID_NOTCH_PATHWAY		56	-0.45630193	-1.4174137	0.022865854	0.07153283	1.0	4663	tags=45%, list=20%, signal=56%
C2	DMSO	HA_c	SAKAI_CHRONIC_HEPATITIS_VS_LIVER_CANCER_DN	SAKAI_CHRONIC_HEPATITIS_VS_LIVER_CANCER_DN		35	-0.49656934	-1.4166998	0.040268455	0.07186594	1.0	6141	tags=63%, list=26%, signal=85%
C2	DMSO	HA_c	NUNODA_RESPONSE_TO_DASATINIB_IMATINIB_DN	NUNODA_RESPONSE_TO_DASATINIB_IMATINIB_DN		13	-0.6146304	-1.4164852	0.07388316	0.071941435	1.0	2671	tags=46%, list=11%, signal=52%
C2	DMSO	HA_c	CROONQUIST_NRAS_VS_STROMAL_STIMULATION_DN	CROONQUIST_NRAS_VS_STROMAL_STIMULATION_DN		99	-0.41038543	-1.4160831	0.020437956	0.072130606	1.0	1858	tags=31%, list=8%, signal=34%
C2	DMSO	HA_c	ROSS_ACUTE_MYELOID_LEUKEMIA_CBF	ROSS_ACUTE_MYELOID_LEUKEMIA_CBF		80	-0.42550063	-1.4160662	0.02526003	0.072094746	1.0	6108	tags=54%, list=26%, signal=72%
C2	DMSO	HA_c	BENPORATH_EED_TARGETS	BENPORATH_EED_TARGETS		1012	-0.34214	-1.415218	0.0	0.07252312	1.0	3211	tags=27%, list=14%, signal=30%
C2	DMSO	HA_c	HILLION_HMGA1B_TARGETS	HILLION_HMGA1B_TARGETS		89	-0.41529217	-1.4151963	0.012012012	0.07249622	1.0	6284	tags=48%, list=27%, signal=66%
C2	DMSO	HA_c	BIOCARTA_RAS_PATHWAY	BIOCARTA_RAS_PATHWAY		23	-0.54460377	-1.4151757	0.06282722	0.072465114	1.0	7509	tags=61%, list=32%, signal=89%
C2	DMSO	HA_c	BIOCARTA_NDKDYNAMIN_PATHWAY	BIOCARTA_NDKDYNAMIN_PATHWAY		16	-0.5677122	-1.4150083	0.067474045	0.07252802	1.0	7623	tags=81%, list=32%, signal=120%
C2	DMSO	HA_c	KEGG_INTESTINAL_IMMUNE_NETWORK_FOR_IGA_PRODUCTION	KEGG_INTESTINAL_IMMUNE_NETWORK_FOR_IGA_PRODUCTION		46	-0.46284157	-1.4149728	0.034755133	0.07250467	1.0	3728	tags=26%, list=16%, signal=31%
C2	DMSO	HA_c	STEARMAN_LUNG_CANCER_EARLY_VS_LATE_DN	STEARMAN_LUNG_CANCER_EARLY_VS_LATE_DN		57	-0.4459933	-1.414646	0.033383913	0.072646484	1.0	5635	tags=44%, list=24%, signal=58%
C2	DMSO	HA_c	HOLLEMAN_ASPARAGINASE_RESISTANCE_B_ALL_UP	HOLLEMAN_ASPARAGINASE_RESISTANCE_B_ALL_UP		26	-0.51501197	-1.4146168	0.06765676	0.07262099	1.0	7856	tags=65%, list=33%, signal=98%
C2	DMSO	HA_c	GAUSSMANN_MLL_AF4_FUSION_TARGETS_A_UP	GAUSSMANN_MLL_AF4_FUSION_TARGETS_A_UP		179	-0.38189504	-1.4142861	0.001344086	0.07280301	1.0	3643	tags=31%, list=15%, signal=37%
C2	DMSO	HA_c	BURTON_ADIPOGENESIS_PEAK_AT_8HR	BURTON_ADIPOGENESIS_PEAK_AT_8HR		39	-0.4824667	-1.4142419	0.04731861	0.07278443	1.0	3201	tags=28%, list=14%, signal=33%
C2	DMSO	HA_c	GRADE_COLON_AND_RECTAL_CANCER_DN	GRADE_COLON_AND_RECTAL_CANCER_DN		98	-0.41281664	-1.4142255	0.010432191	0.072751895	1.0	2242	tags=23%, list=10%, signal=26%
C2	DMSO	HA_c	PID_AR_NONGENOMIC_PATHWAY	PID_AR_NONGENOMIC_PATHWAY		31	-0.5018906	-1.4134803	0.051364366	0.07311676	1.0	6851	tags=55%, list=29%, signal=77%
C2	DMSO	HA_c	DARWICHE_SKIN_TUMOR_PROMOTER_UP	DARWICHE_SKIN_TUMOR_PROMOTER_UP		132	-0.39607888	-1.4133033	0.013533834	0.07316912	1.0	2686	tags=23%, list=11%, signal=26%
C2	DMSO	HA_c	LIM_MAMMARY_LUMINAL_PROGENITOR_UP	LIM_MAMMARY_LUMINAL_PROGENITOR_UP		55	-0.44804785	-1.413172	0.02435312	0.07319968	1.0	3893	tags=38%, list=17%, signal=46%
C2	DMSO	HA_c	TAKEDA_TARGETS_OF_NUP98_HOXA9_FUSION_3D_DN	TAKEDA_TARGETS_OF_NUP98_HOXA9_FUSION_3D_DN		29	-0.50744873	-1.4130282	0.05467372	0.07323739	1.0	2115	tags=31%, list=9%, signal=34%
C2	DMSO	HA_c	PID_NEPHRIN_NEPH1_PATHWAY	PID_NEPHRIN_NEPH1_PATHWAY		31	-0.50689477	-1.4129776	0.05704698	0.073222175	1.0	5590	tags=52%, list=24%, signal=68%
C2	DMSO	HA_c	POMEROY_MEDULLOBLASTOMA_DESMOPLASIC_VS_CLASSIC_DN	POMEROY_MEDULLOBLASTOMA_DESMOPLASIC_VS_CLASSIC_DN		56	-0.4519384	-1.4120901	0.034267914	0.07368072	1.0	3696	tags=34%, list=16%, signal=40%
C2	DMSO	HA_c	BERTUCCI_MEDULLARY_VS_DUCTAL_BREAST_CANCER_UP	BERTUCCI_MEDULLARY_VS_DUCTAL_BREAST_CANCER_UP		194	-0.37800828	-1.4120542	0.005509642	0.073654786	1.0	3535	tags=27%, list=15%, signal=32%
C2	DMSO	HA_c	LEE_AGING_CEREBELLUM_UP	LEE_AGING_CEREBELLUM_UP		82	-0.41854212	-1.4119627	0.031390134	0.0736602	1.0	4175	tags=35%, list=18%, signal=43%
C2	DMSO	HA_c	REACTOME_PLC_BETA_MEDIATED_EVENTS	REACTOME_PLC_BETA_MEDIATED_EVENTS		42	-0.4718979	-1.4115816	0.0416	0.07383623	1.0	4672	tags=40%, list=20%, signal=50%
C2	DMSO	HA_c	SAGIV_CD24_TARGETS_UP	SAGIV_CD24_TARGETS_UP		22	-0.5288597	-1.4110229	0.078809105	0.074113816	1.0	4799	tags=59%, list=20%, signal=74%
C2	DMSO	HA_c	MORI_EMU_MYC_LYMPHOMA_BY_ONSET_TIME_DN	MORI_EMU_MYC_LYMPHOMA_BY_ONSET_TIME_DN		17	-0.5639387	-1.4104344	0.07090909	0.07440277	1.0	6921	tags=88%, list=29%, signal=125%
C2	DMSO	HA_c	REACTOME_SIGNALING_BY_SCF_KIT	REACTOME_SIGNALING_BY_SCF_KIT		75	-0.42749035	-1.4103471	0.019202363	0.07440636	1.0	6752	tags=49%, list=29%, signal=69%
C2	DMSO	HA_c	MURAKAMI_UV_RESPONSE_6HR_UP	MURAKAMI_UV_RESPONSE_6HR_UP		34	-0.4967812	-1.4102582	0.05254777	0.07443075	1.0	6619	tags=56%, list=28%, signal=78%
C2	DMSO	HA_c	BRACHAT_RESPONSE_TO_METHOTREXATE_DN	BRACHAT_RESPONSE_TO_METHOTREXATE_DN		27	-0.50558656	-1.4100407	0.05357143	0.07450145	1.0	2883	tags=30%, list=12%, signal=34%
C2	DMSO	HA_c	PID_RAC1_PATHWAY	PID_RAC1_PATHWAY		54	-0.4485613	-1.4099369	0.036624204	0.07452565	1.0	4824	tags=44%, list=20%, signal=56%
C2	DMSO	HA_c	REACTOME_ANTIGEN_PROCESSING_CROSS_PRESENTATION	REACTOME_ANTIGEN_PROCESSING_CROSS_PRESENTATION		72	-0.42811793	-1.4098392	0.02209131	0.07453879	1.0	7875	tags=50%, list=33%, signal=75%
C2	DMSO	HA_c	KYNG_ENVIRONMENTAL_STRESS_RESPONSE_NOT_BY_GAMMA_IN_WS	KYNG_ENVIRONMENTAL_STRESS_RESPONSE_NOT_BY_GAMMA_IN_WS		32	-0.49767333	-1.4095324	0.046849757	0.07467965	1.0	3484	tags=31%, list=15%, signal=37%
C2	DMSO	HA_c	HOWLIN_CITED1_TARGETS_1_DN	HOWLIN_CITED1_TARGETS_1_DN		35	-0.49240816	-1.409263	0.049916804	0.07479567	1.0	5592	tags=49%, list=24%, signal=64%
C2	DMSO	HA_c	BYSTROEM_CORRELATED_WITH_IL5_UP	BYSTROEM_CORRELATED_WITH_IL5_UP		49	-0.45569587	-1.4088538	0.028391168	0.07497363	1.0	4907	tags=41%, list=21%, signal=51%
C2	DMSO	HA_c	KARAKAS_TGFB1_SIGNALING	KARAKAS_TGFB1_SIGNALING		18	-0.5698702	-1.4073921	0.082311735	0.07576885	1.0	3081	tags=50%, list=13%, signal=57%
C2	DMSO	HA_c	REACTOME_CELL_DEATH_SIGNALLING_VIA_NRAGE_NRIF_AND_NADE	REACTOME_CELL_DEATH_SIGNALLING_VIA_NRAGE_NRIF_AND_NADE		58	-0.43939176	-1.4072417	0.0381558	0.075815	1.0	3913	tags=34%, list=17%, signal=41%
C2	DMSO	HA_c	LANDIS_ERBB2_BREAST_PRENEOPLASTIC_DN	LANDIS_ERBB2_BREAST_PRENEOPLASTIC_DN		52	-0.450898	-1.4068836	0.042721517	0.075969264	1.0	3453	tags=29%, list=15%, signal=34%
C2	DMSO	HA_c	YANAGIHARA_ESX1_TARGETS	YANAGIHARA_ESX1_TARGETS		29	-0.49865776	-1.4062455	0.053781513	0.07627996	1.0	5076	tags=48%, list=22%, signal=61%
C2	DMSO	HA_c	REACTOME_TCR_SIGNALING	REACTOME_TCR_SIGNALING		51	-0.45184812	-1.4056429	0.035603717	0.07659778	1.0	6413	tags=49%, list=27%, signal=67%
C2	DMSO	HA_c	LANDIS_BREAST_CANCER_PROGRESSION_UP	LANDIS_BREAST_CANCER_PROGRESSION_UP		43	-0.46855003	-1.4054712	0.04292528	0.07665785	1.0	3591	tags=33%, list=15%, signal=38%
C2	DMSO	HA_c	UEDA_PERIFERAL_CLOCK	UEDA_PERIFERAL_CLOCK		164	-0.38290983	-1.4053189	0.002805049	0.07670002	1.0	4665	tags=32%, list=20%, signal=39%
C2	DMSO	HA_c	KEGG_CALCIUM_SIGNALING_PATHWAY	KEGG_CALCIUM_SIGNALING_PATHWAY		173	-0.38274884	-1.4052868	0.0026773761	0.076673284	1.0	4120	tags=33%, list=17%, signal=40%
C2	DMSO	HA_c	REACTOME_INFLAMMASOMES	REACTOME_INFLAMMASOMES		16	-0.57437193	-1.4052562	0.060344826	0.076645926	1.0	1612	tags=31%, list=7%, signal=34%
C2	DMSO	HA_c	PID_KIT_PATHWAY	PID_KIT_PATHWAY		52	-0.4509945	-1.4046199	0.031796504	0.076978534	1.0	5206	tags=48%, list=22%, signal=62%
C2	DMSO	HA_c	BAE_BRCA1_TARGETS_UP	BAE_BRCA1_TARGETS_UP		71	-0.42743865	-1.4044274	0.028106509	0.07704769	1.0	3147	tags=24%, list=13%, signal=28%
C2	DMSO	HA_c	BIOCARTA_UCALPAIN_PATHWAY	BIOCARTA_UCALPAIN_PATHWAY		17	-0.56929785	-1.4036497	0.08007117	0.077452585	1.0	4143	tags=59%, list=18%, signal=71%
C2	DMSO	HA_c	KORKOLA_TERATOMA	KORKOLA_TERATOMA		39	-0.47102794	-1.4036154	0.048543688	0.07742625	1.0	3030	tags=41%, list=13%, signal=47%
C2	DMSO	HA_c	NIKOLSKY_BREAST_CANCER_8P12_P11_AMPLICON	NIKOLSKY_BREAST_CANCER_8P12_P11_AMPLICON		53	-0.4556518	-1.4034742	0.033557046	0.07744986	1.0	3987	tags=26%, list=17%, signal=32%
C2	DMSO	HA_c	GAUSSMANN_MLL_AF4_FUSION_TARGETS_E_DN	GAUSSMANN_MLL_AF4_FUSION_TARGETS_E_DN		20	-0.54961395	-1.4032656	0.06044905	0.07752142	1.0	4203	tags=40%, list=18%, signal=49%
C2	DMSO	HA_c	BIOCARTA_GLEEVEC_PATHWAY	BIOCARTA_GLEEVEC_PATHWAY		23	-0.532201	-1.403035	0.06440678	0.07761213	1.0	6134	tags=57%, list=26%, signal=76%
C2	DMSO	HA_c	KEGG_TIGHT_JUNCTION	KEGG_TIGHT_JUNCTION		131	-0.39192054	-1.4029785	0.011220196	0.07760227	1.0	4780	tags=36%, list=20%, signal=45%
C2	DMSO	HA_c	BAKKER_FOXO3_TARGETS_UP	BAKKER_FOXO3_TARGETS_UP		58	-0.44478858	-1.4028065	0.040601503	0.07766143	1.0	4356	tags=41%, list=18%, signal=51%
C2	DMSO	HA_c	MYLLYKANGAS_AMPLIFICATION_HOT_SPOT_23	MYLLYKANGAS_AMPLIFICATION_HOT_SPOT_23		18	-0.55806905	-1.4027853	0.06044905	0.077632375	1.0	5180	tags=56%, list=22%, signal=71%
C2	DMSO	HA_c	BIOCARTA_CTCF_PATHWAY	BIOCARTA_CTCF_PATHWAY		23	-0.53217584	-1.4024041	0.06732348	0.077795364	1.0	5390	tags=52%, list=23%, signal=68%
C2	DMSO	HA_c	YORDY_RECIPROCAL_REGULATION_BY_ETS1_AND_SP100_UP	YORDY_RECIPROCAL_REGULATION_BY_ETS1_AND_SP100_UP		20	-0.5364158	-1.4020011	0.082746476	0.078008376	1.0	4483	tags=40%, list=19%, signal=49%
C2	DMSO	HA_c	VALK_AML_CLUSTER_4	VALK_AML_CLUSTER_4		26	-0.515516	-1.4019738	0.057660624	0.07798124	1.0	3764	tags=46%, list=16%, signal=55%
C2	DMSO	HA_c	RAY_TUMORIGENESIS_BY_ERBB2_CDC25A_DN	RAY_TUMORIGENESIS_BY_ERBB2_CDC25A_DN		153	-0.38509017	-1.4018906	0.00811908	0.077985406	1.0	5230	tags=42%, list=22%, signal=53%
C2	DMSO	HA_c	DARWICHE_SQUAMOUS_CELL_CARCINOMA_UP	DARWICHE_SQUAMOUS_CELL_CARCINOMA_UP		137	-0.38714087	-1.4016124	0.017069701	0.078108974	1.0	5964	tags=36%, list=25%, signal=48%
C2	DMSO	HA_c	REACTOME_FGFR1_LIGAND_BINDING_AND_ACTIVATION	REACTOME_FGFR1_LIGAND_BINDING_AND_ACTIVATION		14	-0.5870055	-1.4011434	0.06896552	0.078320295	1.0	3837	tags=36%, list=16%, signal=43%
C2	DMSO	HA_c	GROSS_HYPOXIA_VIA_ELK3_UP	GROSS_HYPOXIA_VIA_ELK3_UP		201	-0.3742848	-1.4008721	0.008053691	0.078434676	1.0	4445	tags=36%, list=19%, signal=44%
C2	DMSO	HA_c	LUI_THYROID_CANCER_CLUSTER_1	LUI_THYROID_CANCER_CLUSTER_1		51	-0.4488068	-1.4008656	0.03374233	0.078395106	1.0	5608	tags=43%, list=24%, signal=57%
C2	DMSO	HA_c	TERAMOTO_OPN_TARGETS_CLUSTER_4	TERAMOTO_OPN_TARGETS_CLUSTER_4		13	-0.60779697	-1.4008019	0.103690684	0.07839081	1.0	3314	tags=31%, list=14%, signal=36%
C2	DMSO	HA_c	DELLA_RESPONSE_TO_TSA_AND_BUTYRATE	DELLA_RESPONSE_TO_TSA_AND_BUTYRATE		21	-0.5373798	-1.3995997	0.06867672	0.07909141	1.0	2432	tags=33%, list=10%, signal=37%
C2	DMSO	HA_c	PID_NFAT_3PATHWAY	PID_NFAT_3PATHWAY		53	-0.44450423	-1.3993764	0.045383412	0.079201505	1.0	6437	tags=47%, list=27%, signal=65%
C2	DMSO	HA_c	SHETH_LIVER_CANCER_VS_TXNIP_LOSS_PAM2	SHETH_LIVER_CANCER_VS_TXNIP_LOSS_PAM2		144	-0.39047587	-1.3989632	0.00698324	0.0793971	1.0	4518	tags=39%, list=19%, signal=48%
C2	DMSO	HA_c	PID_ERBB1_INTERNALIZATION_PATHWAY	PID_ERBB1_INTERNALIZATION_PATHWAY		41	-0.47056463	-1.3987137	0.0466563	0.07949881	1.0	5576	tags=44%, list=24%, signal=57%
C2	DMSO	HA_c	PARK_APL_PATHOGENESIS_UP	PARK_APL_PATHOGENESIS_UP		14	-0.59008574	-1.3986396	0.07962963	0.079505585	1.0	3220	tags=36%, list=14%, signal=41%
C2	DMSO	HA_c	GRAHAM_CML_QUIESCENT_VS_NORMAL_QUIESCENT_DN	GRAHAM_CML_QUIESCENT_VS_NORMAL_QUIESCENT_DN		46	-0.45768306	-1.3983264	0.032310177	0.07964043	1.0	4578	tags=39%, list=19%, signal=48%
C2	DMSO	HA_c	ACEVEDO_LIVER_CANCER_WITH_H3K27ME3_UP	ACEVEDO_LIVER_CANCER_WITH_H3K27ME3_UP		259	-0.36541322	-1.3974402	0.0038461538	0.08015746	1.0	3780	tags=26%, list=16%, signal=31%
C2	DMSO	HA_c	IWANAGA_CARCINOGENESIS_BY_KRAS_UP	IWANAGA_CARCINOGENESIS_BY_KRAS_UP		161	-0.38227126	-1.3973397	0.008207934	0.0801733	1.0	4434	tags=32%, list=19%, signal=40%
C2	DMSO	HA_c	WILLIAMS_ESR2_TARGETS_DN	WILLIAMS_ESR2_TARGETS_DN		11	-0.6273817	-1.397323	0.08319185	0.08013972	1.0	1333	tags=36%, list=6%, signal=39%
C2	DMSO	HA_c	GRATIAS_RETINOBLASTOMA_16Q24	GRATIAS_RETINOBLASTOMA_16Q24		15	-0.5806308	-1.397059	0.08435852	0.08026443	1.0	7882	tags=80%, list=33%, signal=120%
C2	DMSO	HA_c	TCGA_GLIOBLASTOMA_COPY_NUMBER_DN	TCGA_GLIOBLASTOMA_COPY_NUMBER_DN		27	-0.5122206	-1.396927	0.052980132	0.08030521	1.0	3767	tags=37%, list=16%, signal=44%
C2	DMSO	HA_c	BIOCARTA_IGF1R_PATHWAY	BIOCARTA_IGF1R_PATHWAY		23	-0.5264161	-1.3966597	0.06312292	0.080424875	1.0	7561	tags=70%, list=32%, signal=102%
C2	DMSO	HA_c	BIOCARTA_HDAC_PATHWAY	BIOCARTA_HDAC_PATHWAY		28	-0.50280327	-1.3966515	0.07508533	0.08038514	1.0	6146	tags=57%, list=26%, signal=77%
C2	DMSO	HA_c	REACTOME_P130CAS_LINKAGE_TO_MAPK_SIGNALING_FOR_INTEGRINS	REACTOME_P130CAS_LINKAGE_TO_MAPK_SIGNALING_FOR_INTEGRINS		15	-0.58048004	-1.396186	0.06878307	0.08060905	1.0	4089	tags=40%, list=17%, signal=48%
C2	DMSO	HA_c	REACTOME_HEPARAN_SULFATE_HEPARIN_HS_GAG_METABOLISM	REACTOME_HEPARAN_SULFATE_HEPARIN_HS_GAG_METABOLISM		50	-0.4534837	-1.396166	0.045016076	0.08058138	1.0	3084	tags=36%, list=13%, signal=41%
C2	DMSO	HA_c	REACTOME_GROWTH_HORMONE_RECEPTOR_SIGNALING	REACTOME_GROWTH_HORMONE_RECEPTOR_SIGNALING		24	-0.52695	-1.3960154	0.055369128	0.08062987	1.0	6134	tags=50%, list=26%, signal=68%
C2	DMSO	HA_c	RASHI_RESPONSE_TO_IONIZING_RADIATION_4	RASHI_RESPONSE_TO_IONIZING_RADIATION_4		57	-0.435792	-1.3959327	0.02511774	0.08063317	1.0	5034	tags=39%, list=21%, signal=49%
C2	DMSO	HA_c	REACTOME_ANTIGEN_ACTIVATES_B_CELL_RECEPTOR_LEADING_TO_GENERATION_OF_SECOND_MESSENGERS	REACTOME_ANTIGEN_ACTIVATES_B_CELL_RECEPTOR_LEADING_TO_GENERATION_OF_SECOND_MESSENGERS		29	-0.50001407	-1.3958551	0.0738255	0.080630496	1.0	3612	tags=41%, list=15%, signal=49%
C2	DMSO	HA_c	LI_LUNG_CANCER	LI_LUNG_CANCER		41	-0.47194418	-1.3958097	0.046744574	0.080612354	1.0	2834	tags=24%, list=12%, signal=28%
C2	DMSO	HA_c	BIOCARTA_TEL_PATHWAY	BIOCARTA_TEL_PATHWAY		18	-0.55959	-1.3950944	0.079225354	0.081001975	1.0	5437	tags=56%, list=23%, signal=72%
C2	DMSO	HA_c	GILMORE_CORE_NFKB_PATHWAY	GILMORE_CORE_NFKB_PATHWAY		14	-0.6036624	-1.394914	0.07027027	0.081081025	1.0	5860	tags=71%, list=25%, signal=95%
C2	DMSO	HA_c	BOUDOUKHA_BOUND_BY_IGF2BP2	BOUDOUKHA_BOUND_BY_IGF2BP2		103	-0.40818313	-1.3947594	0.026509574	0.081123725	1.0	6260	tags=43%, list=27%, signal=58%
C2	DMSO	HA_c	SUZUKI_AMPLIFIED_IN_ORAL_CANCER	SUZUKI_AMPLIFIED_IN_ORAL_CANCER		16	-0.57477343	-1.3947045	0.06980803	0.08111134	1.0	3403	tags=38%, list=14%, signal=44%
C2	DMSO	HA_c	REACTOME_PI3K_AKT_ACTIVATION	REACTOME_PI3K_AKT_ACTIVATION		36	-0.4816116	-1.3937467	0.051696286	0.08165211	1.0	5206	tags=42%, list=22%, signal=53%
C2	DMSO	HA_c	REACTOME_P75_NTR_RECEPTOR_MEDIATED_SIGNALLING	REACTOME_P75_NTR_RECEPTOR_MEDIATED_SIGNALLING		79	-0.41946682	-1.3928049	0.016897082	0.082199894	1.0	5132	tags=37%, list=22%, signal=47%
C2	DMSO	HA_c	PID_S1P_S1P1_PATHWAY	PID_S1P_S1P1_PATHWAY		21	-0.53720385	-1.3926536	0.06585789	0.08225068	1.0	4622	tags=48%, list=20%, signal=59%
C2	DMSO	HA_c	WANG_IMMORTALIZED_BY_HOXA9_AND_MEIS1_DN	WANG_IMMORTALIZED_BY_HOXA9_AND_MEIS1_DN		23	-0.52135485	-1.3925865	0.06699347	0.08224498	1.0	3900	tags=43%, list=17%, signal=52%
C2	DMSO	HA_c	DUNNE_TARGETS_OF_AML1_MTG8_FUSION_DN	DUNNE_TARGETS_OF_AML1_MTG8_FUSION_DN		19	-0.5470469	-1.3925772	0.06013746	0.0822093	1.0	2293	tags=47%, list=10%, signal=52%
C2	DMSO	HA_c	WEINMANN_ADAPTATION_TO_HYPOXIA_UP	WEINMANN_ADAPTATION_TO_HYPOXIA_UP		28	-0.5116343	-1.3923614	0.07035176	0.082296714	1.0	1958	tags=32%, list=8%, signal=35%
C2	DMSO	HA_c	BIOCARTA_RARRXR_PATHWAY	BIOCARTA_RARRXR_PATHWAY		15	-0.58477765	-1.3920538	0.07512521	0.0824174	1.0	4623	tags=47%, list=20%, signal=58%
C2	DMSO	HA_c	DAVIES_MULTIPLE_MYELOMA_VS_MGUS_UP	DAVIES_MULTIPLE_MYELOMA_VS_MGUS_UP		13	-0.604655	-1.3916477	0.08183306	0.08261409	1.0	4170	tags=62%, list=18%, signal=75%
C2	DMSO	HA_c	KEGG_STARCH_AND_SUCROSE_METABOLISM	KEGG_STARCH_AND_SUCROSE_METABOLISM		47	-0.45506743	-1.391144	0.039432175	0.08290079	1.0	5103	tags=28%, list=22%, signal=35%
C2	DMSO	HA_c	GROSS_HYPOXIA_VIA_ELK3_AND_HIF1A_DN	GROSS_HYPOXIA_VIA_ELK3_AND_HIF1A_DN		101	-0.40459922	-1.3909507	0.014858841	0.082973525	1.0	3749	tags=33%, list=16%, signal=39%
C2	DMSO	HA_c	KIM_WT1_TARGETS_8HR_DN	KIM_WT1_TARGETS_8HR_DN		119	-0.39679655	-1.3905904	0.015965167	0.08314774	1.0	4110	tags=28%, list=17%, signal=33%
C2	DMSO	HA_c	SHIN_B_CELL_LYMPHOMA_CLUSTER_5	SHIN_B_CELL_LYMPHOMA_CLUSTER_5		17	-0.5636544	-1.3904798	0.0797227	0.08316634	1.0	4967	tags=35%, list=21%, signal=45%
C2	DMSO	HA_c	FIGUEROA_AML_METHYLATION_CLUSTER_1_DN	FIGUEROA_AML_METHYLATION_CLUSTER_1_DN		43	-0.46642682	-1.3903493	0.045234248	0.08319162	1.0	5263	tags=40%, list=22%, signal=51%
C2	DMSO	HA_c	MIKKELSEN_NPC_ICP_WITH_H3K4ME3	MIKKELSEN_NPC_ICP_WITH_H3K4ME3		416	-0.3495064	-1.3901762	0.0	0.08325159	1.0	3632	tags=28%, list=15%, signal=33%
C2	DMSO	HA_c	KEGG_ANTIGEN_PROCESSING_AND_PRESENTATION	KEGG_ANTIGEN_PROCESSING_AND_PRESENTATION		80	-0.4136721	-1.3897687	0.013372957	0.0834566	1.0	5907	tags=25%, list=25%, signal=33%
C2	DMSO	HA_c	ABDULRAHMAN_KIDNEY_CANCER_VHL_DN	ABDULRAHMAN_KIDNEY_CANCER_VHL_DN		14	-0.5847903	-1.3897226	0.10122164	0.08343972	1.0	6646	tags=71%, list=28%, signal=99%
C2	DMSO	HA_c	KEGG_ALLOGRAFT_REJECTION	KEGG_ALLOGRAFT_REJECTION		36	-0.473323	-1.3894709	0.06622516	0.08354063	1.0	5771	tags=31%, list=25%, signal=40%
C2	DMSO	HA_c	SCHLESINGER_METHYLATED_IN_COLON_CANCER	SCHLESINGER_METHYLATED_IN_COLON_CANCER		10	-0.65213186	-1.3889387	0.08503401	0.0838254	1.0	2823	tags=50%, list=12%, signal=57%
C2	DMSO	HA_c	SATO_SILENCED_EPIGENETICALLY_IN_PANCREATIC_CANCER	SATO_SILENCED_EPIGENETICALLY_IN_PANCREATIC_CANCER		46	-0.45420173	-1.388395	0.056818184	0.084139064	1.0	4160	tags=39%, list=18%, signal=47%
C2	DMSO	HA_c	STAMBOLSKY_RESPONSE_TO_VITAMIN_D3_DN	STAMBOLSKY_RESPONSE_TO_VITAMIN_D3_DN		24	-0.51304585	-1.3882982	0.07005254	0.08414585	1.0	3565	tags=33%, list=15%, signal=39%
C2	DMSO	HA_c	MIKKELSEN_IPS_WITH_HCP_H3K27ME3	MIKKELSEN_IPS_WITH_HCP_H3K27ME3		99	-0.40090927	-1.3878689	0.03021148	0.084374465	1.0	2463	tags=23%, list=10%, signal=26%
C2	DMSO	HA_c	HUMMERICH_BENIGN_SKIN_TUMOR_UP	HUMMERICH_BENIGN_SKIN_TUMOR_UP		18	-0.5531592	-1.387651	0.08986928	0.08448078	1.0	6590	tags=39%, list=28%, signal=54%
C2	DMSO	HA_c	GARGALOVIC_RESPONSE_TO_OXIDIZED_PHOSPHOLIPIDS_BLUE_DN	GARGALOVIC_RESPONSE_TO_OXIDIZED_PHOSPHOLIPIDS_BLUE_DN		57	-0.44404	-1.3875294	0.03709428	0.08450393	1.0	3053	tags=32%, list=13%, signal=36%
C2	DMSO	HA_c	KEGG_PRIMARY_BILE_ACID_BIOSYNTHESIS	KEGG_PRIMARY_BILE_ACID_BIOSYNTHESIS		16	-0.56610847	-1.3872625	0.09856631	0.08462313	1.0	5899	tags=50%, list=25%, signal=67%
C2	DMSO	HA_c	KASLER_HDAC7_TARGETS_1_UP	KASLER_HDAC7_TARGETS_1_UP		189	-0.3740318	-1.3872286	0.01632653	0.08459646	1.0	6285	tags=42%, list=27%, signal=57%
C2	DMSO	HA_c	GREENBAUM_E2A_TARGETS_DN	GREENBAUM_E2A_TARGETS_DN		20	-0.5354638	-1.3871622	0.085814364	0.08459828	1.0	4358	tags=45%, list=19%, signal=55%
C2	DMSO	HA_c	TIEN_INTESTINE_PROBIOTICS_6HR_DN	TIEN_INTESTINE_PROBIOTICS_6HR_DN		157	-0.3825771	-1.3870881	0.0056577087	0.0846106	1.0	5409	tags=34%, list=23%, signal=44%
C2	DMSO	HA_c	VALK_AML_CLUSTER_10	VALK_AML_CLUSTER_10		30	-0.49345428	-1.3868498	0.06741573	0.0847142	1.0	4047	tags=43%, list=17%, signal=52%
C2	DMSO	HA_c	YANG_MUC2_TARGETS_DUODENUM_6MO_DN	YANG_MUC2_TARGETS_DUODENUM_6MO_DN		20	-0.5437819	-1.3867615	0.08983051	0.08472328	1.0	5175	tags=45%, list=22%, signal=58%
C2	DMSO	HA_c	DOUGLAS_BMI1_TARGETS_UP	DOUGLAS_BMI1_TARGETS_UP		537	-0.34322608	-1.3862756	0.0	0.084969915	1.0	3871	tags=28%, list=16%, signal=33%
C2	DMSO	HA_c	DING_LUNG_CANCER_MUTATED_SIGNIFICANTLY	DING_LUNG_CANCER_MUTATED_SIGNIFICANTLY		26	-0.5066884	-1.3860459	0.07192983	0.08507451	1.0	5817	tags=58%, list=25%, signal=77%
C2	DMSO	HA_c	REACTOME_SIGNALING_BY_ERBB2	REACTOME_SIGNALING_BY_ERBB2		97	-0.40163755	-1.3857952	0.02887538	0.085198104	1.0	6752	tags=48%, list=29%, signal=68%
C2	DMSO	HA_c	ROZANOV_MMP14_CORRELATED	ROZANOV_MMP14_CORRELATED		11	-0.6199576	-1.3857342	0.09139785	0.08519309	1.0	1642	tags=27%, list=7%, signal=29%
C2	DMSO	HA_c	RUAN_RESPONSE_TO_TNF_DN	RUAN_RESPONSE_TO_TNF_DN		83	-0.41185182	-1.3852966	0.024691358	0.08541061	1.0	5499	tags=39%, list=23%, signal=50%
C2	DMSO	HA_c	GRESHOCK_CANCER_COPY_NUMBER_UP	GRESHOCK_CANCER_COPY_NUMBER_UP		318	-0.3547925	-1.384463	0.00124533	0.085889906	1.0	5180	tags=34%, list=22%, signal=43%
C2	DMSO	HA_c	IGARASHI_ATF4_TARGETS_DN	IGARASHI_ATF4_TARGETS_DN		87	-0.4091066	-1.384388	0.022624435	0.08591275	1.0	5705	tags=39%, list=24%, signal=51%
C2	DMSO	HA_c	REACTOME_BETA_DEFENSINS	REACTOME_BETA_DEFENSINS		24	-0.51874745	-1.3843124	0.06908463	0.085913196	1.0	633	tags=4%, list=3%, signal=4%
C2	DMSO	HA_c	REACTOME_ER_PHAGOSOME_PATHWAY	REACTOME_ER_PHAGOSOME_PATHWAY		58	-0.44390586	-1.384199	0.05529226	0.08593011	1.0	8764	tags=66%, list=37%, signal=104%
C2	DMSO	HA_c	ZHENG_RESPONSE_TO_ARSENITE_DN	ZHENG_RESPONSE_TO_ARSENITE_DN		17	-0.5645398	-1.3838335	0.08672567	0.08613496	1.0	2577	tags=47%, list=11%, signal=53%
C2	DMSO	HA_c	WANG_SMARCE1_TARGETS_DN	WANG_SMARCE1_TARGETS_DN		354	-0.35428065	-1.3836346	0.004848485	0.08620171	1.0	4135	tags=29%, list=18%, signal=34%
C2	DMSO	HA_c	KEGG_GLYCOSPHINGOLIPID_BIOSYNTHESIS_GANGLIO_SERIES	KEGG_GLYCOSPHINGOLIPID_BIOSYNTHESIS_GANGLIO_SERIES		14	-0.5876987	-1.3832414	0.07205624	0.08640786	1.0	5204	tags=64%, list=22%, signal=82%
C2	DMSO	HA_c	BARRIER_CANCER_RELAPSE_NORMAL_SAMPLE_DN	BARRIER_CANCER_RELAPSE_NORMAL_SAMPLE_DN		27	-0.50806504	-1.3832366	0.055462185	0.08636475	1.0	5028	tags=37%, list=21%, signal=47%
C2	DMSO	HA_c	CAIRO_LIVER_DEVELOPMENT_DN	CAIRO_LIVER_DEVELOPMENT_DN		215	-0.3684385	-1.3830862	0.00397878	0.08642779	1.0	4975	tags=32%, list=21%, signal=40%
C2	DMSO	HA_c	GAUSSMANN_MLL_AF4_FUSION_TARGETS_G_UP	GAUSSMANN_MLL_AF4_FUSION_TARGETS_G_UP		218	-0.37048894	-1.3829029	0.0013140604	0.08650193	1.0	5059	tags=37%, list=21%, signal=46%
C2	DMSO	HA_c	SERVITJA_LIVER_HNF1A_TARGETS_DN	SERVITJA_LIVER_HNF1A_TARGETS_DN		152	-0.38020355	-1.3828098	0.018492177	0.086513154	1.0	3048	tags=24%, list=13%, signal=27%
C2	DMSO	HA_c	REACTOME_SIGNALING_BY_ACTIVATED_POINT_MUTANTS_OF_FGFR1	REACTOME_SIGNALING_BY_ACTIVATED_POINT_MUTANTS_OF_FGFR1		11	-0.62276274	-1.382804	0.09507042	0.08647005	1.0	2822	tags=36%, list=12%, signal=41%
C2	DMSO	HA_c	DAZARD_UV_RESPONSE_CLUSTER_G1	DAZARD_UV_RESPONSE_CLUSTER_G1		64	-0.42907584	-1.382699	0.03549383	0.08649239	1.0	6051	tags=44%, list=26%, signal=59%
C2	DMSO	HA_c	PID_AR_TF_PATHWAY	PID_AR_TF_PATHWAY		53	-0.44377422	-1.3826864	0.034700315	0.08645393	1.0	4052	tags=28%, list=17%, signal=34%
C2	DMSO	HA_c	OUELLET_CULTURED_OVARIAN_CANCER_INVASIVE_VS_LMP_DN	OUELLET_CULTURED_OVARIAN_CANCER_INVASIVE_VS_LMP_DN		33	-0.4827109	-1.3826106	0.07056799	0.08645142	1.0	2471	tags=33%, list=10%, signal=37%
C2	DMSO	HA_c	XU_RESPONSE_TO_TRETINOIN_AND_NSC682994_UP	XU_RESPONSE_TO_TRETINOIN_AND_NSC682994_UP		16	-0.5737191	-1.382227	0.08199643	0.08663708	1.0	1688	tags=38%, list=7%, signal=40%
C2	DMSO	HA_c	POMEROY_MEDULLOBLASTOMA_PROGNOSIS_UP	POMEROY_MEDULLOBLASTOMA_PROGNOSIS_UP		41	-0.456806	-1.3821768	0.05882353	0.086622216	1.0	6177	tags=61%, list=26%, signal=83%
C2	DMSO	HA_c	PID_RAS_PATHWAY	PID_RAS_PATHWAY		29	-0.49926248	-1.3802078	0.07154742	0.087846816	1.0	3581	tags=38%, list=15%, signal=45%
C2	DMSO	HA_c	JOHANSSON_GLIOMAGENESIS_BY_PDGFB_UP	JOHANSSON_GLIOMAGENESIS_BY_PDGFB_UP		57	-0.4331789	-1.379639	0.05357143	0.0881621	1.0	4060	tags=42%, list=17%, signal=51%
C2	DMSO	HA_c	EHLERS_ANEUPLOIDY_UP	EHLERS_ANEUPLOIDY_UP		40	-0.4694491	-1.3794457	0.036682617	0.0882325	1.0	5146	tags=40%, list=22%, signal=51%
C2	DMSO	HA_c	FOSTER_KDM1A_TARGETS_UP	FOSTER_KDM1A_TARGETS_UP		248	-0.36427572	-1.3790644	0.007905139	0.088435665	1.0	4578	tags=29%, list=19%, signal=36%
C2	DMSO	HA_c	CAIRO_HEPATOBLASTOMA_UP	CAIRO_HEPATOBLASTOMA_UP		202	-0.36854878	-1.3790026	0.009641874	0.08841918	1.0	5137	tags=30%, list=22%, signal=38%
C2	DMSO	HA_c	REACTOME_CLASS_A1_RHODOPSIN_LIKE_RECEPTORS	REACTOME_CLASS_A1_RHODOPSIN_LIKE_RECEPTORS		278	-0.35926867	-1.3784679	0.005181347	0.08873618	1.0	4640	tags=26%, list=20%, signal=31%
C2	DMSO	HA_c	REACTOME_IL_2_SIGNALING	REACTOME_IL_2_SIGNALING		41	-0.46253133	-1.3783768	0.059800666	0.08875204	1.0	3545	tags=29%, list=15%, signal=34%
C2	DMSO	HA_c	EBAUER_TARGETS_OF_PAX3_FOXO1_FUSION_UP	EBAUER_TARGETS_OF_PAX3_FOXO1_FUSION_UP		201	-0.3652077	-1.3781686	0.0053475937	0.08882008	1.0	3479	tags=30%, list=15%, signal=35%
C2	DMSO	HA_c	REACTOME_CS_DS_DEGRADATION	REACTOME_CS_DS_DEGRADATION		12	-0.6140637	-1.3781309	0.11050725	0.088796854	1.0	5204	tags=83%, list=22%, signal=107%
C2	DMSO	HA_c	ONO_AML1_TARGETS_DN	ONO_AML1_TARGETS_DN		38	-0.47269005	-1.377792	0.05815832	0.08897568	1.0	4620	tags=34%, list=20%, signal=42%
C2	DMSO	HA_c	WU_HBX_TARGETS_2_UP	WU_HBX_TARGETS_2_UP		22	-0.5226448	-1.377439	0.07746479	0.08917046	1.0	3824	tags=36%, list=16%, signal=43%
C2	DMSO	HA_c	REACTOME_SPHINGOLIPID_METABOLISM	REACTOME_SPHINGOLIPID_METABOLISM		66	-0.42548364	-1.3774284	0.03686636	0.089126974	1.0	5607	tags=42%, list=24%, signal=56%
C2	DMSO	HA_c	BIOCARTA_TCYTOTOXIC_PATHWAY	BIOCARTA_TCYTOTOXIC_PATHWAY		12	-0.61183745	-1.377214	0.101604275	0.089219056	1.0	1889	tags=25%, list=8%, signal=27%
C2	DMSO	HA_c	KEGG_CIRCADIAN_RHYTHM_MAMMAL	KEGG_CIRCADIAN_RHYTHM_MAMMAL		13	-0.58683944	-1.3770559	0.0790378	0.0892773	1.0	4935	tags=54%, list=21%, signal=68%
C2	DMSO	HA_c	BIOCARTA_BCR_PATHWAY	BIOCARTA_BCR_PATHWAY		34	-0.47470072	-1.3769962	0.05939005	0.08927464	1.0	7509	tags=68%, list=32%, signal=99%
C2	DMSO	HA_c	HADDAD_B_LYMPHOCYTE_PROGENITOR	HADDAD_B_LYMPHOCYTE_PROGENITOR		273	-0.35715735	-1.3766819	0.005194805	0.08942305	1.0	5771	tags=35%, list=25%, signal=46%
C2	DMSO	HA_c	SENGUPTA_NASOPHARYNGEAL_CARCINOMA_WITH_LMP1_UP	SENGUPTA_NASOPHARYNGEAL_CARCINOMA_WITH_LMP1_UP		384	-0.35043502	-1.3766092	0.0059808614	0.08940861	1.0	3528	tags=24%, list=15%, signal=28%
C2	DMSO	HA_c	GARGALOVIC_RESPONSE_TO_OXIDIZED_PHOSPHOLIPIDS_YELLOW_UP	GARGALOVIC_RESPONSE_TO_OXIDIZED_PHOSPHOLIPIDS_YELLOW_UP		31	-0.49864742	-1.3762888	0.068333335	0.08955663	1.0	5939	tags=52%, list=25%, signal=69%
C2	DMSO	HA_c	LINDGREN_BLADDER_CANCER_CLUSTER_1_UP	LINDGREN_BLADDER_CANCER_CLUSTER_1_UP		109	-0.39218104	-1.3761778	0.015669515	0.08959199	1.0	5695	tags=35%, list=24%, signal=46%
C2	DMSO	HA_c	REACTOME_SIGNAL_REGULATORY_PROTEIN_SIRP_FAMILY_INTERACTIONS	REACTOME_SIGNAL_REGULATORY_PROTEIN_SIRP_FAMILY_INTERACTIONS		12	-0.61754376	-1.3759811	0.08510638	0.08968992	1.0	7253	tags=67%, list=31%, signal=96%
C2	DMSO	HA_c	PID_FAS_PATHWAY	PID_FAS_PATHWAY		38	-0.46777248	-1.3757504	0.055031445	0.089794986	1.0	5945	tags=50%, list=25%, signal=67%
C2	DMSO	HA_c	BIOCARTA_EPO_PATHWAY	BIOCARTA_EPO_PATHWAY		19	-0.53875446	-1.3753508	0.07785467	0.09001019	1.0	7253	tags=58%, list=31%, signal=84%
C2	DMSO	HA_c	ST_T_CELL_SIGNAL_TRANSDUCTION	ST_T_CELL_SIGNAL_TRANSDUCTION		45	-0.46326393	-1.3748502	0.05392912	0.090280816	1.0	6413	tags=47%, list=27%, signal=64%
C2	DMSO	HA_c	LUI_THYROID_CANCER_PAX8_PPARG_UP	LUI_THYROID_CANCER_PAX8_PPARG_UP		44	-0.4519363	-1.3745608	0.053882726	0.09043647	1.0	4628	tags=36%, list=20%, signal=45%
C2	DMSO	HA_c	MARSON_FOXP3_TARGETS_STIMULATED_DN	MARSON_FOXP3_TARGETS_STIMULATED_DN		10	-0.640691	-1.3742797	0.11615245	0.0905749	1.0	3446	tags=40%, list=15%, signal=47%
C2	DMSO	HA_c	REACTOME_PHASE1_FUNCTIONALIZATION_OF_COMPOUNDS	REACTOME_PHASE1_FUNCTIONALIZATION_OF_COMPOUNDS		69	-0.42302805	-1.3740035	0.03726708	0.090708785	1.0	4505	tags=29%, list=19%, signal=36%
C2	DMSO	HA_c	REACTOME_METABOLISM_OF_LIPIDS_AND_LIPOPROTEINS	REACTOME_METABOLISM_OF_LIPIDS_AND_LIPOPROTEINS		462	-0.3423052	-1.3739482	0.0	0.09069883	1.0	5549	tags=31%, list=24%, signal=40%
C2	DMSO	HA_c	PID_HDAC_CLASSII_PATHWAY	PID_HDAC_CLASSII_PATHWAY		34	-0.47877404	-1.3738164	0.072013095	0.09074626	1.0	6437	tags=38%, list=27%, signal=53%
C2	DMSO	HA_c	KEGG_SNARE_INTERACTIONS_IN_VESICULAR_TRANSPORT	KEGG_SNARE_INTERACTIONS_IN_VESICULAR_TRANSPORT		37	-0.47643977	-1.3734021	0.0625	0.0909712	1.0	4636	tags=38%, list=20%, signal=47%
C2	DMSO	HA_c	GAVIN_FOXP3_TARGETS_CLUSTER_P3	GAVIN_FOXP3_TARGETS_CLUSTER_P3		154	-0.37661535	-1.3730686	0.017711172	0.09115961	1.0	4239	tags=32%, list=18%, signal=39%
C2	DMSO	HA_c	KIM_GERMINAL_CENTER_T_HELPER_UP	KIM_GERMINAL_CENTER_T_HELPER_UP		63	-0.42609116	-1.3727738	0.045741323	0.09130948	1.0	6366	tags=46%, list=27%, signal=63%
C2	DMSO	HA_c	SMID_BREAST_CANCER_ERBB2_UP	SMID_BREAST_CANCER_ERBB2_UP		134	-0.38632518	-1.372708	0.01690141	0.09131216	1.0	6373	tags=42%, list=27%, signal=57%
C2	DMSO	HA_c	GRUETZMANN_PANCREATIC_CANCER_DN	GRUETZMANN_PANCREATIC_CANCER_DN		199	-0.36870664	-1.3721956	0.010752688	0.09161714	1.0	6716	tags=46%, list=29%, signal=64%
C2	DMSO	HA_c	GINESTIER_BREAST_CANCER_ZNF217_AMPLIFIED_UP	GINESTIER_BREAST_CANCER_ZNF217_AMPLIFIED_UP		67	-0.42600942	-1.372098	0.04225352	0.0916332	1.0	7859	tags=54%, list=33%, signal=80%
C2	DMSO	HA_c	WAKABAYASHI_ADIPOGENESIS_PPARG_BOUND_8D	WAKABAYASHI_ADIPOGENESIS_PPARG_BOUND_8D		621	-0.33733642	-1.3714583	0.0	0.092013605	1.0	5144	tags=31%, list=22%, signal=38%
C2	DMSO	HA_c	KEGG_CYTOSOLIC_DNA_SENSING_PATHWAY	KEGG_CYTOSOLIC_DNA_SENSING_PATHWAY		53	-0.43914303	-1.3710225	0.0398773	0.0922396	1.0	6202	tags=36%, list=26%, signal=49%
C2	DMSO	HA_c	KEGG_INSULIN_SIGNALING_PATHWAY	KEGG_INSULIN_SIGNALING_PATHWAY		136	-0.38493064	-1.370923	0.011444922	0.092265636	1.0	7312	tags=49%, list=31%, signal=70%
C2	DMSO	HA_c	ACEVEDO_LIVER_TUMOR_VS_NORMAL_ADJACENT_TISSUE_DN	ACEVEDO_LIVER_TUMOR_VS_NORMAL_ADJACENT_TISSUE_DN		263	-0.35866126	-1.3706027	0.003968254	0.092438176	1.0	3735	tags=24%, list=16%, signal=29%
C2	DMSO	HA_c	MIKKELSEN_IPS_LCP_WITH_H3K4ME3	MIKKELSEN_IPS_LCP_WITH_H3K4ME3		155	-0.37947002	-1.3705211	0.008163265	0.0924519	1.0	3804	tags=31%, list=16%, signal=37%
C2	DMSO	HA_c	REACTOME_DCC_MEDIATED_ATTRACTIVE_SIGNALING	REACTOME_DCC_MEDIATED_ATTRACTIVE_SIGNALING		13	-0.5936282	-1.3701413	0.07783418	0.09265477	1.0	3948	tags=38%, list=17%, signal=46%
C2	DMSO	HA_c	KLEIN_PRIMARY_EFFUSION_LYMPHOMA_UP	KLEIN_PRIMARY_EFFUSION_LYMPHOMA_UP		49	-0.4436621	-1.3698734	0.061461795	0.092787065	1.0	2678	tags=31%, list=11%, signal=34%
C2	DMSO	HA_c	REACTOME_EICOSANOID_LIGAND_BINDING_RECEPTORS	REACTOME_EICOSANOID_LIGAND_BINDING_RECEPTORS		12	-0.59066767	-1.3695107	0.10275229	0.09297942	1.0	2843	tags=50%, list=12%, signal=57%
C2	DMSO	HA_c	BUCKANOVICH_T_LYMPHOCYTE_HOMING_ON_TUMOR_DN	BUCKANOVICH_T_LYMPHOCYTE_HOMING_ON_TUMOR_DN		21	-0.5288006	-1.3693905	0.075885326	0.09301779	1.0	2621	tags=33%, list=11%, signal=37%
C2	DMSO	HA_c	VANTVEER_BREAST_CANCER_METASTASIS_UP	VANTVEER_BREAST_CANCER_METASTASIS_UP		54	-0.4317991	-1.3693044	0.050955415	0.09302292	1.0	3052	tags=28%, list=13%, signal=32%
C2	DMSO	HA_c	SAENZ_DETOX_PATHWAY_AND_CARCINOGENESIS_DN	SAENZ_DETOX_PATHWAY_AND_CARCINOGENESIS_DN		12	-0.61287093	-1.3692057	0.12589929	0.093037516	1.0	621	tags=25%, list=3%, signal=26%
C2	DMSO	HA_c	CREIGHTON_AKT1_SIGNALING_VIA_MTOR_DN	CREIGHTON_AKT1_SIGNALING_VIA_MTOR_DN		23	-0.5188238	-1.3682306	0.077181205	0.0936416	1.0	6481	tags=57%, list=28%, signal=78%
C2	DMSO	HA_c	AKL_HTLV1_INFECTION_DN	AKL_HTLV1_INFECTION_DN		65	-0.4212345	-1.3682084	0.03955696	0.093600444	1.0	5459	tags=42%, list=23%, signal=54%
C2	DMSO	HA_c	PASQUALUCCI_LYMPHOMA_BY_GC_STAGE_UP	PASQUALUCCI_LYMPHOMA_BY_GC_STAGE_UP		269	-0.35750744	-1.3681253	0.0077021825	0.093616605	1.0	5598	tags=43%, list=24%, signal=56%
C2	DMSO	HA_c	REACTOME_ADAPTIVE_IMMUNE_SYSTEM	REACTOME_ADAPTIVE_IMMUNE_SYSTEM		506	-0.3409061	-1.3678386	0.0	0.093756765	1.0	6334	tags=37%, list=27%, signal=50%
C2	DMSO	HA_c	RAO_BOUND_BY_SALL4	RAO_BOUND_BY_SALL4		218	-0.36109936	-1.3678094	0.0025873221	0.09372128	1.0	5234	tags=36%, list=22%, signal=46%
C2	DMSO	HA_c	REACTOME_SIGNALING_BY_TGF_BETA_RECEPTOR_COMPLEX	REACTOME_SIGNALING_BY_TGF_BETA_RECEPTOR_COMPLEX		60	-0.4291775	-1.3672364	0.056145675	0.094065405	1.0	4920	tags=35%, list=21%, signal=44%
C2	DMSO	HA_c	REACTOME_PECAM1_INTERACTIONS	REACTOME_PECAM1_INTERACTIONS		10	-0.6307947	-1.3672286	0.10971223	0.09402221	1.0	5122	tags=60%, list=22%, signal=77%
C2	DMSO	HA_c	BIOCARTA_EDG1_PATHWAY	BIOCARTA_EDG1_PATHWAY		27	-0.50635904	-1.3670608	0.073089704	0.09409897	1.0	4409	tags=48%, list=19%, signal=59%
C2	DMSO	HA_c	PID_NCADHERIN_PATHWAY	PID_NCADHERIN_PATHWAY		33	-0.47580293	-1.3670429	0.059504133	0.09406405	1.0	5300	tags=45%, list=23%, signal=59%
C2	DMSO	HA_c	CHIN_BREAST_CANCER_COPY_NUMBER_DN	CHIN_BREAST_CANCER_COPY_NUMBER_DN		13	-0.58967113	-1.3666108	0.100352116	0.094309136	1.0	3447	tags=38%, list=15%, signal=45%
C2	DMSO	HA_c	BOYAULT_LIVER_CANCER_SUBCLASS_G1_DN	BOYAULT_LIVER_CANCER_SUBCLASS_G1_DN		40	-0.463772	-1.3662602	0.06170886	0.09451267	1.0	5572	tags=43%, list=24%, signal=56%
C2	DMSO	HA_c	GAUSSMANN_MLL_AF4_FUSION_TARGETS_B_UP	GAUSSMANN_MLL_AF4_FUSION_TARGETS_B_UP		25	-0.50217366	-1.3660693	0.07438017	0.094595246	1.0	1605	tags=32%, list=7%, signal=34%
C2	DMSO	HA_c	DARWICHE_PAPILLOMA_RISK_LOW_UP	DARWICHE_PAPILLOMA_RISK_LOW_UP		153	-0.37680173	-1.3659948	0.019746121	0.09460002	1.0	2743	tags=19%, list=12%, signal=21%
C2	DMSO	HA_c	VERNOCHET_ADIPOGENESIS	VERNOCHET_ADIPOGENESIS		19	-0.53318965	-1.3659247	0.07370184	0.09459403	1.0	4827	tags=37%, list=21%, signal=46%
C2	DMSO	HA_c	FERRANDO_LYL1_NEIGHBORS	FERRANDO_LYL1_NEIGHBORS		15	-0.5660836	-1.3655742	0.088495575	0.094801866	1.0	4680	tags=60%, list=20%, signal=75%
C2	DMSO	HA_c	REACTOME_TRAF6_MEDIATED_INDUCTION_OF_TAK1_COMPLEX	REACTOME_TRAF6_MEDIATED_INDUCTION_OF_TAK1_COMPLEX		12	-0.58900577	-1.3652202	0.09885932	0.0949879	1.0	3413	tags=33%, list=14%, signal=39%
C2	DMSO	HA_c	FRASOR_RESPONSE_TO_ESTRADIOL_UP	FRASOR_RESPONSE_TO_ESTRADIOL_UP		37	-0.46652105	-1.3648006	0.051612902	0.095221445	1.0	3426	tags=38%, list=15%, signal=44%
C2	DMSO	HA_c	REACTOME_GPCR_LIGAND_BINDING	REACTOME_GPCR_LIGAND_BINDING		374	-0.35073152	-1.3645904	0.0047449586	0.0953137	1.0	4640	tags=27%, list=20%, signal=33%
C2	DMSO	HA_c	VANDESLUIS_COMMD1_TARGETS_GROUP_2_UP	VANDESLUIS_COMMD1_TARGETS_GROUP_2_UP		15	-0.56839573	-1.3642602	0.07118055	0.09551625	1.0	5434	tags=53%, list=23%, signal=69%
C2	DMSO	HA_c	MCLACHLAN_DENTAL_CARIES_DN	MCLACHLAN_DENTAL_CARIES_DN		77	-0.40542287	-1.363146	0.0371517	0.09623455	1.0	2819	tags=34%, list=12%, signal=38%
C2	DMSO	HA_c	BROWNE_HCMV_INFECTION_2HR_DN	BROWNE_HCMV_INFECTION_2HR_DN		49	-0.43507192	-1.3626127	0.05210084	0.09657793	1.0	2359	tags=33%, list=10%, signal=36%
C2	DMSO	HA_c	REACTOME_APOPTOTIC_CLEAVAGE_OF_CELLULAR_PROTEINS	REACTOME_APOPTOTIC_CLEAVAGE_OF_CELLULAR_PROTEINS		38	-0.47884947	-1.36201	0.068292685	0.09692589	1.0	4966	tags=47%, list=21%, signal=60%
C2	DMSO	HA_c	REACTOME_P75NTR_RECRUITS_SIGNALLING_COMPLEXES	REACTOME_P75NTR_RECRUITS_SIGNALLING_COMPLEXES		11	-0.62577224	-1.3618034	0.12658228	0.097011976	1.0	3313	tags=36%, list=14%, signal=42%
C2	DMSO	HA_c	BONCI_TARGETS_OF_MIR15A_AND_MIR16_1	BONCI_TARGETS_OF_MIR15A_AND_MIR16_1		88	-0.4051254	-1.3618032	0.04148148	0.096961975	1.0	3446	tags=30%, list=15%, signal=34%
C2	DMSO	HA_c	NGUYEN_NOTCH1_TARGETS_DN	NGUYEN_NOTCH1_TARGETS_DN		85	-0.40517163	-1.3617756	0.036390103	0.09693217	1.0	5338	tags=35%, list=23%, signal=45%
C2	DMSO	HA_c	SIG_PIP3_SIGNALING_IN_CARDIAC_MYOCTES	SIG_PIP3_SIGNALING_IN_CARDIAC_MYOCTES		67	-0.41751266	-1.3614061	0.039274924	0.09713842	1.0	6437	tags=48%, list=27%, signal=66%
C2	DMSO	HA_c	BENPORATH_ES_WITH_H3K27ME3	BENPORATH_ES_WITH_H3K27ME3		1063	-0.32794452	-1.3613876	0.0	0.097101636	1.0	3486	tags=29%, list=15%, signal=32%
C2	DMSO	HA_c	PID_EPHRINB_REV_PATHWAY	PID_EPHRINB_REV_PATHWAY		30	-0.48430744	-1.3610303	0.07239057	0.09729861	1.0	4052	tags=40%, list=17%, signal=48%
C2	DMSO	HA_c	BILD_SRC_ONCOGENIC_SIGNATURE	BILD_SRC_ONCOGENIC_SIGNATURE		60	-0.41830274	-1.3609474	0.050769232	0.09730574	1.0	4768	tags=37%, list=20%, signal=46%
C2	DMSO	HA_c	ZEMBUTSU_SENSITIVITY_TO_VINCRISTINE	ZEMBUTSU_SENSITIVITY_TO_VINCRISTINE		18	-0.5375368	-1.360869	0.093587525	0.09731792	1.0	3248	tags=50%, list=14%, signal=58%
C2	DMSO	HA_c	PID_S1P_S1P3_PATHWAY	PID_S1P_S1P3_PATHWAY		28	-0.5012585	-1.36053	0.08972268	0.09748682	1.0	4780	tags=54%, list=20%, signal=67%
C2	DMSO	HA_c	KEGG_GNRH_SIGNALING_PATHWAY	KEGG_GNRH_SIGNALING_PATHWAY		99	-0.39555165	-1.3596985	0.03313253	0.09802944	1.0	4611	tags=31%, list=20%, signal=39%
C2	DMSO	HA_c	REACTOME_DOWNREGULATION_OF_TGF_BETA_RECEPTOR_SIGNALING	REACTOME_DOWNREGULATION_OF_TGF_BETA_RECEPTOR_SIGNALING		21	-0.5218646	-1.3596925	0.0957265	0.09798728	1.0	1475	tags=24%, list=6%, signal=25%
[truncated: 3,207 more rows]

## Sheet: DMSO_vs_JQ1
Gene Set Database	Condition 1	Condition 2	NAME	GS<br> follow link to MSigDB	GS DETAILS	SIZE	ES	NES	NOM p-val	FDR q-val	FWER p-val	RANK AT MAX	LEADING EDGE
H	DMSO	MB002_JQ1	HALLMARK_INTERFERON_ALPHA_RESPONSE	HALLMARK_INTERFERON_ALPHA_RESPONSE	Details ...	94	0.41287607	1.3791087	0.03908356	0.40501687	0.629	3426	tags=28%, list=15%, signal=32%
H	DMSO	MB002_JQ1	HALLMARK_APICAL_SURFACE	HALLMARK_APICAL_SURFACE	Details ...	44	0.46720985	1.3738447	0.06344411	0.21565768	0.646	3259	tags=25%, list=14%, signal=29%
H	DMSO	MB002_JQ1	HALLMARK_INFLAMMATORY_RESPONSE	HALLMARK_INFLAMMATORY_RESPONSE	Details ...	197	0.37428704	1.3608457	0.022304833	0.16672996	0.704	3479	tags=21%, list=15%, signal=24%
H	DMSO	MB002_JQ1	HALLMARK_IL6_JAK_STAT3_SIGNALING	HALLMARK_IL6_JAK_STAT3_SIGNALING	Details ...	87	0.3938523	1.316782	0.059945505	0.19492793	0.858	1855	tags=18%, list=8%, signal=20%
H	DMSO	MB002_JQ1	HALLMARK_PANCREAS_BETA_CELLS	HALLMARK_PANCREAS_BETA_CELLS	Details ...	39	0.40930524	1.1924797	0.20298508	0.47357056	0.997	3143	tags=23%, list=13%, signal=27%
H	DMSO	MB002_JQ1	HALLMARK_KRAS_SIGNALING_DN	HALLMARK_KRAS_SIGNALING_DN	Details ...	195	0.32446682	1.190704	0.12514898	0.4000389	0.998	3385	tags=23%, list=14%, signal=26%
H	DMSO	MB002_JQ1	HALLMARK_EPITHELIAL_MESENCHYMAL_TRANSITION	HALLMARK_EPITHELIAL_MESENCHYMAL_TRANSITION	Details ...	195	0.31661624	1.1555343	0.17135863	0.4462742	0.999	4013	tags=27%, list=17%, signal=32%
H	DMSO	MB002_JQ1	HALLMARK_KRAS_SIGNALING_UP	HALLMARK_KRAS_SIGNALING_UP	Details ...	195	0.31637114	1.1515766	0.17108434	0.40054965	0.999	3142	tags=19%, list=13%, signal=22%
H	DMSO	MB002_JQ1	HALLMARK_ESTROGEN_RESPONSE_EARLY	HALLMARK_ESTROGEN_RESPONSE_EARLY	Details ...	198	0.2964458	1.0863119	0.274463	0.55275446	1.0	4280	tags=28%, list=18%, signal=34%
H	DMSO	MB002_JQ1	HALLMARK_UV_RESPONSE_DN	HALLMARK_UV_RESPONSE_DN	Details ...	143	0.3004549	1.0604907	0.3466334	0.57946545	1.0	5053	tags=34%, list=21%, signal=42%
H	DMSO	MB002_JQ1	HALLMARK_INTERFERON_GAMMA_RESPONSE	HALLMARK_INTERFERON_GAMMA_RESPONSE	Details ...	196	0.28785473	1.0436343	0.373317	0.5796532	1.0	3689	tags=21%, list=16%, signal=25%
H	DMSO	MB002_JQ1	HALLMARK_ANGIOGENESIS	HALLMARK_ANGIOGENESIS	Details ...	36	0.36577883	1.0361189	0.43198803	0.552525	1.0	2605	tags=19%, list=11%, signal=22%
H	DMSO	MB002_JQ1	HALLMARK_ALLOGRAFT_REJECTION	HALLMARK_ALLOGRAFT_REJECTION	Details ...	199	0.28075343	1.0239688	0.3906057	0.5421135	1.0	3189	tags=13%, list=14%, signal=15%
H	DMSO	MB002_JQ1	HALLMARK_IL2_STAT5_SIGNALING	HALLMARK_IL2_STAT5_SIGNALING	Details ...	198	0.24946176	0.9161302	0.6738869	0.79232633	1.0	1805	tags=12%, list=8%, signal=13%
H	DMSO	MB002_JQ1	HALLMARK_APICAL_JUNCTION	HALLMARK_APICAL_JUNCTION	Details ...	200	0.22518103	0.8247474	0.8807786	0.9571954	1.0	3424	tags=18%, list=15%, signal=20%
H	DMSO	MB002_JQ1	HALLMARK_SPERMATOGENESIS	HALLMARK_SPERMATOGENESIS	Details ...	134	0.21605544	0.7610901	0.94337195	0.99515516	1.0	5251	tags=19%, list=22%, signal=24%
H	DMSO	MB002_JQ1	HALLMARK_MYC_TARGETS_V2	HALLMARK_MYC_TARGETS_V2	Details ...	57	0.21503945	0.6737856	0.9638206	0.988971	1.0	6009	tags=19%, list=26%, signal=26%
H	DMSO	MB002_JQ1	HALLMARK_UV_RESPONSE_UP	HALLMARK_UV_RESPONSE_UP	Details ...	155	-0.46713847	-1.9608842	0.0	0.0	0.0	4101	tags=40%, list=17%, signal=48%
H	DMSO	MB002_JQ1	HALLMARK_OXIDATIVE_PHOSPHORYLATION	HALLMARK_OXIDATIVE_PHOSPHORYLATION	Details ...	198	-0.453685	-1.9201183	0.0	0.0	0.0	6678	tags=61%, list=28%, signal=84%
H	DMSO	MB002_JQ1	HALLMARK_CHOLESTEROL_HOMEOSTASIS	HALLMARK_CHOLESTEROL_HOMEOSTASIS	Details ...	72	-0.4986054	-1.827394	0.0	7.333333E-4	0.001	3542	tags=38%, list=15%, signal=44%
H	DMSO	MB002_JQ1	HALLMARK_TNFA_SIGNALING_VIA_NFKB	HALLMARK_TNFA_SIGNALING_VIA_NFKB	Details ...	197	-0.42298058	-1.7971246	0.0	0.0013	0.002	1597	tags=30%, list=7%, signal=32%
H	DMSO	MB002_JQ1	HALLMARK_ESTROGEN_RESPONSE_LATE	HALLMARK_ESTROGEN_RESPONSE_LATE	Details ...	198	-0.39606467	-1.680104	0.0	0.008730313	0.015	2774	tags=24%, list=12%, signal=27%
H	DMSO	MB002_JQ1	HALLMARK_REACTIVE_OXIGEN_SPECIES_PATHWAY	HALLMARK_REACTIVE_OXIGEN_SPECIES_PATHWAY	Details ...	46	-0.4985037	-1.6799778	0.0	0.0072752605	0.015	4736	tags=50%, list=20%, signal=62%
H	DMSO	MB002_JQ1	HALLMARK_MYC_TARGETS_V1	HALLMARK_MYC_TARGETS_V1	Details ...	196	-0.39282966	-1.6743726	0.0	0.006825224	0.016	8188	tags=58%, list=35%, signal=88%
H	DMSO	MB002_JQ1	HALLMARK_ADIPOGENESIS	HALLMARK_ADIPOGENESIS	Details ...	195	-0.38551673	-1.6457171	0.0	0.008555106	0.021	4204	tags=36%, list=18%, signal=43%
H	DMSO	MB002_JQ1	HALLMARK_HYPOXIA	HALLMARK_HYPOXIA	Details ...	197	-0.38302076	-1.6276982	0.0	0.009516221	0.027	3049	tags=29%, list=13%, signal=34%
H	DMSO	MB002_JQ1	HALLMARK_P53_PATHWAY	HALLMARK_P53_PATHWAY	Details ...	197	-0.36338457	-1.5331907	0.0	0.018498749	0.057	3133	tags=30%, list=13%, signal=34%
H	DMSO	MB002_JQ1	HALLMARK_DNA_REPAIR	HALLMARK_DNA_REPAIR	Details ...	142	-0.37310788	-1.5237684	0.0	0.017817045	0.06	6496	tags=50%, list=28%, signal=69%
H	DMSO	MB002_JQ1	HALLMARK_WNT_BETA_CATENIN_SIGNALING	HALLMARK_WNT_BETA_CATENIN_SIGNALING	Details ...	41	-0.46371418	-1.5159506	0.021276595	0.016941221	0.062	3276	tags=34%, list=14%, signal=40%
H	DMSO	MB002_JQ1	HALLMARK_APOPTOSIS	HALLMARK_APOPTOSIS	Details ...	158	-0.340005	-1.404877	0.0053475937	0.04299033	0.166	3028	tags=30%, list=13%, signal=34%
H	DMSO	MB002_JQ1	HALLMARK_PEROXISOME	HALLMARK_PEROXISOME	Details ...	103	-0.356481	-1.4029007	0.02293578	0.040771943	0.17	4655	tags=36%, list=20%, signal=45%
H	DMSO	MB002_JQ1	HALLMARK_UNFOLDED_PROTEIN_RESPONSE	HALLMARK_UNFOLDED_PROTEIN_RESPONSE	Details ...	109	-0.35972184	-1.3959426	0.024271844	0.04057436	0.179	4592	tags=28%, list=20%, signal=35%
H	DMSO	MB002_JQ1	HALLMARK_NOTCH_SIGNALING	HALLMARK_NOTCH_SIGNALING	Details ...	32	-0.43317676	-1.3496546	0.06534091	0.057919703	0.251	1628	tags=34%, list=7%, signal=37%
H	DMSO	MB002_JQ1	HALLMARK_GLYCOLYSIS	HALLMARK_GLYCOLYSIS	Details ...	197	-0.31155342	-1.3460014	0.0	0.056101207	0.259	3552	tags=28%, list=15%, signal=33%
H	DMSO	MB002_JQ1	HALLMARK_TGF_BETA_SIGNALING	HALLMARK_TGF_BETA_SIGNALING	Details ...	54	-0.3892574	-1.3433917	0.052469134	0.053641416	0.262	3276	tags=28%, list=14%, signal=32%
H	DMSO	MB002_JQ1	HALLMARK_BILE_ACID_METABOLISM	HALLMARK_BILE_ACID_METABOLISM	Details ...	111	-0.33608684	-1.3258058	0.02232143	0.05837636	0.297	3507	tags=30%, list=15%, signal=35%
H	DMSO	MB002_JQ1	HALLMARK_ANDROGEN_RESPONSE	HALLMARK_ANDROGEN_RESPONSE	Details ...	101	-0.34255683	-1.3185778	0.04	0.058353964	0.311	3918	tags=27%, list=17%, signal=32%
H	DMSO	MB002_JQ1	HALLMARK_FATTY_ACID_METABOLISM	HALLMARK_FATTY_ACID_METABOLISM		156	-0.30123225	-1.2642875	0.05464481	0.087322675	0.464	4064	tags=30%, list=17%, signal=36%
H	DMSO	MB002_JQ1	HALLMARK_COMPLEMENT	HALLMARK_COMPLEMENT		192	-0.29632556	-1.2642832	0.028089888	0.08335346	0.464	3639	tags=27%, list=15%, signal=32%
H	DMSO	MB002_JQ1	HALLMARK_MTORC1_SIGNALING	HALLMARK_MTORC1_SIGNALING		196	-0.29514304	-1.2591914	0.020942409	0.08366299	0.476	5794	tags=35%, list=25%, signal=46%
H	DMSO	MB002_JQ1	HALLMARK_HEME_METABOLISM	HALLMARK_HEME_METABOLISM		196	-0.2965251	-1.2488769	0.027027028	0.08697887	0.503	4076	tags=32%, list=17%, signal=38%
H	DMSO	MB002_JQ1	HALLMARK_PI3K_AKT_MTOR_SIGNALING	HALLMARK_PI3K_AKT_MTOR_SIGNALING		104	-0.3115271	-1.202013	0.112840466	0.12761475	0.662	4984	tags=38%, list=21%, signal=49%
H	DMSO	MB002_JQ1	HALLMARK_XENOBIOTIC_METABOLISM	HALLMARK_XENOBIOTIC_METABOLISM		197	-0.27232715	-1.1546918	0.06741573	0.17603905	0.774	3620	tags=22%, list=15%, signal=26%
H	DMSO	MB002_JQ1	HALLMARK_MYOGENESIS	HALLMARK_MYOGENESIS		200	-0.2662742	-1.1222867	0.12068965	0.22178145	0.858	4299	tags=28%, list=18%, signal=34%
H	DMSO	MB002_JQ1	HALLMARK_MITOTIC_SPINDLE	HALLMARK_MITOTIC_SPINDLE		199	-0.23965743	-1.031247	0.31137726	0.4245368	0.983	5254	tags=31%, list=22%, signal=40%
H	DMSO	MB002_JQ1	HALLMARK_COAGULATION	HALLMARK_COAGULATION		134	-0.25587973	-1.0223124	0.37864077	0.4394252	0.988	4157	tags=25%, list=18%, signal=31%
H	DMSO	MB002_JQ1	HALLMARK_G2M_CHECKPOINT	HALLMARK_G2M_CHECKPOINT		200	-0.22583272	-0.96184444	0.625	0.614379	0.998	5601	tags=28%, list=24%, signal=36%
H	DMSO	MB002_JQ1	HALLMARK_PROTEIN_SECRETION	HALLMARK_PROTEIN_SECRETION		95	-0.24196121	-0.9408977	0.5905797	0.6670916	0.998	6821	tags=47%, list=29%, signal=66%
H	DMSO	MB002_JQ1	HALLMARK_E2F_TARGETS	HALLMARK_E2F_TARGETS		196	-0.21100792	-0.8968923	0.85714287	0.7801227	1.0	6170	tags=34%, list=26%, signal=46%
H	DMSO	MB002_JQ1	HALLMARK_HEDGEHOG_SIGNALING	HALLMARK_HEDGEHOG_SIGNALING		34	-0.27047512	-0.84721166	0.74172187	0.87038326	1.0	4070	tags=32%, list=17%, signal=39%
C2	DMSO	MB002_JQ1	WATANABE_ULCERATIVE_COLITIS_WITH_CANCER_DN	WATANABE_ULCERATIVE_COLITIS_WITH_CANCER_DN	Details ...	14	0.82092243	1.9320104	0.0	0.082958296	0.121	1915	tags=43%, list=8%, signal=47%
C2	DMSO	MB002_JQ1	REACTOME_VOLTAGE_GATED_POTASSIUM_CHANNELS	REACTOME_VOLTAGE_GATED_POTASSIUM_CHANNELS	Details ...	43	0.6516269	1.921166	0.0	0.053204942	0.153	1859	tags=42%, list=8%, signal=45%
C2	DMSO	MB002_JQ1	COLDREN_GEFITINIB_RESISTANCE_DN	COLDREN_GEFITINIB_RESISTANCE_DN	Details ...	217	0.5174052	1.9211541	0.0	0.03546996	0.153	4164	tags=36%, list=18%, signal=43%
C2	DMSO	MB002_JQ1	BIOCARTA_NO2IL12_PATHWAY	BIOCARTA_NO2IL12_PATHWAY	Details ...	17	0.7603012	1.8689116	0.0	0.07441774	0.382	1841	tags=35%, list=8%, signal=38%
C2	DMSO	MB002_JQ1	REACTOME_POTASSIUM_CHANNELS	REACTOME_POTASSIUM_CHANNELS	Details ...	96	0.5511174	1.8430504	0.0	0.093867965	0.531	3142	tags=34%, list=13%, signal=40%
C2	DMSO	MB002_JQ1	PID_CONE_PATHWAY	PID_CONE_PATHWAY	Details ...	23	0.710319	1.8406706	0.0015797789	0.0810756	0.545	3612	tags=61%, list=15%, signal=72%
C2	DMSO	MB002_JQ1	NIELSEN_GIST_AND_SYNOVIAL_SARCOMA_DN	NIELSEN_GIST_AND_SYNOVIAL_SARCOMA_DN	Details ...	20	0.72410685	1.8278233	0.0031595577	0.087418295	0.632	3526	tags=40%, list=15%, signal=47%
C2	DMSO	MB002_JQ1	MIKKELSEN_IPS_ICP_WITH_H3K4ME3_AND_H327ME3	MIKKELSEN_IPS_ICP_WITH_H3K4ME3_AND_H327ME3	Details ...	122	0.5241797	1.8127409	0.0	0.098022334	0.723	4404	tags=39%, list=19%, signal=48%
C2	DMSO	MB002_JQ1	MIKKELSEN_IPS_HCP_WITH_H3_UNMETHYLATED	MIKKELSEN_IPS_HCP_WITH_H3_UNMETHYLATED	Details ...	77	0.54916555	1.8014301	0.0	0.10380757	0.784	4363	tags=38%, list=19%, signal=46%
C2	DMSO	MB002_JQ1	KINNEY_DNMT1_METHYLATION_TARGETS	KINNEY_DNMT1_METHYLATION_TARGETS	Details ...	13	0.77600336	1.7923472	0.0017331023	0.11089358	0.835	2779	tags=46%, list=12%, signal=52%
C2	DMSO	MB002_JQ1	MOSERLE_IFNA_RESPONSE	MOSERLE_IFNA_RESPONSE	Details ...	31	0.642168	1.7919829	0.0	0.10167406	0.836	3674	tags=45%, list=16%, signal=53%
C2	DMSO	MB002_JQ1	MIKKELSEN_ES_ICP_WITH_H3K4ME3_AND_H3K27ME3	MIKKELSEN_ES_ICP_WITH_H3K4ME3_AND_H3K27ME3	Details ...	131	0.50872123	1.7825596	0.0	0.10640536	0.875	4553	tags=41%, list=19%, signal=51%
C2	DMSO	MB002_JQ1	BIOCARTA_NKT_PATHWAY	BIOCARTA_NKT_PATHWAY	Details ...	29	0.6496971	1.7819448	0.0015128592	0.09934026	0.876	1841	tags=21%, list=8%, signal=22%
C2	DMSO	MB002_JQ1	CHEN_ETV5_TARGETS_SERTOLI	CHEN_ETV5_TARGETS_SERTOLI	Details ...	19	0.7081404	1.7633421	0.0032573289	0.12466381	0.943	4829	tags=53%, list=21%, signal=66%
C2	DMSO	MB002_JQ1	WANG_IMMORTALIZED_BY_HOXA9_AND_MEIS1_UP	WANG_IMMORTALIZED_BY_HOXA9_AND_MEIS1_UP	Details ...	27	0.64111394	1.7614816	0.0015479876	0.120242484	0.947	3357	tags=37%, list=14%, signal=43%
C2	DMSO	MB002_JQ1	ROZANOV_MMP14_TARGETS_SUBSET	ROZANOV_MMP14_TARGETS_SUBSET	Details ...	32	0.62268573	1.7558817	0.0	0.1229324	0.959	2915	tags=38%, list=12%, signal=43%
C2	DMSO	MB002_JQ1	PID_RHODOPSIN_PATHWAY	PID_RHODOPSIN_PATHWAY	Details ...	24	0.66293883	1.750898	0.003144654	0.12359462	0.964	5107	tags=54%, list=22%, signal=69%
C2	DMSO	MB002_JQ1	MIKKELSEN_ES_HCP_WITH_H3K27ME3	MIKKELSEN_ES_HCP_WITH_H3K27ME3	Details ...	41	0.60313684	1.7507637	0.0014880953	0.11686966	0.964	5118	tags=51%, list=22%, signal=65%
C2	DMSO	MB002_JQ1	NIELSEN_MALIGNAT_FIBROUS_HISTIOCYTOMA_UP	NIELSEN_MALIGNAT_FIBROUS_HISTIOCYTOMA_UP	Details ...	18	0.69833434	1.7506993	0.004636785	0.11081859	0.964	2780	tags=44%, list=12%, signal=50%
C2	DMSO	MB002_JQ1	MIKKELSEN_ES_ICP_WITH_H3K4ME3	MIKKELSEN_ES_ICP_WITH_H3K4ME3	Details ...	673	0.44240928	1.7498454	0.0	0.106449954	0.964	5223	tags=35%, list=22%, signal=44%
C2	DMSO	MB002_JQ1	NOUZOVA_METHYLATED_IN_APL	NOUZOVA_METHYLATED_IN_APL		57	0.56544036	1.747306	0.0	0.10560405	0.97	2342	tags=30%, list=10%, signal=33%
C2	DMSO	MB002_JQ1	MIKKELSEN_MEF_ICP_WITH_H3K4ME3_AND_H3K27ME3	MIKKELSEN_MEF_ICP_WITH_H3K4ME3_AND_H3K27ME3		37	0.6085442	1.7461464	0.0	0.10265068	0.971	4536	tags=54%, list=19%, signal=67%
C2	DMSO	MB002_JQ1	KEGG_NEUROACTIVE_LIGAND_RECEPTOR_INTERACTION	KEGG_NEUROACTIVE_LIGAND_RECEPTOR_INTERACTION		264	0.4665215	1.7450367	0.0	0.09967402	0.971	4353	tags=28%, list=18%, signal=34%
C2	DMSO	MB002_JQ1	KEGG_CYTOKINE_CYTOKINE_RECEPTOR_INTERACTION	KEGG_CYTOKINE_CYTOKINE_RECEPTOR_INTERACTION		249	0.4647423	1.7377942	0.0	0.10615062	0.98	3024	tags=21%, list=13%, signal=24%
C2	DMSO	MB002_JQ1	PARK_OSTEOBLAST_DIFFERENTIATION_BY_PHENYLAMIL_UP	PARK_OSTEOBLAST_DIFFERENTIATION_BY_PHENYLAMIL_UP		12	0.7790292	1.736599	0.0016313214	0.103293814	0.981	819	tags=42%, list=3%, signal=43%
C2	DMSO	MB002_JQ1	MIKKELSEN_MCV6_ICP_WITH_H3K4ME3_AND_H3K27ME3	MIKKELSEN_MCV6_ICP_WITH_H3K4ME3_AND_H3K27ME3		33	0.6187278	1.7341677	0.0014858841	0.10263349	0.981	2909	tags=39%, list=12%, signal=45%
C2	DMSO	MB002_JQ1	MIKKELSEN_NPC_ICP_WITH_H3K4ME3	MIKKELSEN_NPC_ICP_WITH_H3K4ME3		416	0.45147786	1.7333207	0.0	0.09991113	0.982	4350	tags=33%, list=18%, signal=39%
C2	DMSO	MB002_JQ1	CHEN_LVAD_SUPPORT_OF_FAILING_HEART_DN	CHEN_LVAD_SUPPORT_OF_FAILING_HEART_DN		41	0.5801619	1.7221632	0.0014450867	0.11273595	0.993	3543	tags=37%, list=15%, signal=43%
C2	DMSO	MB002_JQ1	MIKKELSEN_NPC_ICP_WITH_H3K27ME3	MIKKELSEN_NPC_ICP_WITH_H3K27ME3		12	0.74609536	1.6831485	0.003327787	0.18415384	1.0	2948	tags=50%, list=13%, signal=57%
C2	DMSO	MB002_JQ1	FUNG_IL2_SIGNALING_1	FUNG_IL2_SIGNALING_1		11	0.76946425	1.6795573	0.0	0.18637228	1.0	975	tags=27%, list=4%, signal=28%
C2	DMSO	MB002_JQ1	PID_INTEGRIN1_PATHWAY	PID_INTEGRIN1_PATHWAY		65	0.5256222	1.6789919	0.0013986015	0.18185043	1.0	5470	tags=46%, list=23%, signal=60%
C2	DMSO	MB002_JQ1	MIYAGAWA_TARGETS_OF_EWSR1_ETS_FUSIONS_DN	MIYAGAWA_TARGETS_OF_EWSR1_ETS_FUSIONS_DN		206	0.4554302	1.6690581	0.0	0.19896062	1.0	3701	tags=34%, list=16%, signal=40%
C2	DMSO	MB002_JQ1	BIOCARTA_TH1TH2_PATHWAY	BIOCARTA_TH1TH2_PATHWAY		19	0.6734692	1.6679609	0.0016	0.19550224	1.0	1841	tags=21%, list=8%, signal=23%
C2	DMSO	MB002_JQ1	GENTLES_LEUKEMIC_STEM_CELL_UP	GENTLES_LEUKEMIC_STEM_CELL_UP		26	0.616359	1.6656568	0.004716981	0.19560097	1.0	1995	tags=38%, list=8%, signal=42%
C2	DMSO	MB002_JQ1	REACTOME_VEGF_LIGAND_RECEPTOR_INTERACTIONS	REACTOME_VEGF_LIGAND_RECEPTOR_INTERACTIONS		10	0.7748364	1.6647978	0.014754098	0.19218202	1.0	920	tags=40%, list=4%, signal=42%
C2	DMSO	MB002_JQ1	REACTOME_THE_ACTIVATION_OF_ARYLSULFATASES	REACTOME_THE_ACTIVATION_OF_ARYLSULFATASES		12	0.73235244	1.6599897	0.012152778	0.19795471	1.0	1962	tags=42%, list=8%, signal=45%
C2	DMSO	MB002_JQ1	SANA_TNF_SIGNALING_UP	SANA_TNF_SIGNALING_UP		81	0.5031263	1.6553587	0.0013531799	0.20331985	1.0	4218	tags=37%, list=18%, signal=45%
C2	DMSO	MB002_JQ1	ONDER_CDH1_TARGETS_2_DN	ONDER_CDH1_TARGETS_2_DN		445	0.42184213	1.6453148	0.0	0.22393332	1.0	3462	tags=27%, list=15%, signal=31%
C2	DMSO	MB002_JQ1	FREDERICK_PRKCI_TARGETS	FREDERICK_PRKCI_TARGETS		10	0.76777834	1.6432807	0.015202703	0.22374323	1.0	2502	tags=40%, list=11%, signal=45%
C2	DMSO	MB002_JQ1	MIKKELSEN_MEF_LCP_WITH_H3K4ME3	MIKKELSEN_MEF_LCP_WITH_H3K4ME3		118	0.47456628	1.6416384	0.0012820513	0.22226498	1.0	3919	tags=31%, list=17%, signal=37%
C2	DMSO	MB002_JQ1	EPPERT_CE_HSC_LSC	EPPERT_CE_HSC_LSC		40	0.5537587	1.6282092	0.0071530757	0.25342083	1.0	1899	tags=30%, list=8%, signal=33%
C2	DMSO	MB002_JQ1	REACTOME_GLYCOPROTEIN_HORMONES	REACTOME_GLYCOPROTEIN_HORMONES		12	0.7173146	1.6219177	0.011608624	0.2654499	1.0	73	tags=17%, list=0%, signal=17%
C2	DMSO	MB002_JQ1	REACTOME_NEURONAL_SYSTEM	REACTOME_NEURONAL_SYSTEM		272	0.43117586	1.6191185	0.0	0.2681316	1.0	4064	tags=31%, list=17%, signal=37%
C2	DMSO	MB002_JQ1	NIKOLSKY_BREAST_CANCER_19Q13.1_AMPLICON	NIKOLSKY_BREAST_CANCER_19Q13.1_AMPLICON		22	0.630781	1.609266	0.009661836	0.29277983	1.0	5392	tags=64%, list=23%, signal=82%
C2	DMSO	MB002_JQ1	MIKKELSEN_ES_HCP_WITH_H3_UNMETHYLATED	MIKKELSEN_ES_HCP_WITH_H3_UNMETHYLATED		61	0.5124014	1.6086923	0.0	0.28805044	1.0	5421	tags=39%, list=23%, signal=51%
C2	DMSO	MB002_JQ1	REACTOME_NITRIC_OXIDE_STIMULATES_GUANYLATE_CYCLASE	REACTOME_NITRIC_OXIDE_STIMULATES_GUANYLATE_CYCLASE		25	0.5945673	1.6052778	0.01088647	0.29312205	1.0	5112	tags=44%, list=22%, signal=56%
C2	DMSO	MB002_JQ1	LI_PROSTATE_CANCER_EPIGENETIC	LI_PROSTATE_CANCER_EPIGENETIC		30	0.57945144	1.6036316	0.010819165	0.29191032	1.0	3919	tags=37%, list=17%, signal=44%
C2	DMSO	MB002_JQ1	REACTOME_LIGAND_GATED_ION_CHANNEL_TRANSPORT	REACTOME_LIGAND_GATED_ION_CHANNEL_TRANSPORT		21	0.6234804	1.6030985	0.01076923	0.28758383	1.0	4592	tags=48%, list=20%, signal=59%
C2	DMSO	MB002_JQ1	WINTER_HYPOXIA_DN	WINTER_HYPOXIA_DN		49	0.52561134	1.6027938	0.0028901733	0.28261885	1.0	3036	tags=27%, list=13%, signal=30%
C2	DMSO	MB002_JQ1	MAHADEVAN_RESPONSE_TO_MP470_UP	MAHADEVAN_RESPONSE_TO_MP470_UP		18	0.6602317	1.6025455	0.017741935	0.27754745	1.0	3127	tags=33%, list=13%, signal=38%
C2	DMSO	MB002_JQ1	RIGGI_EWING_SARCOMA_PROGENITOR_DN	RIGGI_EWING_SARCOMA_PROGENITOR_DN		176	0.43943515	1.601929	0.0	0.27405658	1.0	2838	tags=28%, list=12%, signal=31%
C2	DMSO	MB002_JQ1	NABA_SECRETED_FACTORS	NABA_SECRETED_FACTORS		333	0.421151	1.5974267	0.0	0.28300017	1.0	3289	tags=19%, list=14%, signal=22%
C2	DMSO	MB002_JQ1	AIGNER_ZEB1_TARGETS	AIGNER_ZEB1_TARGETS		35	0.56233513	1.5966951	0.0074850298	0.2794767	1.0	2459	tags=37%, list=10%, signal=41%
C2	DMSO	MB002_JQ1	MIKKELSEN_MEF_LCP_WITH_H3K27ME3	MIKKELSEN_MEF_LCP_WITH_H3K27ME3		64	0.5037607	1.5950711	0.0058139535	0.27933338	1.0	3726	tags=30%, list=16%, signal=35%
C2	DMSO	MB002_JQ1	ZHAN_MULTIPLE_MYELOMA_CD1_UP	ZHAN_MULTIPLE_MYELOMA_CD1_UP		43	0.53341633	1.5906357	0.0058224164	0.2882613	1.0	1513	tags=26%, list=6%, signal=27%
C2	DMSO	MB002_JQ1	COWLING_MYCN_TARGETS	COWLING_MYCN_TARGETS		43	0.5257412	1.5859073	0.0074074073	0.2973532	1.0	3852	tags=37%, list=16%, signal=44%
C2	DMSO	MB002_JQ1	HATADA_METHYLATED_IN_LUNG_CANCER_DN	HATADA_METHYLATED_IN_LUNG_CANCER_DN		34	0.5558681	1.5837861	0.012048192	0.2986851	1.0	2613	tags=29%, list=11%, signal=33%
C2	DMSO	MB002_JQ1	JU_AGING_TERC_TARGETS_UP	JU_AGING_TERC_TARGETS_UP		10	0.75756234	1.5835559	0.021996615	0.29411462	1.0	2193	tags=40%, list=9%, signal=44%
C2	DMSO	MB002_JQ1	PHESSE_TARGETS_OF_APC_AND_MBD2_DN	PHESSE_TARGETS_OF_APC_AND_MBD2_DN		12	0.70900136	1.5834669	0.022491349	0.28937623	1.0	3165	tags=42%, list=13%, signal=48%
C2	DMSO	MB002_JQ1	REACTOME_INWARDLY_RECTIFYING_K_CHANNELS	REACTOME_INWARDLY_RECTIFYING_K_CHANNELS		29	0.5645672	1.5825776	0.011730205	0.28719115	1.0	978	tags=24%, list=4%, signal=25%
C2	DMSO	MB002_JQ1	LIEN_BREAST_CARCINOMA_METAPLASTIC_VS_DUCTAL_DN	LIEN_BREAST_CARCINOMA_METAPLASTIC_VS_DUCTAL_DN		106	0.46382314	1.5789123	0.003963012	0.29309398	1.0	4616	tags=36%, list=20%, signal=44%
C2	DMSO	MB002_JQ1	HELLER_HDAC_TARGETS_SILENCED_BY_METHYLATION_DN	HELLER_HDAC_TARGETS_SILENCED_BY_METHYLATION_DN		267	0.42117098	1.5783807	0.0	0.2901021	1.0	4771	tags=37%, list=20%, signal=46%
C2	DMSO	MB002_JQ1	PID_HIV_NEF_PATHWAY	PID_HIV_NEF_PATHWAY		35	0.54834235	1.5735364	0.015479876	0.30011556	1.0	3241	tags=34%, list=14%, signal=40%
C2	DMSO	MB002_JQ1	MEISSNER_NPC_HCP_WITH_H3K4ME2	MEISSNER_NPC_HCP_WITH_H3K4ME2		480	0.4025993	1.5668731	0.0	0.31635115	1.0	3569	tags=28%, list=15%, signal=33%
C2	DMSO	MB002_JQ1	PEDERSEN_METASTASIS_BY_ERBB2_ISOFORM_6	PEDERSEN_METASTASIS_BY_ERBB2_ISOFORM_6		28	0.574033	1.557492	0.015151516	0.34162793	1.0	2465	tags=32%, list=10%, signal=36%
C2	DMSO	MB002_JQ1	SU_THYMUS	SU_THYMUS		20	0.6252666	1.5565183	0.01904762	0.33966538	1.0	269	tags=15%, list=1%, signal=15%
C2	DMSO	MB002_JQ1	MIKKELSEN_MCV6_HCP_WITH_H3K27ME3	MIKKELSEN_MCV6_HCP_WITH_H3K27ME3		418	0.4019162	1.5546551	0.0	0.3408169	1.0	3824	tags=30%, list=16%, signal=35%
C2	DMSO	MB002_JQ1	INAMURA_LUNG_CANCER_SCC_DN	INAMURA_LUNG_CANCER_SCC_DN		12	0.68622285	1.5544511	0.031045752	0.33654225	1.0	1370	tags=33%, list=6%, signal=35%
C2	DMSO	MB002_JQ1	RAY_ALZHEIMERS_DISEASE	RAY_ALZHEIMERS_DISEASE		11	0.7174061	1.5526199	0.027586207	0.33781043	1.0	4299	tags=45%, list=18%, signal=56%
C2	DMSO	MB002_JQ1	MATZUK_EARLY_ANTRAL_FOLLICLE	MATZUK_EARLY_ANTRAL_FOLLICLE		13	0.6774746	1.5499382	0.023450587	0.34162802	1.0	1158	tags=38%, list=5%, signal=40%
C2	DMSO	MB002_JQ1	MIKKELSEN_MCV6_LCP_WITH_H3K4ME3	MIKKELSEN_MCV6_LCP_WITH_H3K4ME3		145	0.4372682	1.5497661	0.0	0.3373344	1.0	4395	tags=29%, list=19%, signal=35%
C2	DMSO	MB002_JQ1	VART_KSHV_INFECTION_ANGIOGENIC_MARKERS_UP	VART_KSHV_INFECTION_ANGIOGENIC_MARKERS_UP		162	0.4305304	1.5443654	0.001242236	0.350899	1.0	2826	tags=27%, list=12%, signal=31%
C2	DMSO	MB002_JQ1	LINDSTEDT_DENDRITIC_CELL_MATURATION_A	LINDSTEDT_DENDRITIC_CELL_MATURATION_A		65	0.48657143	1.543724	0.016460905	0.34843162	1.0	2184	tags=18%, list=9%, signal=20%
C2	DMSO	MB002_JQ1	REACTOME_GABA_A_RECEPTOR_ACTIVATION	REACTOME_GABA_A_RECEPTOR_ACTIVATION		12	0.6748633	1.5435069	0.024875622	0.34440675	1.0	3990	tags=42%, list=17%, signal=50%
C2	DMSO	MB002_JQ1	REACTOME_NUCLEOTIDE_LIKE_PURINERGIC_RECEPTORS	REACTOME_NUCLEOTIDE_LIKE_PURINERGIC_RECEPTORS		14	0.6635582	1.5412271	0.021103896	0.34761128	1.0	489	tags=21%, list=2%, signal=22%
C2	DMSO	MB002_JQ1	BIOCARTA_INFLAM_PATHWAY	BIOCARTA_INFLAM_PATHWAY		28	0.5653577	1.5411168	0.017684888	0.34333828	1.0	4377	tags=25%, list=19%, signal=31%
C2	DMSO	MB002_JQ1	MIKKELSEN_NPC_HCP_WITH_H3K27ME3	MIKKELSEN_NPC_HCP_WITH_H3K27ME3		331	0.40365577	1.540547	0.0	0.3406959	1.0	4894	tags=31%, list=21%, signal=38%
C2	DMSO	MB002_JQ1	WANG_MLL_TARGETS	WANG_MLL_TARGETS		278	0.4097516	1.5399075	0.0	0.33855885	1.0	4019	tags=29%, list=17%, signal=35%
C2	DMSO	MB002_JQ1	REACTOME_TRAFFICKING_OF_AMPA_RECEPTORS	REACTOME_TRAFFICKING_OF_AMPA_RECEPTORS		26	0.57354414	1.5369469	0.024671054	0.34409583	1.0	4064	tags=42%, list=17%, signal=51%
C2	DMSO	MB002_JQ1	BIOCARTA_LYM_PATHWAY	BIOCARTA_LYM_PATHWAY		10	0.7176673	1.5354308	0.034843206	0.3445374	1.0	2898	tags=40%, list=12%, signal=46%
C2	DMSO	MB002_JQ1	THUM_MIR21_TARGETS_HEART_DISEASE_UP	THUM_MIR21_TARGETS_HEART_DISEASE_UP		16	0.6350084	1.5332696	0.033613447	0.34752512	1.0	2559	tags=31%, list=11%, signal=35%
C2	DMSO	MB002_JQ1	TAKAYAMA_BOUND_BY_AR	TAKAYAMA_BOUND_BY_AR		10	0.70026344	1.5309302	0.03931624	0.351226	1.0	1126	tags=30%, list=5%, signal=31%
C2	DMSO	MB002_JQ1	CAFFAREL_RESPONSE_TO_THC_8HR_3_DN	CAFFAREL_RESPONSE_TO_THC_8HR_3_DN		10	0.7092132	1.5302408	0.030050084	0.3493977	1.0	270	tags=10%, list=1%, signal=10%
C2	DMSO	MB002_JQ1	PLASARI_TGFB1_TARGETS_10HR_DN	PLASARI_TGFB1_TARGETS_10HR_DN		237	0.41302457	1.5274339	0.0	0.35510057	1.0	3947	tags=33%, list=17%, signal=39%
C2	DMSO	MB002_JQ1	MIKKELSEN_MEF_HCP_WITH_H3_UNMETHYLATED	MIKKELSEN_MEF_HCP_WITH_H3_UNMETHYLATED		221	0.414178	1.5263237	0.0	0.354739	1.0	4344	tags=28%, list=18%, signal=34%
C2	DMSO	MB002_JQ1	REACTOME_REVERSIBLE_HYDRATION_OF_CARBON_DIOXIDE	REACTOME_REVERSIBLE_HYDRATION_OF_CARBON_DIOXIDE		12	0.6771164	1.5260216	0.030354131	0.35157123	1.0	2131	tags=33%, list=9%, signal=37%
C2	DMSO	MB002_JQ1	GHANDHI_DIRECT_IRRADIATION_UP	GHANDHI_DIRECT_IRRADIATION_UP		103	0.44737777	1.5200976	0.0051612905	0.36795327	1.0	3766	tags=34%, list=16%, signal=40%
C2	DMSO	MB002_JQ1	YAUCH_HEDGEHOG_SIGNALING_PARACRINE_DN	YAUCH_HEDGEHOG_SIGNALING_PARACRINE_DN		252	0.4043457	1.5178839	0.0011709601	0.37130904	1.0	4681	tags=32%, list=20%, signal=39%
C2	DMSO	MB002_JQ1	ZHAN_MULTIPLE_MYELOMA_CD1_VS_CD2_UP	ZHAN_MULTIPLE_MYELOMA_CD1_VS_CD2_UP		61	0.47429755	1.5104992	0.014945652	0.39384535	1.0	1645	tags=25%, list=7%, signal=26%
C2	DMSO	MB002_JQ1	BIOCARTA_CYTOKINE_PATHWAY	BIOCARTA_CYTOKINE_PATHWAY		20	0.59713274	1.5090432	0.048076924	0.3943558	1.0	7069	tags=40%, list=30%, signal=57%
C2	DMSO	MB002_JQ1	REACTOME_NEUROTRANSMITTER_RECEPTOR_BINDING_AND_DOWNSTREAM_TRANSMISSION_IN_THE_POSTSYNAPTIC_CELL	REACTOME_NEUROTRANSMITTER_RECEPTOR_BINDING_AND_DOWNSTREAM_TRANSMISSION_IN_THE_POSTSYNAPTIC_CELL		132	0.4277139	1.5082847	0.008663367	0.3927249	1.0	5180	tags=38%, list=22%, signal=48%
C2	DMSO	MB002_JQ1	CERVERA_SDHB_TARGETS_1_UP	CERVERA_SDHB_TARGETS_1_UP		112	0.4440681	1.507668	0.0025773195	0.39056885	1.0	3810	tags=32%, list=16%, signal=38%
C2	DMSO	MB002_JQ1	MEISSNER_NPC_HCP_WITH_H3_UNMETHYLATED	MEISSNER_NPC_HCP_WITH_H3_UNMETHYLATED		496	0.38414335	1.5058694	0.0	0.39266282	1.0	3470	tags=26%, list=15%, signal=30%
C2	DMSO	MB002_JQ1	REACTOME_CLASS_A1_RHODOPSIN_LIKE_RECEPTORS	REACTOME_CLASS_A1_RHODOPSIN_LIKE_RECEPTORS		278	0.40167832	1.5035338	0.0	0.39699498	1.0	2290	tags=14%, list=10%, signal=15%
C2	DMSO	MB002_JQ1	REACTOME_GPCR_LIGAND_BINDING	REACTOME_GPCR_LIGAND_BINDING		374	0.39043784	1.4982982	0.0010952903	0.41140032	1.0	4476	tags=22%, list=19%, signal=27%
C2	DMSO	MB002_JQ1	REACTOME_PEPTIDE_LIGAND_BINDING_RECEPTORS	REACTOME_PEPTIDE_LIGAND_BINDING_RECEPTORS		172	0.4175733	1.4979537	0.0012391574	0.40843478	1.0	2977	tags=17%, list=13%, signal=19%
C2	DMSO	MB002_JQ1	ROETH_TERT_TARGETS_UP	ROETH_TERT_TARGETS_UP		14	0.642666	1.4966985	0.04715447	0.40880442	1.0	3694	tags=50%, list=16%, signal=59%
C2	DMSO	MB002_JQ1	HARRIS_BRAIN_CANCER_PROGENITORS	HARRIS_BRAIN_CANCER_PROGENITORS		43	0.5092885	1.4954832	0.026277373	0.40931174	1.0	519	tags=16%, list=2%, signal=17%
C2	DMSO	MB002_JQ1	MIKKELSEN_MEF_HCP_WITH_H3K27ME3	MIKKELSEN_MEF_HCP_WITH_H3K27ME3		565	0.38058892	1.4947171	0.0	0.40783373	1.0	5001	tags=32%, list=21%, signal=40%
C2	DMSO	MB002_JQ1	SHARMA_PILOCYTIC_ASTROCYTOMA_LOCATION_UP	SHARMA_PILOCYTIC_ASTROCYTOMA_LOCATION_UP		23	0.5686777	1.4938349	0.033546325	0.40693298	1.0	5939	tags=65%, list=25%, signal=87%
C2	DMSO	MB002_JQ1	DEBOSSCHER_NFKB_TARGETS_REPRESSED_BY_GLUCOCORTICOIDS	DEBOSSCHER_NFKB_TARGETS_REPRESSED_BY_GLUCOCORTICOIDS		23	0.5712669	1.4937917	0.043410853	0.4030549	1.0	1995	tags=17%, list=8%, signal=19%
C2	DMSO	MB002_JQ1	SHIPP_DLBCL_VS_FOLLICULAR_LYMPHOMA_DN	SHIPP_DLBCL_VS_FOLLICULAR_LYMPHOMA_DN		41	0.5067065	1.4879614	0.022522522	0.42005762	1.0	2759	tags=32%, list=12%, signal=36%
C2	DMSO	MB002_JQ1	CHARAFE_BREAST_CANCER_BASAL_VS_MESENCHYMAL_UP	CHARAFE_BREAST_CANCER_BASAL_VS_MESENCHYMAL_UP		113	0.43312782	1.4876311	0.0038659794	0.41709155	1.0	3037	tags=26%, list=13%, signal=29%
C2	DMSO	MB002_JQ1	BIOCARTA_IL12_PATHWAY	BIOCARTA_IL12_PATHWAY		21	0.5836117	1.4869128	0.039936103	0.415797	1.0	1841	tags=29%, list=8%, signal=31%
C2	DMSO	MB002_JQ1	GAZDA_DIAMOND_BLACKFAN_ANEMIA_ERYTHROID_UP	GAZDA_DIAMOND_BLACKFAN_ANEMIA_ERYTHROID_UP		23	0.57316554	1.4865668	0.03409091	0.41300836	1.0	3323	tags=43%, list=14%, signal=51%
C2	DMSO	MB002_JQ1	REACTOME_PEPTIDE_HORMONE_BIOSYNTHESIS	REACTOME_PEPTIDE_HORMONE_BIOSYNTHESIS		14	0.6438892	1.4862332	0.034013607	0.4103919	1.0	4208	tags=36%, list=18%, signal=43%
C2	DMSO	MB002_JQ1	GHANDHI_BYSTANDER_IRRADIATION_UP	GHANDHI_BYSTANDER_IRRADIATION_UP		83	0.46028873	1.4853597	0.010854817	0.4096628	1.0	2898	tags=28%, list=12%, signal=31%
C2	DMSO	MB002_JQ1	REACTOME_G_ALPHA_S_SIGNALLING_EVENTS	REACTOME_G_ALPHA_S_SIGNALLING_EVENTS		118	0.42830816	1.4839647	0.006393862	0.41051656	1.0	4829	tags=30%, list=21%, signal=37%
C2	DMSO	MB002_JQ1	MIKKELSEN_NPC_LCP_WITH_H3K4ME3	MIKKELSEN_NPC_LCP_WITH_H3K4ME3		52	0.48339337	1.4819319	0.015965167	0.41432622	1.0	2720	tags=29%, list=12%, signal=33%
C2	DMSO	MB002_JQ1	MIDORIKAWA_AMPLIFIED_IN_LIVER_CANCER	MIDORIKAWA_AMPLIFIED_IN_LIVER_CANCER		52	0.48582354	1.4788792	0.017621145	0.42169544	1.0	4822	tags=42%, list=20%, signal=53%
C2	DMSO	MB002_JQ1	STAMBOLSKY_RESPONSE_TO_VITAMIN_D3_UP	STAMBOLSKY_RESPONSE_TO_VITAMIN_D3_UP		77	0.45839897	1.476677	0.016925247	0.42581135	1.0	3395	tags=32%, list=14%, signal=38%
C2	DMSO	MB002_JQ1	SETLUR_PROSTATE_CANCER_TMPRSS2_ERG_FUSION_DN	SETLUR_PROSTATE_CANCER_TMPRSS2_ERG_FUSION_DN		20	0.5790442	1.4696131	0.038034864	0.44829807	1.0	2337	tags=25%, list=10%, signal=28%
C2	DMSO	MB002_JQ1	PLASARI_NFIC_TARGETS_BASAL_UP	PLASARI_NFIC_TARGETS_BASAL_UP		27	0.53662705	1.4684645	0.04292528	0.44878092	1.0	4017	tags=37%, list=17%, signal=45%
C2	DMSO	MB002_JQ1	REACTOME_REGULATION_OF_GLUCOKINASE_BY_GLUCOKINASE_REGULATORY_PROTEIN	REACTOME_REGULATION_OF_GLUCOKINASE_BY_GLUCOKINASE_REGULATORY_PROTEIN		26	0.5382822	1.4684238	0.03858521	0.44497752	1.0	6193	tags=46%, list=26%, signal=63%
C2	DMSO	MB002_JQ1	BEIER_GLIOMA_STEM_CELL_DN	BEIER_GLIOMA_STEM_CELL_DN		63	0.46772927	1.4671023	0.025604552	0.44633612	1.0	4972	tags=46%, list=21%, signal=58%
C2	DMSO	MB002_JQ1	HUANG_DASATINIB_RESISTANCE_UP	HUANG_DASATINIB_RESISTANCE_UP		79	0.45035517	1.4666508	0.020746889	0.4442825	1.0	3591	tags=32%, list=15%, signal=37%
C2	DMSO	MB002_JQ1	CREIGHTON_ENDOCRINE_THERAPY_RESISTANCE_2	CREIGHTON_ENDOCRINE_THERAPY_RESISTANCE_2		406	0.3798291	1.4658533	0.0	0.44347152	1.0	4643	tags=33%, list=20%, signal=40%
C2	DMSO	MB002_JQ1	WEBER_METHYLATED_HCP_IN_SPERM_UP	WEBER_METHYLATED_HCP_IN_SPERM_UP		20	0.5775699	1.4651234	0.053375196	0.44242525	1.0	343	tags=10%, list=1%, signal=10%
C2	DMSO	MB002_JQ1	KANG_IMMORTALIZED_BY_TERT_UP	KANG_IMMORTALIZED_BY_TERT_UP		87	0.43868262	1.4645624	0.013003902	0.44090003	1.0	3814	tags=33%, list=16%, signal=40%
C2	DMSO	MB002_JQ1	KIM_PTEN_TARGETS_UP	KIM_PTEN_TARGETS_UP		17	0.59846264	1.4645231	0.0576	0.43740517	1.0	855	tags=29%, list=4%, signal=30%
C2	DMSO	MB002_JQ1	KANG_GLIS3_TARGETS	KANG_GLIS3_TARGETS		36	0.51085466	1.4616716	0.033383913	0.4440382	1.0	3143	tags=25%, list=13%, signal=29%
C2	DMSO	MB002_JQ1	REACTOME_G_ALPHA_I_SIGNALLING_EVENTS	REACTOME_G_ALPHA_I_SIGNALLING_EVENTS		184	0.4008764	1.4602772	0.0036363637	0.44559583	1.0	3464	tags=21%, list=15%, signal=24%
C2	DMSO	MB002_JQ1	GARGALOVIC_RESPONSE_TO_OXIDIZED_PHOSPHOLIPIDS_GREY_DN	GARGALOVIC_RESPONSE_TO_OXIDIZED_PHOSPHOLIPIDS_GREY_DN		64	0.46765462	1.459891	0.021306818	0.4433682	1.0	2983	tags=28%, list=13%, signal=32%
C2	DMSO	MB002_JQ1	ABRAHAM_ALPC_VS_MULTIPLE_MYELOMA_UP	ABRAHAM_ALPC_VS_MULTIPLE_MYELOMA_UP		26	0.5391275	1.4571662	0.04952077	0.4502691	1.0	1903	tags=31%, list=8%, signal=33%
C2	DMSO	MB002_JQ1	DURAND_STROMA_S_UP	DURAND_STROMA_S_UP		280	0.38842702	1.4558593	0.0022727272	0.4514513	1.0	3942	tags=27%, list=17%, signal=32%
C2	DMSO	MB002_JQ1	PETROVA_PROX1_TARGETS_DN	PETROVA_PROX1_TARGETS_DN		62	0.45871323	1.455731	0.02761628	0.44835597	1.0	3564	tags=31%, list=15%, signal=36%
C2	DMSO	MB002_JQ1	KIM_ALL_DISORDERS_OLIGODENDROCYTE_NUMBER_CORR_DN	KIM_ALL_DISORDERS_OLIGODENDROCYTE_NUMBER_CORR_DN		33	0.5124303	1.455371	0.034901366	0.4461016	1.0	2385	tags=21%, list=10%, signal=24%
C2	DMSO	MB002_JQ1	HELLER_HDAC_TARGETS_DN	HELLER_HDAC_TARGETS_DN		277	0.38520753	1.4550488	0.0	0.4436806	1.0	3357	tags=24%, list=14%, signal=28%
C2	DMSO	MB002_JQ1	SMID_BREAST_CANCER_RELAPSE_IN_LUNG_UP	SMID_BREAST_CANCER_RELAPSE_IN_LUNG_UP		20	0.5829499	1.4544992	0.05691057	0.4423265	1.0	1282	tags=20%, list=5%, signal=21%
C2	DMSO	MB002_JQ1	MIKKELSEN_IPS_WITH_HCP_H3K27ME3	MIKKELSEN_IPS_WITH_HCP_H3K27ME3		99	0.42612672	1.4537734	0.012328767	0.44155005	1.0	5711	tags=35%, list=24%, signal=46%
C2	DMSO	MB002_JQ1	AUJLA_IL22_AND_IL17A_SIGNALING	AUJLA_IL22_AND_IL17A_SIGNALING		11	0.6614638	1.4523133	0.04521739	0.4437352	1.0	3	tags=9%, list=0%, signal=9%
C2	DMSO	MB002_JQ1	GRAHAM_CML_QUIESCENT_VS_CML_DIVIDING_DN	GRAHAM_CML_QUIESCENT_VS_CML_DIVIDING_DN		11	0.6777422	1.4518571	0.057471264	0.44191328	1.0	2874	tags=36%, list=12%, signal=41%
C2	DMSO	MB002_JQ1	TSENG_ADIPOGENIC_POTENTIAL_DN	TSENG_ADIPOGENIC_POTENTIAL_DN		46	0.48510838	1.4512862	0.031019202	0.44074246	1.0	1872	tags=20%, list=8%, signal=21%
C2	DMSO	MB002_JQ1	BOSCO_EPITHELIAL_DIFFERENTIATION_MODULE	BOSCO_EPITHELIAL_DIFFERENTIATION_MODULE		63	0.4549813	1.4511825	0.022759601	0.43791187	1.0	4703	tags=27%, list=20%, signal=34%
C2	DMSO	MB002_JQ1	GARGALOVIC_RESPONSE_TO_OXIDIZED_PHOSPHOLIPIDS_MAGENTA_DN	GARGALOVIC_RESPONSE_TO_OXIDIZED_PHOSPHOLIPIDS_MAGENTA_DN		11	0.6496826	1.4499695	0.059021924	0.4392286	1.0	5264	tags=64%, list=22%, signal=82%
C2	DMSO	MB002_JQ1	MIKKELSEN_IPS_ICP_WITH_H3K27ME3	MIKKELSEN_IPS_ICP_WITH_H3K27ME3		51	0.4755405	1.4484327	0.034379672	0.44149774	1.0	7643	tags=61%, list=32%, signal=90%
C2	DMSO	MB002_JQ1	BIOCARTA_CTL_PATHWAY	BIOCARTA_CTL_PATHWAY		13	0.6326082	1.4460005	0.06457242	0.4472119	1.0	1995	tags=23%, list=8%, signal=25%
C2	DMSO	MB002_JQ1	TAKEDA_TARGETS_OF_NUP98_HOXA9_FUSION_16D_UP	TAKEDA_TARGETS_OF_NUP98_HOXA9_FUSION_16D_UP		164	0.40082026	1.4457572	0.012626262	0.4448333	1.0	4826	tags=27%, list=20%, signal=34%
C2	DMSO	MB002_JQ1	VART_KSHV_INFECTION_ANGIOGENIC_MARKERS_DN	VART_KSHV_INFECTION_ANGIOGENIC_MARKERS_DN		133	0.4126077	1.4450871	0.0050890585	0.44393846	1.0	1647	tags=22%, list=7%, signal=23%
C2	DMSO	MB002_JQ1	SANA_RESPONSE_TO_IFNG_UP	SANA_RESPONSE_TO_IFNG_UP		75	0.44847232	1.4445736	0.02425876	0.4425322	1.0	4218	tags=25%, list=18%, signal=31%
C2	DMSO	MB002_JQ1	PANGAS_TUMOR_SUPPRESSION_BY_SMAD1_AND_SMAD5_UP	PANGAS_TUMOR_SUPPRESSION_BY_SMAD1_AND_SMAD5_UP		128	0.41760135	1.4444282	0.011749348	0.43985638	1.0	3344	tags=30%, list=14%, signal=35%
C2	DMSO	MB002_JQ1	WAGSCHAL_EHMT2_TARGETS_UP	WAGSCHAL_EHMT2_TARGETS_UP		13	0.63770485	1.4439696	0.059504133	0.43843132	1.0	997	tags=15%, list=4%, signal=16%
C2	DMSO	MB002_JQ1	MEISSNER_BRAIN_HCP_WITH_H3K4ME2	MEISSNER_BRAIN_HCP_WITH_H3K4ME2		16	0.59512174	1.4422517	0.06435644	0.4415128	1.0	3338	tags=44%, list=14%, signal=51%
C2	DMSO	MB002_JQ1	YANG_MUC2_TARGETS_DUODENUM_3MO_DN	YANG_MUC2_TARGETS_DUODENUM_3MO_DN		22	0.54983306	1.4383582	0.050955415	0.45285168	1.0	3109	tags=18%, list=13%, signal=21%
C2	DMSO	MB002_JQ1	DORN_ADENOVIRUS_INFECTION_24HR_UP	DORN_ADENOVIRUS_INFECTION_24HR_UP		12	0.63201755	1.4378678	0.04712042	0.45144475	1.0	1947	tags=17%, list=8%, signal=18%
C2	DMSO	MB002_JQ1	PID_IL23_PATHWAY	PID_IL23_PATHWAY		37	0.49678433	1.4375461	0.0436747	0.44940338	1.0	1841	tags=22%, list=8%, signal=23%
C2	DMSO	MB002_JQ1	MATTHEWS_SKIN_CARCINOGENESIS_VIA_JUN	MATTHEWS_SKIN_CARCINOGENESIS_VIA_JUN		15	0.61355424	1.4364992	0.057755776	0.45021486	1.0	5897	tags=53%, list=25%, signal=71%
C2	DMSO	MB002_JQ1	BENPORATH_PRC2_TARGETS	BENPORATH_PRC2_TARGETS		618	0.363509	1.4362977	0.0	0.4478833	1.0	4460	tags=29%, list=19%, signal=35%
C2	DMSO	MB002_JQ1	RODWELL_AGING_KIDNEY_NO_BLOOD_UP	RODWELL_AGING_KIDNEY_NO_BLOOD_UP		206	0.39422598	1.4362878	0.0011990408	0.44491586	1.0	2744	tags=24%, list=12%, signal=27%
C2	DMSO	MB002_JQ1	BIOCARTA_EGFR_SMRTE_PATHWAY	BIOCARTA_EGFR_SMRTE_PATHWAY		11	0.65531415	1.4359292	0.064347826	0.44318277	1.0	2880	tags=55%, list=12%, signal=62%
C2	DMSO	MB002_JQ1	JEON_SMAD6_TARGETS_UP	JEON_SMAD6_TARGETS_UP		22	0.55440897	1.4342164	0.040816326	0.44628894	1.0	3125	tags=41%, list=13%, signal=47%
C2	DMSO	MB002_JQ1	LIEN_BREAST_CARCINOMA_METAPLASTIC_VS_DUCTAL_UP	LIEN_BREAST_CARCINOMA_METAPLASTIC_VS_DUCTAL_UP		76	0.43527904	1.4305912	0.035161745	0.45669657	1.0	3125	tags=29%, list=13%, signal=33%
C2	DMSO	MB002_JQ1	BROWNE_INTERFERON_RESPONSIVE_GENES	BROWNE_INTERFERON_RESPONSIVE_GENES		66	0.4467775	1.4302006	0.024827586	0.45514366	1.0	4528	tags=30%, list=19%, signal=37%
C2	DMSO	MB002_JQ1	REACTOME_G_ALPHA_Q_SIGNALLING_EVENTS	REACTOME_G_ALPHA_Q_SIGNALLING_EVENTS		175	0.39249614	1.4262855	0.012562814	0.46645924	1.0	6034	tags=37%, list=26%, signal=50%
C2	DMSO	MB002_JQ1	REACTOME_GABA_RECEPTOR_ACTIVATION	REACTOME_GABA_RECEPTOR_ACTIVATION		50	0.46787184	1.4255774	0.0393586	0.46605083	1.0	4648	tags=40%, list=20%, signal=50%
C2	DMSO	MB002_JQ1	VALK_AML_CLUSTER_7	VALK_AML_CLUSTER_7		27	0.5280934	1.4252746	0.0632353	0.4642783	1.0	4354	tags=44%, list=18%, signal=54%
C2	DMSO	MB002_JQ1	CHARAFE_BREAST_CANCER_LUMINAL_VS_MESENCHYMAL_UP	CHARAFE_BREAST_CANCER_LUMINAL_VS_MESENCHYMAL_UP		423	0.3675127	1.4237722	0.0010857764	0.4667092	1.0	3403	tags=27%, list=14%, signal=31%
C2	DMSO	MB002_JQ1	SABATES_COLORECTAL_ADENOMA_UP	SABATES_COLORECTAL_ADENOMA_UP		128	0.40944818	1.4232098	0.020671835	0.46576625	1.0	5094	tags=29%, list=22%, signal=37%
C2	DMSO	MB002_JQ1	MEISSNER_NPC_HCP_WITH_H3K27ME3	MEISSNER_NPC_HCP_WITH_H3K27ME3		79	0.4305194	1.4194367	0.030343007	0.47683603	1.0	6101	tags=37%, list=26%, signal=49%
C2	DMSO	MB002_JQ1	REACTOME_NA_CL_DEPENDENT_NEUROTRANSMITTER_TRANSPORTERS	REACTOME_NA_CL_DEPENDENT_NEUROTRANSMITTER_TRANSPORTERS		17	0.57184273	1.418985	0.06825397	0.47566387	1.0	3410	tags=35%, list=14%, signal=41%
C2	DMSO	MB002_JQ1	VALK_AML_CLUSTER_9	VALK_AML_CLUSTER_9		35	0.49015367	1.4174074	0.059541985	0.4785457	1.0	4544	tags=40%, list=19%, signal=49%
C2	DMSO	MB002_JQ1	MEISSNER_NPC_HCP_WITH_H3K4ME2_AND_H3K27ME3	MEISSNER_NPC_HCP_WITH_H3K4ME2_AND_H3K27ME3		338	0.37408465	1.4168149	0.0	0.47776523	1.0	2532	tags=20%, list=11%, signal=22%
C2	DMSO	MB002_JQ1	MIKKELSEN_MEF_ICP_WITH_H3K27ME3	MIKKELSEN_MEF_ICP_WITH_H3K27ME3		196	0.38713375	1.4166882	0.006067961	0.4752765	1.0	5426	tags=33%, list=23%, signal=42%
C2	DMSO	MB002_JQ1	HOFFMAN_CLOCK_TARGETS_UP	HOFFMAN_CLOCK_TARGETS_UP		11	0.6550808	1.415692	0.05862069	0.47607902	1.0	931	tags=27%, list=4%, signal=28%
C2	DMSO	MB002_JQ1	GAURNIER_PSMD4_TARGETS	GAURNIER_PSMD4_TARGETS		72	0.43387812	1.4153353	0.032258064	0.47454092	1.0	2193	tags=15%, list=9%, signal=17%
C2	DMSO	MB002_JQ1	ACEVEDO_LIVER_CANCER_WITH_H3K27ME3_UP	ACEVEDO_LIVER_CANCER_WITH_H3K27ME3_UP		259	0.37968838	1.4153156	0.0023094688	0.47177753	1.0	5161	tags=29%, list=22%, signal=37%
C2	DMSO	MB002_JQ1	KEGG_NON_HOMOLOGOUS_END_JOINING	KEGG_NON_HOMOLOGOUS_END_JOINING		13	0.6195088	1.4142692	0.08305648	0.47294673	1.0	2778	tags=38%, list=12%, signal=44%
C2	DMSO	MB002_JQ1	MARKS_HDAC_TARGETS_DN	MARKS_HDAC_TARGETS_DN		15	0.60469717	1.4130853	0.06462035	0.47445542	1.0	4560	tags=40%, list=19%, signal=50%
C2	DMSO	MB002_JQ1	MEISSNER_BRAIN_HCP_WITH_H3K4ME3_AND_H3K27ME3	MEISSNER_BRAIN_HCP_WITH_H3K4ME3_AND_H3K27ME3		1032	0.35231414	1.4130431	0.0	0.4718016	1.0	4097	tags=29%, list=17%, signal=34%
C2	DMSO	MB002_JQ1	BENPORATH_SUZ12_TARGETS	BENPORATH_SUZ12_TARGETS		984	0.3525624	1.4128739	0.0	0.46971855	1.0	4440	tags=29%, list=19%, signal=34%
C2	DMSO	MB002_JQ1	REACTOME_AMINE_DERIVED_HORMONES	REACTOME_AMINE_DERIVED_HORMONES		15	0.59366035	1.4128374	0.08153078	0.467146	1.0	3800	tags=40%, list=16%, signal=48%
C2	DMSO	MB002_JQ1	SMIRNOV_CIRCULATING_ENDOTHELIOCYTES_IN_CANCER_UP	SMIRNOV_CIRCULATING_ENDOTHELIOCYTES_IN_CANCER_UP		152	0.39613456	1.4104522	0.015873017	0.47284314	1.0	2878	tags=21%, list=12%, signal=24%
C2	DMSO	MB002_JQ1	BIOCARTA_CBL_PATHWAY	BIOCARTA_CBL_PATHWAY		13	0.61750996	1.4088289	0.07890223	0.47599456	1.0	1017	tags=31%, list=4%, signal=32%
C2	DMSO	MB002_JQ1	REACTOME_ORGANIC_CATION_ANION_ZWITTERION_TRANSPORT	REACTOME_ORGANIC_CATION_ANION_ZWITTERION_TRANSPORT		13	0.62459856	1.4056566	0.076033056	0.48533228	1.0	688	tags=15%, list=3%, signal=16%
C2	DMSO	MB002_JQ1	ZWANG_TRANSIENTLY_UP_BY_2ND_EGF_PULSE_ONLY	ZWANG_TRANSIENTLY_UP_BY_2ND_EGF_PULSE_ONLY		1517	0.34791467	1.405503	0.0	0.48311287	1.0	4424	tags=24%, list=19%, signal=28%
C2	DMSO	MB002_JQ1	NUNODA_RESPONSE_TO_DASATINIB_IMATINIB_DN	NUNODA_RESPONSE_TO_DASATINIB_IMATINIB_DN		13	0.61057794	1.4054278	0.07590759	0.48065177	1.0	5095	tags=69%, list=22%, signal=88%
C2	DMSO	MB002_JQ1	FUJII_YBX1_TARGETS_UP	FUJII_YBX1_TARGETS_UP		40	0.47759444	1.4037724	0.041358937	0.48412	1.0	1827	tags=23%, list=8%, signal=24%
C2	DMSO	MB002_JQ1	REACTOME_PLATELET_HOMEOSTASIS	REACTOME_PLATELET_HOMEOSTASIS		75	0.4311172	1.403083	0.032033425	0.48394483	1.0	5154	tags=39%, list=22%, signal=49%
C2	DMSO	MB002_JQ1	ZHOU_INFLAMMATORY_RESPONSE_FIMA_DN	ZHOU_INFLAMMATORY_RESPONSE_FIMA_DN		259	0.37510592	1.4007622	0.0058343057	0.48981103	1.0	4092	tags=32%, list=17%, signal=38%
C2	DMSO	MB002_JQ1	CHIN_BREAST_CANCER_COPY_NUMBER_UP	CHIN_BREAST_CANCER_COPY_NUMBER_UP		25	0.5268504	1.4000971	0.07286822	0.48951685	1.0	4171	tags=40%, list=18%, signal=49%
C2	DMSO	MB002_JQ1	HOELZEL_NF1_TARGETS_DN	HOELZEL_NF1_TARGETS_DN		105	0.41079417	1.3996886	0.029294275	0.48836192	1.0	3304	tags=26%, list=14%, signal=30%
C2	DMSO	MB002_JQ1	TAKEDA_TARGETS_OF_NUP98_HOXA9_FUSION_3D_UP	TAKEDA_TARGETS_OF_NUP98_HOXA9_FUSION_3D_UP		170	0.3878384	1.3967003	0.00976801	0.49657446	1.0	3674	tags=28%, list=16%, signal=33%
C2	DMSO	MB002_JQ1	SCHRAETS_MLL_TARGETS_DN	SCHRAETS_MLL_TARGETS_DN		32	0.4983817	1.3959103	0.06828528	0.4967054	1.0	6699	tags=44%, list=28%, signal=61%
C2	DMSO	MB002_JQ1	LIN_NPAS4_TARGETS_UP	LIN_NPAS4_TARGETS_UP		153	0.38905752	1.3953267	0.014814815	0.49623972	1.0	5070	tags=33%, list=22%, signal=42%
C2	DMSO	MB002_JQ1	MIZUKAMI_HYPOXIA_UP	MIZUKAMI_HYPOXIA_UP		11	0.6196276	1.3951828	0.11443662	0.49413928	1.0	1323	tags=27%, list=6%, signal=29%
C2	DMSO	MB002_JQ1	GAUSSMANN_MLL_AF4_FUSION_TARGETS_G_UP	GAUSSMANN_MLL_AF4_FUSION_TARGETS_G_UP		218	0.38097608	1.3951218	0.018934911	0.4917419	1.0	3372	tags=23%, list=14%, signal=27%
C2	DMSO	MB002_JQ1	MIKKELSEN_IPS_LCP_WITH_H3K4ME3	MIKKELSEN_IPS_LCP_WITH_H3K4ME3		155	0.38908806	1.3943764	0.020961776	0.4919188	1.0	4998	tags=35%, list=21%, signal=44%
C2	DMSO	MB002_JQ1	BOQUEST_STEM_CELL_UP	BOQUEST_STEM_CELL_UP		255	0.3733099	1.3921499	0.005945303	0.49755388	1.0	4544	tags=29%, list=19%, signal=36%
C2	DMSO	MB002_JQ1	HASEGAWA_TUMORIGENESIS_BY_RET_C634R	HASEGAWA_TUMORIGENESIS_BY_RET_C634R		11	0.6391399	1.3896611	0.09556314	0.50383484	1.0	839	tags=27%, list=4%, signal=28%
C2	DMSO	MB002_JQ1	BROWNE_HCMV_INFECTION_14HR_DN	BROWNE_HCMV_INFECTION_14HR_DN		283	0.36949515	1.388613	0.0022962112	0.5050101	1.0	3311	tags=22%, list=14%, signal=26%
C2	DMSO	MB002_JQ1	GOERING_BLOOD_HDL_CHOLESTEROL_QTL_CIS	GOERING_BLOOD_HDL_CHOLESTEROL_QTL_CIS		12	0.61031216	1.3878778	0.09364548	0.5050692	1.0	18	tags=8%, list=0%, signal=8%
C2	DMSO	MB002_JQ1	SA_MMP_CYTOKINE_CONNECTION	SA_MMP_CYTOKINE_CONNECTION		15	0.58735394	1.386699	0.09105691	0.5070461	1.0	1214	tags=27%, list=5%, signal=28%
C2	DMSO	MB002_JQ1	KEGG_RIBOFLAVIN_METABOLISM	KEGG_RIBOFLAVIN_METABOLISM		16	0.56484735	1.3852684	0.0987055	0.50971025	1.0	4668	tags=44%, list=20%, signal=55%
C2	DMSO	MB002_JQ1	REACTOME_TRANSMISSION_ACROSS_CHEMICAL_SYNAPSES	REACTOME_TRANSMISSION_ACROSS_CHEMICAL_SYNAPSES		181	0.38005236	1.3840345	0.012345679	0.5116092	1.0	4064	tags=29%, list=17%, signal=35%
C2	DMSO	MB002_JQ1	SUZUKI_AMPLIFIED_IN_ORAL_CANCER	SUZUKI_AMPLIFIED_IN_ORAL_CANCER		16	0.5731308	1.3819454	0.09508197	0.5165597	1.0	5378	tags=50%, list=23%, signal=65%
C2	DMSO	MB002_JQ1	NEWMAN_ERCC6_TARGETS_DN	NEWMAN_ERCC6_TARGETS_DN		38	0.47107995	1.3816729	0.072886296	0.51498145	1.0	4924	tags=37%, list=21%, signal=47%
C2	DMSO	MB002_JQ1	LIAN_LIPA_TARGETS_6M	LIAN_LIPA_TARGETS_6M		73	0.42578426	1.3813711	0.048409406	0.5134315	1.0	4808	tags=23%, list=20%, signal=29%
C2	DMSO	MB002_JQ1	REACTOME_N_GLYCAN_ANTENNAE_ELONGATION_IN_THE_MEDIAL_TRANS_GOLGI	REACTOME_N_GLYCAN_ANTENNAE_ELONGATION_IN_THE_MEDIAL_TRANS_GOLGI		18	0.558269	1.3806885	0.08688784	0.5136147	1.0	1524	tags=22%, list=6%, signal=24%
C2	DMSO	MB002_JQ1	REACTOME_TRANSPORT_TO_THE_GOLGI_AND_SUBSEQUENT_MODIFICATION	REACTOME_TRANSPORT_TO_THE_GOLGI_AND_SUBSEQUENT_MODIFICATION		33	0.47888684	1.3806236	0.078751855	0.51130116	1.0	4879	tags=30%, list=21%, signal=38%
C2	DMSO	MB002_JQ1	CHUANG_OXIDATIVE_STRESS_RESPONSE_UP	CHUANG_OXIDATIVE_STRESS_RESPONSE_UP		28	0.50318843	1.3805331	0.062992126	0.5090615	1.0	1151	tags=25%, list=5%, signal=26%
C2	DMSO	MB002_JQ1	LIM_MAMMARY_LUMINAL_PROGENITOR_DN	LIM_MAMMARY_LUMINAL_PROGENITOR_DN		14	0.5952206	1.3793923	0.0929054	0.51092017	1.0	5034	tags=50%, list=21%, signal=64%
C2	DMSO	MB002_JQ1	MIKKELSEN_MCV6_ICP_WITH_H3K27ME3	MIKKELSEN_MCV6_ICP_WITH_H3K27ME3		71	0.43226537	1.3793627	0.035567716	0.5085007	1.0	5306	tags=28%, list=23%, signal=36%
C2	DMSO	MB002_JQ1	SHEN_SMARCA2_TARGETS_DN	SHEN_SMARCA2_TARGETS_DN		331	0.36519054	1.3793083	0.005567929	0.5061396	1.0	4264	tags=25%, list=18%, signal=31%
C2	DMSO	MB002_JQ1	LIAO_HAVE_SOX4_BINDING_SITES	LIAO_HAVE_SOX4_BINDING_SITES		40	0.47126454	1.3783098	0.06616541	0.50735337	1.0	3159	tags=23%, list=13%, signal=26%
C2	DMSO	MB002_JQ1	REACTOME_AMINE_COMPOUND_SLC_TRANSPORTERS	REACTOME_AMINE_COMPOUND_SLC_TRANSPORTERS		27	0.5086717	1.3774561	0.081288345	0.5082095	1.0	3410	tags=30%, list=14%, signal=35%
C2	DMSO	MB002_JQ1	BILD_MYC_ONCOGENIC_SIGNATURE	BILD_MYC_ONCOGENIC_SIGNATURE		195	0.37682462	1.3772182	0.014705882	0.50661844	1.0	4062	tags=28%, list=17%, signal=34%
C2	DMSO	MB002_JQ1	POOLA_INVASIVE_BREAST_CANCER_DN	POOLA_INVASIVE_BREAST_CANCER_DN		132	0.39521137	1.3739915	0.017811704	0.5160528	1.0	4000	tags=30%, list=17%, signal=35%
C2	DMSO	MB002_JQ1	CHEBOTAEV_GR_TARGETS_DN	CHEBOTAEV_GR_TARGETS_DN		115	0.40061933	1.373851	0.029294275	0.5140593	1.0	5668	tags=38%, list=24%, signal=50%
C2	DMSO	MB002_JQ1	MAYBURD_RESPONSE_TO_L663536_UP	MAYBURD_RESPONSE_TO_L663536_UP		29	0.50024545	1.3728334	0.090202175	0.51528263	1.0	2545	tags=24%, list=11%, signal=27%
C2	DMSO	MB002_JQ1	JAEGER_METASTASIS_DN	JAEGER_METASTASIS_DN		255	0.36904764	1.3727002	0.0035587188	0.5133514	1.0	4177	tags=26%, list=18%, signal=31%
C2	DMSO	MB002_JQ1	REACTOME_PTM_GAMMA_CARBOXYLATION_HYPUSINE_FORMATION_AND_ARYLSULFATASE_ACTIVATION	REACTOME_PTM_GAMMA_CARBOXYLATION_HYPUSINE_FORMATION_AND_ARYLSULFATASE_ACTIVATION		26	0.5062273	1.3692257	0.09250399	0.52378356	1.0	2907	tags=27%, list=12%, signal=31%
C2	DMSO	MB002_JQ1	ROY_WOUND_BLOOD_VESSEL_UP	ROY_WOUND_BLOOD_VESSEL_UP		50	0.45310795	1.3683331	0.04956268	0.5245791	1.0	3812	tags=34%, list=16%, signal=40%
C2	DMSO	MB002_JQ1	ACEVEDO_FGFR1_TARGETS_IN_PROSTATE_CANCER_MODEL_UP	ACEVEDO_FGFR1_TARGETS_IN_PROSTATE_CANCER_MODEL_UP		276	0.36544108	1.3674532	0.006857143	0.525367	1.0	4623	tags=29%, list=20%, signal=36%
C2	DMSO	MB002_JQ1	KIM_BIPOLAR_DISORDER_OLIGODENDROCYTE_DENSITY_CORR_DN	KIM_BIPOLAR_DISORDER_OLIGODENDROCYTE_DENSITY_CORR_DN		85	0.41340405	1.3672491	0.05905512	0.5236192	1.0	5174	tags=32%, list=22%, signal=41%
C2	DMSO	MB002_JQ1	BALLIF_DEVELOPMENTAL_DISABILITY_P16_P12_DELETION	BALLIF_DEVELOPMENTAL_DISABILITY_P16_P12_DELETION		12	0.598165	1.3656548	0.10684474	0.52734673	1.0	4041	tags=42%, list=17%, signal=50%
C2	DMSO	MB002_JQ1	REACTOME_N_GLYCAN_ANTENNAE_ELONGATION	REACTOME_N_GLYCAN_ANTENNAE_ELONGATION		14	0.5798782	1.3645144	0.10402685	0.52940196	1.0	4879	tags=43%, list=21%, signal=54%
C2	DMSO	MB002_JQ1	REACTOME_CGMP_EFFECTS	REACTOME_CGMP_EFFECTS		19	0.5420721	1.3641121	0.09016393	0.52860296	1.0	7307	tags=58%, list=31%, signal=84%
C2	DMSO	MB002_JQ1	MARTORIATI_MDM4_TARGETS_NEUROEPITHELIUM_DN	MARTORIATI_MDM4_TARGETS_NEUROEPITHELIUM_DN		153	0.38345933	1.3641059	0.021356784	0.52620727	1.0	4803	tags=35%, list=20%, signal=43%
C2	DMSO	MB002_JQ1	MIKKELSEN_ES_LCP_WITH_H3K4ME3	MIKKELSEN_ES_LCP_WITH_H3K4ME3		125	0.39115453	1.3634577	0.032552082	0.52635413	1.0	5342	tags=39%, list=23%, signal=50%
C2	DMSO	MB002_JQ1	BHAT_ESR1_TARGETS_NOT_VIA_AKT1_UP	BHAT_ESR1_TARGETS_NOT_VIA_AKT1_UP		206	0.3713498	1.362536	0.010650887	0.52741414	1.0	3845	tags=28%, list=16%, signal=33%
C2	DMSO	MB002_JQ1	SENGUPTA_NASOPHARYNGEAL_CARCINOMA_DN	SENGUPTA_NASOPHARYNGEAL_CARCINOMA_DN		308	0.3601995	1.3616017	0.0056369784	0.52842486	1.0	4720	tags=30%, list=20%, signal=37%
C2	DMSO	MB002_JQ1	RODWELL_AGING_KIDNEY_UP	RODWELL_AGING_KIDNEY_UP		448	0.34961662	1.3613741	0.0010881393	0.52690786	1.0	3374	tags=22%, list=14%, signal=26%
C2	DMSO	MB002_JQ1	BIOCARTA_MONOCYTE_PATHWAY	BIOCARTA_MONOCYTE_PATHWAY		11	0.62441486	1.360659	0.12237762	0.527078	1.0	2567	tags=27%, list=11%, signal=31%
C2	DMSO	MB002_JQ1	TURASHVILI_BREAST_LOBULAR_CARCINOMA_VS_DUCTAL_NORMAL_UP	TURASHVILI_BREAST_LOBULAR_CARCINOMA_VS_DUCTAL_NORMAL_UP		67	0.42692277	1.3583947	0.060820367	0.5335356	1.0	4684	tags=31%, list=20%, signal=39%
C2	DMSO	MB002_JQ1	EPPERT_LSC_R	EPPERT_LSC_R		38	0.4760292	1.3553022	0.074074075	0.54320955	1.0	4741	tags=42%, list=20%, signal=53%
C2	DMSO	MB002_JQ1	GRAHAM_CML_QUIESCENT_VS_NORMAL_QUIESCENT_DN	GRAHAM_CML_QUIESCENT_VS_NORMAL_QUIESCENT_DN		46	0.45064306	1.3512003	0.07445256	0.55705535	1.0	1517	tags=22%, list=6%, signal=23%
C2	DMSO	MB002_JQ1	GYORFFY_DOXORUBICIN_RESISTANCE	GYORFFY_DOXORUBICIN_RESISTANCE		53	0.44491702	1.3483787	0.072072074	0.5657225	1.0	2368	tags=21%, list=10%, signal=23%
C2	DMSO	MB002_JQ1	SARTIPY_NORMAL_AT_INSULIN_RESISTANCE_DN	SARTIPY_NORMAL_AT_INSULIN_RESISTANCE_DN		19	0.5390907	1.3455988	0.09090909	0.5743075	1.0	4285	tags=47%, list=18%, signal=58%
C2	DMSO	MB002_JQ1	YANG_BCL3_TARGETS_UP	YANG_BCL3_TARGETS_UP		349	0.34945154	1.3446511	0.0033333334	0.5755648	1.0	3730	tags=25%, list=16%, signal=29%
C2	DMSO	MB002_JQ1	ZHU_CMV_24_HR_DN	ZHU_CMV_24_HR_DN		89	0.4027328	1.344483	0.05263158	0.5736636	1.0	2605	tags=20%, list=11%, signal=23%
C2	DMSO	MB002_JQ1	MARTENS_TRETINOIN_RESPONSE_UP	MARTENS_TRETINOIN_RESPONSE_UP		799	0.3385108	1.3429807	0.0	0.577289	1.0	4309	tags=23%, list=18%, signal=27%
C2	DMSO	MB002_JQ1	BREDEMEYER_RAG_SIGNALING_NOT_VIA_ATM_UP	BREDEMEYER_RAG_SIGNALING_NOT_VIA_ATM_UP		58	0.42957425	1.3411101	0.064275034	0.5824716	1.0	5009	tags=29%, list=21%, signal=37%
C2	DMSO	MB002_JQ1	BENPORATH_ES_WITH_H3K27ME3	BENPORATH_ES_WITH_H3K27ME3		1063	0.33563542	1.3389297	0.0	0.58905625	1.0	4440	tags=27%, list=19%, signal=32%
C2	DMSO	MB002_JQ1	LE_NEURONAL_DIFFERENTIATION_UP	LE_NEURONAL_DIFFERENTIATION_UP		17	0.54709625	1.33784	0.10873146	0.5912421	1.0	4310	tags=47%, list=18%, signal=58%
C2	DMSO	MB002_JQ1	TONKS_TARGETS_OF_RUNX1_RUNX1T1_FUSION_HSC_DN	TONKS_TARGETS_OF_RUNX1_RUNX1T1_FUSION_HSC_DN		179	0.37202147	1.3365123	0.028220858	0.5942039	1.0	3621	tags=23%, list=15%, signal=28%
C2	DMSO	MB002_JQ1	VALK_AML_CLUSTER_1	VALK_AML_CLUSTER_1		25	0.5056592	1.3362964	0.103715174	0.5924858	1.0	1559	tags=32%, list=7%, signal=34%
C2	DMSO	MB002_JQ1	WU_HBX_TARGETS_1_UP	WU_HBX_TARGETS_1_UP		14	0.5814816	1.3356901	0.12721416	0.5924401	1.0	2196	tags=21%, list=9%, signal=24%
C2	DMSO	MB002_JQ1	WANG_RESPONSE_TO_BEXAROTENE_DN	WANG_RESPONSE_TO_BEXAROTENE_DN		29	0.4825035	1.3351701	0.09891808	0.5920908	1.0	5029	tags=45%, list=21%, signal=57%
C2	DMSO	MB002_JQ1	SABATES_COLORECTAL_ADENOMA_DN	SABATES_COLORECTAL_ADENOMA_DN		270	0.35804385	1.3342601	0.012731481	0.5932802	1.0	4544	tags=26%, list=19%, signal=32%
C2	DMSO	MB002_JQ1	PID_TOLL_ENDOGENOUS_PATHWAY	PID_TOLL_ENDOGENOUS_PATHWAY		25	0.5078938	1.332012	0.11128527	0.6000464	1.0	3958	tags=28%, list=17%, signal=34%
C2	DMSO	MB002_JQ1	LEIN_CHOROID_PLEXUS_MARKERS	LEIN_CHOROID_PLEXUS_MARKERS		98	0.39142412	1.3312099	0.050666668	0.6007489	1.0	3445	tags=28%, list=15%, signal=32%
C2	DMSO	MB002_JQ1	GOZGIT_ESR1_TARGETS_DN	GOZGIT_ESR1_TARGETS_DN		703	0.3358095	1.3301264	0.0	0.6028248	1.0	4122	tags=27%, list=18%, signal=32%
C2	DMSO	MB002_JQ1	GUENTHER_GROWTH_SPHERICAL_VS_ADHERENT_DN	GUENTHER_GROWTH_SPHERICAL_VS_ADHERENT_DN		26	0.486803	1.3300034	0.110210694	0.6008843	1.0	4800	tags=35%, list=20%, signal=43%
C2	DMSO	MB002_JQ1	MEISSNER_BRAIN_HCP_WITH_H3K27ME3	MEISSNER_BRAIN_HCP_WITH_H3K27ME3		262	0.35277283	1.328076	0.013714286	0.6063665	1.0	5989	tags=34%, list=25%, signal=46%
C2	DMSO	MB002_JQ1	GYORFFY_MITOXANTRONE_RESISTANCE	GYORFFY_MITOXANTRONE_RESISTANCE		51	0.43814817	1.3277622	0.09131736	0.6051995	1.0	3947	tags=31%, list=17%, signal=38%
C2	DMSO	MB002_JQ1	PID_VEGF_VEGFR_PATHWAY	PID_VEGF_VEGFR_PATHWAY		10	0.62065786	1.3275926	0.12931034	0.60338336	1.0	840	tags=30%, list=4%, signal=31%
C2	DMSO	MB002_JQ1	REACTOME_ION_CHANNEL_TRANSPORT	REACTOME_ION_CHANNEL_TRANSPORT		54	0.42846298	1.3224175	0.09308886	0.6223032	1.0	5010	tags=37%, list=21%, signal=47%
C2	DMSO	MB002_JQ1	REACTOME_UNBLOCKING_OF_NMDA_RECEPTOR_GLUTAMATE_BINDING_AND_ACTIVATION	REACTOME_UNBLOCKING_OF_NMDA_RECEPTOR_GLUTAMATE_BINDING_AND_ACTIVATION		15	0.5526181	1.3219012	0.12692967	0.6219679	1.0	4329	tags=47%, list=18%, signal=57%
C2	DMSO	MB002_JQ1	WANG_RECURRENT_LIVER_CANCER_UP	WANG_RECURRENT_LIVER_CANCER_UP		20	0.52186245	1.3218148	0.11935484	0.61983705	1.0	964	tags=15%, list=4%, signal=16%
C2	DMSO	MB002_JQ1	RICKMAN_HEAD_AND_NECK_CANCER_C	RICKMAN_HEAD_AND_NECK_CANCER_C		107	0.38394225	1.3196282	0.05312085	0.62631917	1.0	5768	tags=27%, list=24%, signal=36%
C2	DMSO	MB002_JQ1	ONDER_CDH1_TARGETS_3_DN	ONDER_CDH1_TARGETS_3_DN		56	0.422336	1.319313	0.08271787	0.6251739	1.0	4399	tags=27%, list=19%, signal=33%
C2	DMSO	MB002_JQ1	ITO_PTTG1_TARGETS_UP	ITO_PTTG1_TARGETS_UP		11	0.6052268	1.3167436	0.14711033	0.63377064	1.0	2318	tags=27%, list=10%, signal=30%
C2	DMSO	MB002_JQ1	CONCANNON_APOPTOSIS_BY_EPOXOMICIN_DN	CONCANNON_APOPTOSIS_BY_EPOXOMICIN_DN		164	0.36487737	1.3155929	0.044929396	0.63628703	1.0	3624	tags=25%, list=15%, signal=29%
C2	DMSO	MB002_JQ1	SENESE_HDAC1_AND_HDAC2_TARGETS_DN	SENESE_HDAC1_AND_HDAC2_TARGETS_DN		215	0.36147168	1.31294	0.03076923	0.64526623	1.0	5614	tags=42%, list=24%, signal=55%
C2	DMSO	MB002_JQ1	GROSS_ELK3_TARGETS_DN	GROSS_ELK3_TARGETS_DN		32	0.46833143	1.3126663	0.11377245	0.6439208	1.0	1216	tags=22%, list=5%, signal=23%
C2	DMSO	MB002_JQ1	MOHANKUMAR_TLX1_TARGETS_DN	MOHANKUMAR_TLX1_TARGETS_DN		178	0.36173406	1.3126371	0.033939395	0.6415436	1.0	2998	tags=22%, list=13%, signal=26%
C2	DMSO	MB002_JQ1	BIOCARTA_ASBCELL_PATHWAY	BIOCARTA_ASBCELL_PATHWAY		12	0.57445455	1.3123322	0.15719064	0.64044	1.0	6978	tags=42%, list=30%, signal=59%
C2	DMSO	MB002_JQ1	REACTOME_CHEMOKINE_RECEPTORS_BIND_CHEMOKINES	REACTOME_CHEMOKINE_RECEPTORS_BIND_CHEMOKINES		49	0.43647462	1.3120501	0.09677419	0.6391975	1.0	2193	tags=14%, list=9%, signal=16%
C2	DMSO	MB002_JQ1	ZHAN_MULTIPLE_MYELOMA_LB_DN	ZHAN_MULTIPLE_MYELOMA_LB_DN		39	0.45374957	1.3103598	0.09882006	0.64394057	1.0	4178	tags=31%, list=18%, signal=37%
C2	DMSO	MB002_JQ1	CHANG_IMMORTALIZED_BY_HPV31_DN	CHANG_IMMORTALIZED_BY_HPV31_DN		63	0.41544396	1.3100252	0.07670851	0.6428919	1.0	2081	tags=17%, list=9%, signal=19%
C2	DMSO	MB002_JQ1	GRAHAM_NORMAL_QUIESCENT_VS_NORMAL_DIVIDING_UP	GRAHAM_NORMAL_QUIESCENT_VS_NORMAL_DIVIDING_UP		66	0.40764728	1.3095968	0.07887324	0.64223623	1.0	1645	tags=20%, list=7%, signal=21%
C2	DMSO	MB002_JQ1	BARRIER_CANCER_RELAPSE_TUMOR_SAMPLE_DN	BARRIER_CANCER_RELAPSE_TUMOR_SAMPLE_DN		11	0.60045516	1.3094946	0.15826087	0.64022475	1.0	3292	tags=45%, list=14%, signal=53%
C2	DMSO	MB002_JQ1	EBAUER_TARGETS_OF_PAX3_FOXO1_FUSION_UP	EBAUER_TARGETS_OF_PAX3_FOXO1_FUSION_UP		201	0.36037108	1.3091449	0.035928145	0.63929564	1.0	3397	tags=26%, list=14%, signal=30%
C2	DMSO	MB002_JQ1	BERENJENO_TRANSFORMED_BY_RHOA_FOREVER_DN	BERENJENO_TRANSFORMED_BY_RHOA_FOREVER_DN		31	0.48027638	1.3081716	0.11455108	0.64117587	1.0	3882	tags=32%, list=16%, signal=39%
C2	DMSO	MB002_JQ1	GUTIERREZ_CHRONIC_LYMPHOCYTIC_LEUKEMIA_DN	GUTIERREZ_CHRONIC_LYMPHOCYTIC_LEUKEMIA_DN		53	0.42078945	1.3077694	0.09192201	0.64055324	1.0	1858	tags=21%, list=8%, signal=22%
C2	DMSO	MB002_JQ1	BIOCARTA_DEATH_PATHWAY	BIOCARTA_DEATH_PATHWAY		32	0.4732668	1.3057176	0.107361965	0.6469966	1.0	3277	tags=31%, list=14%, signal=36%
C2	DMSO	MB002_JQ1	TAYLOR_METHYLATED_IN_ACUTE_LYMPHOBLASTIC_LEUKEMIA	TAYLOR_METHYLATED_IN_ACUTE_LYMPHOBLASTIC_LEUKEMIA		76	0.3995252	1.3038088	0.06675749	0.65282655	1.0	4833	tags=33%, list=21%, signal=41%
C2	DMSO	MB002_JQ1	PICCALUGA_ANGIOIMMUNOBLASTIC_LYMPHOMA_UP	PICCALUGA_ANGIOIMMUNOBLASTIC_LYMPHOMA_UP		200	0.35354367	1.3035395	0.034688994	0.65153205	1.0	5570	tags=37%, list=24%, signal=47%
C2	DMSO	MB002_JQ1	PARENT_MTOR_SIGNALING_DN	PARENT_MTOR_SIGNALING_DN		43	0.44175354	1.3033403	0.09883721	0.64995253	1.0	4913	tags=33%, list=21%, signal=41%
C2	DMSO	MB002_JQ1	KOYAMA_SEMA3B_TARGETS_UP	KOYAMA_SEMA3B_TARGETS_UP		264	0.34885523	1.3032048	0.028835064	0.6481996	1.0	4414	tags=32%, list=19%, signal=39%
C2	DMSO	MB002_JQ1	REACTOME_BMAL1_CLOCK_NPAS2_ACTIVATES_CIRCADIAN_EXPRESSION	REACTOME_BMAL1_CLOCK_NPAS2_ACTIVATES_CIRCADIAN_EXPRESSION		35	0.45257312	1.2995296	0.12053572	0.6615396	1.0	4924	tags=46%, list=21%, signal=58%
C2	DMSO	MB002_JQ1	SCHURINGA_STAT5A_TARGETS_UP	SCHURINGA_STAT5A_TARGETS_UP		21	0.5148783	1.2992654	0.14021571	0.66019523	1.0	765	tags=19%, list=3%, signal=20%
C2	DMSO	MB002_JQ1	VALK_AML_CLUSTER_10	VALK_AML_CLUSTER_10		30	0.477356	1.2990348	0.11161388	0.65873796	1.0	2747	tags=27%, list=12%, signal=30%
C2	DMSO	MB002_JQ1	OLSSON_E2F3_TARGETS_UP	OLSSON_E2F3_TARGETS_UP		28	0.48226085	1.298984	0.11653543	0.65651196	1.0	3429	tags=32%, list=15%, signal=38%
C2	DMSO	MB002_JQ1	SMID_BREAST_CANCER_NORMAL_LIKE_UP	SMID_BREAST_CANCER_NORMAL_LIKE_UP		444	0.33352888	1.2985511	0.010869565	0.65597075	1.0	3183	tags=20%, list=14%, signal=23%
C2	DMSO	MB002_JQ1	KANNAN_TP53_TARGETS_DN	KANNAN_TP53_TARGETS_DN		20	0.5156601	1.2984757	0.15569824	0.6539404	1.0	3689	tags=50%, list=16%, signal=59%
C2	DMSO	MB002_JQ1	REACTOME_GENERIC_TRANSCRIPTION_PATHWAY	REACTOME_GENERIC_TRANSCRIPTION_PATHWAY		330	0.33775553	1.2979318	0.013872832	0.65395623	1.0	4810	tags=33%, list=20%, signal=41%
C2	DMSO	MB002_JQ1	VERRECCHIA_RESPONSE_TO_TGFB1_C5	VERRECCHIA_RESPONSE_TO_TGFB1_C5		21	0.5054465	1.2978094	0.13824885	0.6521303	1.0	1362	tags=29%, list=6%, signal=30%
C2	DMSO	MB002_JQ1	MONTERO_THYROID_CANCER_POOR_SURVIVAL_DN	MONTERO_THYROID_CANCER_POOR_SURVIVAL_DN		10	0.60556585	1.2977446	0.15505226	0.65004486	1.0	5543	tags=60%, list=24%, signal=78%
C2	DMSO	MB002_JQ1	JAATINEN_HEMATOPOIETIC_STEM_CELL_UP	JAATINEN_HEMATOPOIETIC_STEM_CELL_UP		294	0.34479716	1.2977029	0.020477816	0.647884	1.0	4548	tags=25%, list=19%, signal=31%
C2	DMSO	MB002_JQ1	IIZUKA_LIVER_CANCER_EARLY_RECURRENCE	IIZUKA_LIVER_CANCER_EARLY_RECURRENCE		11	0.59358937	1.2973965	0.14745763	0.6468386	1.0	3756	tags=55%, list=16%, signal=65%
C2	DMSO	MB002_JQ1	TONKS_TARGETS_OF_RUNX1_RUNX1T1_FUSION_SUSTAINED_IN_MONOCYTE_UP	TONKS_TARGETS_OF_RUNX1_RUNX1T1_FUSION_SUSTAINED_IN_MONOCYTE_UP		21	0.51019603	1.2968134	0.1265625	0.64717054	1.0	1214	tags=24%, list=5%, signal=25%
C2	DMSO	MB002_JQ1	HAHTOLA_MYCOSIS_FUNGOIDES_DN	HAHTOLA_MYCOSIS_FUNGOIDES_DN		14	0.5526402	1.2963848	0.15126051	0.6467273	1.0	1924	tags=21%, list=8%, signal=23%
C2	DMSO	MB002_JQ1	KEGG_STEROID_HORMONE_BIOSYNTHESIS	KEGG_STEROID_HORMONE_BIOSYNTHESIS		53	0.4264773	1.2962817	0.08464849	0.6448781	1.0	2866	tags=11%, list=12%, signal=13%
C2	DMSO	MB002_JQ1	FIGUEROA_AML_METHYLATION_CLUSTER_4_DN	FIGUEROA_AML_METHYLATION_CLUSTER_4_DN		14	0.55490065	1.2953902	0.14634146	0.6465423	1.0	5977	tags=50%, list=25%, signal=67%
C2	DMSO	MB002_JQ1	CROMER_TUMORIGENESIS_UP	CROMER_TUMORIGENESIS_UP		61	0.4144345	1.2949499	0.09618105	0.6461751	1.0	2785	tags=20%, list=12%, signal=22%
C2	DMSO	MB002_JQ1	ZWANG_EGF_PERSISTENTLY_DN	ZWANG_EGF_PERSISTENTLY_DN		57	0.4200636	1.2949378	0.09232955	0.64398104	1.0	5259	tags=32%, list=22%, signal=41%
C2	DMSO	MB002_JQ1	TURASHVILI_BREAST_LOBULAR_CARCINOMA_VS_LOBULAR_NORMAL_DN	TURASHVILI_BREAST_LOBULAR_CARCINOMA_VS_LOBULAR_NORMAL_DN		74	0.39506277	1.2947503	0.083561644	0.6425241	1.0	2744	tags=23%, list=12%, signal=26%
C2	DMSO	MB002_JQ1	KEGG_O_GLYCAN_BIOSYNTHESIS	KEGG_O_GLYCAN_BIOSYNTHESIS		26	0.48555264	1.2935917	0.13088235	0.6451867	1.0	1311	tags=19%, list=6%, signal=20%
C2	DMSO	MB002_JQ1	BIOCARTA_AMI_PATHWAY	BIOCARTA_AMI_PATHWAY		20	0.50684273	1.2917613	0.1628615	0.6506281	1.0	1354	tags=15%, list=6%, signal=16%
C2	DMSO	MB002_JQ1	GAUSSMANN_MLL_AF4_FUSION_TARGETS_B_UP	GAUSSMANN_MLL_AF4_FUSION_TARGETS_B_UP		25	0.48658982	1.2915266	0.15031646	0.6493828	1.0	4815	tags=32%, list=20%, signal=40%
C2	DMSO	MB002_JQ1	REACTOME_ACTIVATION_OF_KAINATE_RECEPTORS_UPON_GLUTAMATE_BINDING	REACTOME_ACTIVATION_OF_KAINATE_RECEPTORS_UPON_GLUTAMATE_BINDING		30	0.4686284	1.2914512	0.12898089	0.6474799	1.0	5180	tags=43%, list=22%, signal=55%
C2	DMSO	MB002_JQ1	KIM_MYCL1_AMPLIFICATION_TARGETS_UP	KIM_MYCL1_AMPLIFICATION_TARGETS_UP		12	0.5771658	1.2902982	0.14566284	0.65012753	1.0	3028	tags=33%, list=13%, signal=38%
C2	DMSO	MB002_JQ1	LIU_PROSTATE_CANCER_DN	LIU_PROSTATE_CANCER_DN		458	0.32997614	1.2902786	0.009803922	0.6480004	1.0	2645	tags=20%, list=11%, signal=22%
C2	DMSO	MB002_JQ1	MAGRANGEAS_MULTIPLE_MYELOMA_IGLL_VS_IGLK_UP	MAGRANGEAS_MULTIPLE_MYELOMA_IGLL_VS_IGLK_UP		41	0.44636694	1.2900647	0.10769231	0.6466605	1.0	5246	tags=37%, list=22%, signal=47%
C2	DMSO	MB002_JQ1	NABA_BASEMENT_MEMBRANES	NABA_BASEMENT_MEMBRANES		40	0.43706456	1.2899709	0.117117114	0.6448453	1.0	4332	tags=33%, list=18%, signal=40%
C2	DMSO	MB002_JQ1	BOYAULT_LIVER_CANCER_SUBCLASS_G5_DN	BOYAULT_LIVER_CANCER_SUBCLASS_G5_DN		26	0.4801136	1.2896185	0.15136877	0.6441113	1.0	3591	tags=42%, list=15%, signal=50%
C2	DMSO	MB002_JQ1	RASHI_NFKB1_TARGETS	RASHI_NFKB1_TARGETS		19	0.52411336	1.2880992	0.14991763	0.64832443	1.0	4075	tags=53%, list=17%, signal=64%
C2	DMSO	MB002_JQ1	BENPORATH_ES_2	BENPORATH_ES_2		40	0.44300213	1.287706	0.11756168	0.6477255	1.0	4985	tags=30%, list=21%, signal=38%
C2	DMSO	MB002_JQ1	SHIN_B_CELL_LYMPHOMA_CLUSTER_3	SHIN_B_CELL_LYMPHOMA_CLUSTER_3		27	0.47490713	1.2859652	0.16057234	0.65283954	1.0	2359	tags=30%, list=10%, signal=33%
C2	DMSO	MB002_JQ1	NIKOLSKY_BREAST_CANCER_17P11_AMPLICON	NIKOLSKY_BREAST_CANCER_17P11_AMPLICON		10	0.5956684	1.2854798	0.18086956	0.6527265	1.0	630	tags=20%, list=3%, signal=21%
C2	DMSO	MB002_JQ1	REACTOME_NEP_NS2_INTERACTS_WITH_THE_CELLULAR_EXPORT_MACHINERY	REACTOME_NEP_NS2_INTERACTS_WITH_THE_CELLULAR_EXPORT_MACHINERY		26	0.47920823	1.2843543	0.13394216	0.6553925	1.0	6193	tags=46%, list=26%, signal=63%
C2	DMSO	MB002_JQ1	VALK_AML_CLUSTER_3	VALK_AML_CLUSTER_3		31	0.4601047	1.2840412	0.11964549	0.65457565	1.0	5843	tags=45%, list=25%, signal=60%
C2	DMSO	MB002_JQ1	BIOCARTA_STATHMIN_PATHWAY	BIOCARTA_STATHMIN_PATHWAY		19	0.51059693	1.2832798	0.14767255	0.65556806	1.0	1666	tags=21%, list=7%, signal=23%
C2	DMSO	MB002_JQ1	BOYAULT_LIVER_CANCER_SUBCLASS_G2	BOYAULT_LIVER_CANCER_SUBCLASS_G2		26	0.48008958	1.2820691	0.1473851	0.6584607	1.0	3321	tags=31%, list=14%, signal=36%
C2	DMSO	MB002_JQ1	TRAYNOR_RETT_SYNDROM_UP	TRAYNOR_RETT_SYNDROM_UP		41	0.44511187	1.2811108	0.13074712	0.6603914	1.0	2820	tags=24%, list=12%, signal=28%
C2	DMSO	MB002_JQ1	REACTOME_EXTRINSIC_PATHWAY_FOR_APOPTOSIS	REACTOME_EXTRINSIC_PATHWAY_FOR_APOPTOSIS		13	0.55802107	1.2806524	0.15789473	0.6603	1.0	3277	tags=38%, list=14%, signal=45%
C2	DMSO	MB002_JQ1	REACTOME_INHIBITION_OF_VOLTAGE_GATED_CA2_CHANNELS_VIA_GBETA_GAMMA_SUBUNITS	REACTOME_INHIBITION_OF_VOLTAGE_GATED_CA2_CHANNELS_VIA_GBETA_GAMMA_SUBUNITS		23	0.49138004	1.2805724	0.13551402	0.6584997	1.0	978	tags=22%, list=4%, signal=23%
C2	DMSO	MB002_JQ1	DODD_NASOPHARYNGEAL_CARCINOMA_UP	DODD_NASOPHARYNGEAL_CARCINOMA_UP		1587	0.31689763	1.2804959	0.0	0.6566987	1.0	4181	tags=25%, list=18%, signal=28%
C2	DMSO	MB002_JQ1	FINAK_BREAST_CANCER_SDPP_SIGNATURE	FINAK_BREAST_CANCER_SDPP_SIGNATURE		22	0.49242443	1.2789041	0.1421801	0.6612673	1.0	2318	tags=23%, list=10%, signal=25%
C2	DMSO	MB002_JQ1	REACTOME_POST_TRANSLATIONAL_PROTEIN_MODIFICATION	REACTOME_POST_TRANSLATIONAL_PROTEIN_MODIFICATION		178	0.3553053	1.2782991	0.04693141	0.66168374	1.0	4263	tags=24%, list=18%, signal=29%
C2	DMSO	MB002_JQ1	ZHOU_INFLAMMATORY_RESPONSE_FIMA_UP	ZHOU_INFLAMMATORY_RESPONSE_FIMA_UP		485	0.32867458	1.2775553	0.012903226	0.6627414	1.0	3355	tags=21%, list=14%, signal=24%
C2	DMSO	MB002_JQ1	HINATA_NFKB_TARGETS_KERATINOCYTE_UP	HINATA_NFKB_TARGETS_KERATINOCYTE_UP		90	0.38228977	1.2771895	0.09617918	0.6622344	1.0	3374	tags=24%, list=14%, signal=28%
C2	DMSO	MB002_JQ1	PEPPER_CHRONIC_LYMPHOCYTIC_LEUKEMIA_UP	PEPPER_CHRONIC_LYMPHOCYTIC_LEUKEMIA_UP		32	0.4654004	1.2768419	0.1388889	0.6616158	1.0	7259	tags=50%, list=31%, signal=72%
C2	DMSO	MB002_JQ1	SEKI_INFLAMMATORY_RESPONSE_LPS_UP	SEKI_INFLAMMATORY_RESPONSE_LPS_UP		74	0.3941144	1.2752597	0.11416781	0.66626304	1.0	3970	tags=35%, list=17%, signal=42%
C2	DMSO	MB002_JQ1	LEE_BMP2_TARGETS_UP	LEE_BMP2_TARGETS_UP		701	0.32301208	1.2750778	0.007253886	0.66487783	1.0	3321	tags=24%, list=14%, signal=27%
C2	DMSO	MB002_JQ1	SMID_BREAST_CANCER_RELAPSE_IN_LIVER_DN	SMID_BREAST_CANCER_RELAPSE_IN_LIVER_DN		10	0.6016594	1.2740276	0.17687075	0.6671415	1.0	4227	tags=50%, list=18%, signal=61%
C2	DMSO	MB002_JQ1	HOFMANN_MYELODYSPLASTIC_SYNDROM_RISK_DN	HOFMANN_MYELODYSPLASTIC_SYNDROM_RISK_DN		21	0.4983237	1.2740154	0.13931888	0.6651034	1.0	1909	tags=14%, list=8%, signal=16%
C2	DMSO	MB002_JQ1	FURUKAWA_DUSP6_TARGETS_PCI35_UP	FURUKAWA_DUSP6_TARGETS_PCI35_UP		72	0.3893148	1.2736628	0.10306407	0.66439724	1.0	5437	tags=31%, list=23%, signal=40%
C2	DMSO	MB002_JQ1	GAUSSMANN_MLL_AF4_FUSION_TARGETS_F_UP	GAUSSMANN_MLL_AF4_FUSION_TARGETS_F_UP		179	0.35370123	1.2729589	0.058263972	0.66544515	1.0	4298	tags=31%, list=18%, signal=38%
C2	DMSO	MB002_JQ1	PLASARI_TGFB1_SIGNALING_VIA_NFIC_10HR_UP	PLASARI_TGFB1_SIGNALING_VIA_NFIC_10HR_UP		52	0.41959083	1.272941	0.103253186	0.66344905	1.0	5156	tags=42%, list=22%, signal=54%
C2	DMSO	MB002_JQ1	REACTOME_AMINO_ACID_AND_OLIGOPEPTIDE_SLC_TRANSPORTERS	REACTOME_AMINO_ACID_AND_OLIGOPEPTIDE_SLC_TRANSPORTERS		49	0.41957295	1.2712872	0.115555555	0.6685729	1.0	3847	tags=33%, list=16%, signal=39%
C2	DMSO	MB002_JQ1	REACTOME_GPCR_DOWNSTREAM_SIGNALING	REACTOME_GPCR_DOWNSTREAM_SIGNALING		770	0.32074252	1.2706431	0.0071868584	0.66928005	1.0	4179	tags=14%, list=18%, signal=17%
C2	DMSO	MB002_JQ1	BIOCARTA_ATRBRCA_PATHWAY	BIOCARTA_ATRBRCA_PATHWAY		20	0.5000807	1.2701858	0.16031747	0.6691392	1.0	4366	tags=35%, list=19%, signal=43%
C2	DMSO	MB002_JQ1	AZARE_STAT3_TARGETS	AZARE_STAT3_TARGETS		22	0.4958144	1.2700605	0.16380656	0.6675714	1.0	1073	tags=14%, list=5%, signal=14%
C2	DMSO	MB002_JQ1	GOERING_BLOOD_HDL_CHOLESTEROL_QTL_TRANS	GOERING_BLOOD_HDL_CHOLESTEROL_QTL_TRANS		12	0.5615801	1.2697463	0.17391305	0.66681623	1.0	7217	tags=58%, list=31%, signal=84%
C2	DMSO	MB002_JQ1	BROWNE_HCMV_INFECTION_18HR_UP	BROWNE_HCMV_INFECTION_18HR_UP		172	0.35352707	1.2695804	0.057428215	0.66548914	1.0	4059	tags=25%, list=17%, signal=30%
C2	DMSO	MB002_JQ1	ZHAN_MULTIPLE_MYELOMA_MF_DN	ZHAN_MULTIPLE_MYELOMA_MF_DN		37	0.4439651	1.2695494	0.121212125	0.6635799	1.0	2942	tags=24%, list=12%, signal=28%
C2	DMSO	MB002_JQ1	SEKI_INFLAMMATORY_RESPONSE_LPS_DN	SEKI_INFLAMMATORY_RESPONSE_LPS_DN		22	0.48818314	1.2684193	0.14418605	0.6662483	1.0	3001	tags=36%, list=13%, signal=42%
C2	DMSO	MB002_JQ1	AKL_HTLV1_INFECTION_DN	AKL_HTLV1_INFECTION_DN		65	0.39891285	1.268217	0.115492955	0.66505516	1.0	4085	tags=28%, list=17%, signal=33%
C2	DMSO	MB002_JQ1	REACTOME_AQUAPORIN_MEDIATED_TRANSPORT	REACTOME_AQUAPORIN_MEDIATED_TRANSPORT		49	0.4197605	1.2680538	0.107739	0.66370255	1.0	4648	tags=39%, list=20%, signal=48%
C2	DMSO	MB002_JQ1	FERRANDO_LYL1_NEIGHBORS	FERRANDO_LYL1_NEIGHBORS		15	0.5389865	1.267767	0.15384616	0.6628042	1.0	2594	tags=33%, list=11%, signal=37%
C2	DMSO	MB002_JQ1	TAKEDA_TARGETS_OF_NUP98_HOXA9_FUSION_10D_UP	TAKEDA_TARGETS_OF_NUP98_HOXA9_FUSION_10D_UP		181	0.3474591	1.2677164	0.06265664	0.6610457	1.0	4855	tags=30%, list=21%, signal=37%
C2	DMSO	MB002_JQ1	TAKADA_GASTRIC_CANCER_COPY_NUMBER_DN	TAKADA_GASTRIC_CANCER_COPY_NUMBER_DN		27	0.4724221	1.2676826	0.15264797	0.6591993	1.0	4771	tags=41%, list=20%, signal=51%
C2	DMSO	MB002_JQ1	REACTOME_TANDEM_PORE_DOMAIN_POTASSIUM_CHANNELS	REACTOME_TANDEM_PORE_DOMAIN_POTASSIUM_CHANNELS		12	0.56169516	1.2668906	0.18696398	0.66045123	1.0	3677	tags=33%, list=16%, signal=39%
C2	DMSO	MB002_JQ1	PID_THROMBIN_PAR4_PATHWAY	PID_THROMBIN_PAR4_PATHWAY		15	0.5467664	1.266317	0.18066561	0.6608154	1.0	3811	tags=33%, list=16%, signal=40%
C2	DMSO	MB002_JQ1	REACTOME_CLASS_B_2_SECRETIN_FAMILY_RECEPTORS	REACTOME_CLASS_B_2_SECRETIN_FAMILY_RECEPTORS		82	0.383964	1.2663051	0.100271	0.6588997	1.0	3810	tags=24%, list=16%, signal=29%
C2	DMSO	MB002_JQ1	SMID_BREAST_CANCER_LUMINAL_B_DN	SMID_BREAST_CANCER_LUMINAL_B_DN		527	0.32375142	1.2658772	0.013888889	0.65867364	1.0	3374	tags=20%, list=14%, signal=23%
C2	DMSO	MB002_JQ1	CHARAFE_BREAST_CANCER_LUMINAL_VS_BASAL_DN	CHARAFE_BREAST_CANCER_LUMINAL_VS_BASAL_DN		435	0.32656297	1.2653669	0.022653721	0.6589363	1.0	2965	tags=19%, list=13%, signal=22%
C2	DMSO	MB002_JQ1	ZHANG_RESPONSE_TO_IKK_INHIBITOR_AND_TNF_UP	ZHANG_RESPONSE_TO_IKK_INHIBITOR_AND_TNF_UP		215	0.34424758	1.2644582	0.05615293	0.6606608	1.0	3374	tags=27%, list=14%, signal=31%
C2	DMSO	MB002_JQ1	REACTOME_O_LINKED_GLYCOSYLATION_OF_MUCINS	REACTOME_O_LINKED_GLYCOSYLATION_OF_MUCINS		52	0.41447452	1.2632414	0.13105413	0.66359097	1.0	2178	tags=19%, list=9%, signal=21%
C2	DMSO	MB002_JQ1	ZHENG_RESPONSE_TO_ARSENITE_DN	ZHENG_RESPONSE_TO_ARSENITE_DN		17	0.5126201	1.2631799	0.17166667	0.6619024	1.0	2983	tags=35%, list=13%, signal=40%
C2	DMSO	MB002_JQ1	NIKOLSKY_OVERCONNECTED_IN_BREAST_CANCER	NIKOLSKY_OVERCONNECTED_IN_BREAST_CANCER		22	0.48330343	1.2623799	0.16905901	0.6632566	1.0	4059	tags=32%, list=17%, signal=38%
C2	DMSO	MB002_JQ1	BOYLAN_MULTIPLE_MYELOMA_C_UP	BOYLAN_MULTIPLE_MYELOMA_C_UP		45	0.4215321	1.262205	0.119878605	0.6619855	1.0	3401	tags=27%, list=14%, signal=31%
C2	DMSO	MB002_JQ1	GU_PDEF_TARGETS_DN	GU_PDEF_TARGETS_DN		38	0.42874554	1.2619277	0.1476408	0.6612046	1.0	3024	tags=24%, list=13%, signal=27%
C2	DMSO	MB002_JQ1	WU_HBX_TARGETS_2_UP	WU_HBX_TARGETS_2_UP		22	0.4898586	1.2616864	0.15311004	0.6602585	1.0	1285	tags=18%, list=5%, signal=19%
C2	DMSO	MB002_JQ1	LIN_MELANOMA_COPY_NUMBER_UP	LIN_MELANOMA_COPY_NUMBER_UP		68	0.39075223	1.2615966	0.12535612	0.65873134	1.0	4053	tags=26%, list=17%, signal=32%
C2	DMSO	MB002_JQ1	VECCHI_GASTRIC_CANCER_ADVANCED_VS_EARLY_UP	VECCHI_GASTRIC_CANCER_ADVANCED_VS_EARLY_UP		167	0.34951475	1.2614907	0.05927835	0.65731174	1.0	3882	tags=24%, list=16%, signal=28%
C2	DMSO	MB002_JQ1	REACTOME_PASSIVE_TRANSPORT_BY_AQUAPORINS	REACTOME_PASSIVE_TRANSPORT_BY_AQUAPORINS		11	0.5696071	1.2610415	0.19354838	0.6573421	1.0	4264	tags=55%, list=18%, signal=67%
C2	DMSO	MB002_JQ1	SERVITJA_ISLET_HNF1A_TARGETS_UP	SERVITJA_ISLET_HNF1A_TARGETS_UP		162	0.35022104	1.2605308	0.06985294	0.657579	1.0	3469	tags=24%, list=15%, signal=28%
C2	DMSO	MB002_JQ1	YAMASHITA_METHYLATED_IN_PROSTATE_CANCER	YAMASHITA_METHYLATED_IN_PROSTATE_CANCER		56	0.40357682	1.2601924	0.115214184	0.6571973	1.0	2502	tags=16%, list=11%, signal=18%
C2	DMSO	MB002_JQ1	VALK_AML_CLUSTER_6	VALK_AML_CLUSTER_6		32	0.44660535	1.2588632	0.14567527	0.6607305	1.0	4928	tags=34%, list=21%, signal=43%
C2	DMSO	MB002_JQ1	PID_SYNDECAN_3_PATHWAY	PID_SYNDECAN_3_PATHWAY		16	0.52715504	1.2583157	0.16666667	0.66117895	1.0	1619	tags=25%, list=7%, signal=27%
C2	DMSO	MB002_JQ1	REACTOME_KINESINS	REACTOME_KINESINS		24	0.476684	1.2579432	0.17840375	0.6608614	1.0	5814	tags=46%, list=25%, signal=61%
C2	DMSO	MB002_JQ1	REACTOME_INTERACTION_BETWEEN_L1_AND_ANKYRINS	REACTOME_INTERACTION_BETWEEN_L1_AND_ANKYRINS		21	0.4851139	1.2579248	0.15926494	0.659048	1.0	5380	tags=43%, list=23%, signal=56%
C2	DMSO	MB002_JQ1	LIAN_LIPA_TARGETS_3M	LIAN_LIPA_TARGETS_3M		58	0.40688232	1.2571617	0.11884058	0.6602726	1.0	1647	tags=14%, list=7%, signal=15%
C2	DMSO	MB002_JQ1	LEE_CALORIE_RESTRICTION_NEOCORTEX_DN	LEE_CALORIE_RESTRICTION_NEOCORTEX_DN		85	0.38468125	1.2568809	0.09902371	0.65956104	1.0	1818	tags=15%, list=8%, signal=17%
C2	DMSO	MB002_JQ1	BUCKANOVICH_T_LYMPHOCYTE_HOMING_ON_TUMOR_UP	BUCKANOVICH_T_LYMPHOCYTE_HOMING_ON_TUMOR_UP		20	0.49161708	1.2556566	0.16336633	0.6626846	1.0	1869	tags=25%, list=8%, signal=27%
C2	DMSO	MB002_JQ1	BIOCARTA_DC_PATHWAY	BIOCARTA_DC_PATHWAY		22	0.49108043	1.2555976	0.17628706	0.6610666	1.0	135	tags=5%, list=1%, signal=5%
C2	DMSO	MB002_JQ1	BROWNE_HCMV_INFECTION_1HR_UP	BROWNE_HCMV_INFECTION_1HR_UP		57	0.4062797	1.2551402	0.11386862	0.6611965	1.0	2628	tags=30%, list=11%, signal=33%
[truncated: 4,796 more rows]

## Sheet: DMSO_vs_Milciclib
Gene Set Database	Condition 1	Condition 2	NAME	GS<br> follow link to MSigDB	GS DETAILS	SIZE	ES	NES	NOM p-val	FDR q-val	FWER p-val	RANK AT MAX	LEADING EDGE
[truncated: 5,206 more rows]

[truncated: 1 more sheets: DMSO_vs_JQ1+Milciclib]
