# Supplementary material for: Combined BET bromodomain and CDK2 inhibition in MYC-driven medulloblastoma
Source: Oncogene. 2018 Mar 7;37(21):2850–62. doi: 10.1038/s41388-018-0135-1 (PMC5966365; doi:10.1038/s41388-018-0135-1)
Supplement: Supplementary file 10 — Supplementary table 2b [file 41388_2018_135_MOESM10_ESM.xls]

## Sheet: MB002_JQ1PHA_down X GTML_JQ1PHA
Genes downregulated in MB002-JQ1+Milciclib-6h & GTML-JQ1+Milciclib-6h & GTML-DOX-6h
ABI3
ABLIM3
ADAM1A
AMIGO1
AMPD3
BAHD1
BEND3
BHLHE40
BMP7
CASKIN2
CLIP4
CNNM1
CPLX3
DDX18
DDX51
DIEXF
DLG5
DRD4
ECE2
EPHB4
FAM155B
FAM174B
FAM84B
GDF15
GLT1D1
GNE
GPR27
HKDC1
IL17D
IRF2BPL
JAG2
KBTBD11
KCTD15
KLHL42
LPAR2
LRFN4
LRP3
MANEAL
MTSS1L
MVB12B
NR2C2AP
OSBP2
OSR2
PCOLCE2
PELP1
PER3
PEX12
PIEZO1
PIGW
PPARGC1B
PPP2R2D
PPRC1
PROK2
PRR7
RAI1
RFTN1
RGS19
SH2D5
SLC25A22
SLC29A2
SLC35C1
SLC43A1
SLC6A9
SMCO4
TBKBP1
TEAD3
TFAP4
USP2
XYLT2
ZCCHC3
ZDHHC23
